# Supplementary material for: Assessing geographic controls of hair isotopic variability in human populations: A case-study in Canada
Source: PLoS One. 2020 Aug 10;15(8):e0237105. doi: 10.1371/journal.pone.0237105 (PMC7416927; doi:10.1371/journal.pone.0237105)
Supplement: S1 Data — (XLS) [file pone.0237105.s001.xls]

## Sheet: Readme
Variable	Description
ID_hair	ID hair sample
Date_hair	Date of hair sample collection
City_hair	City of hair sample collection
Province_hair	Province of hair sample collection
Country_hair	Country of hair sample collection
Latitude_hair	Latitude of hair sample collection
Longitude_hair	Longitude of hair sample collection
Sex	Sex (M=male; F=female)
Sex_type	Sex numeric field (Male=1; Female=2)
Age_Group	Age of Group sample collection
Age	Age (1=18-29;2=30-39;3=40-49;4=50-59;5=60-69;6=70-79)
Hair_dye	Is the hair dyed (Y=Yes; N=No)
Travel_Comments	Details about travel of volunteer over the past few months
Date_tap	Date of tap sample collection
Water_Type_tap	Type of water (TS=Tap surface; TG=Tap Groundwater; B=Bottle water; WC=Water cooler)
Details of Water Source	Details of water collection provenance (which body of water)
City_tap	City of tap sample collection
Province_tap	Province of tap sample collection
Country_tap	Country of tap sample collection
latitude_tap	latitude of tap sample collection
longitude_tap	longitude of tap sample collection
Altitude_tap	Altitude of tap sample collection
Comments_tap	Comments of tap sample collection
ID_water	ID water sample
Primary_water_ID	Primary_water of ID sample collection
Secondary_water_ID	Secondary_water of ID sample collection (only when volunteer drinks different waters)
Tertiary_water_ID	Tertiary_water of ID sample collection(only when volunteer drinks different waters)
Quaternary_water_ID	Quaternary_water of ID sample collection(only when volunteer drinks different waters)
Milk_type	Brandt of milk consumed
Milk_amount	Amount of milk consumed (in mL per month)
Coffee/ Tea_type	Brandt of coffee or tea consumed
Coffee_amount	Amount of coffee or tea consumed (in mL per month)
Beer/Coolers_type	Brandt of beer consumed
Beer_amount	Amount of beer consumed (in mL per month)
Wine_type	Brandt of wine consumed
Wine_amount	Amount of wine consumed (in mL per month)
Spirits_type	Brandt of spirit consumed
Spirits_amount	Amount of spirit consumed (in mL per month)
Juice_type	Brandt of juice consumed
Juice_amount	Amount of juice consumed (in mL per monht)
Bottled_water_type	Brandt of water bottle consumed
Bottled_water_amount	Amount of water bottle consumed (in mL per month)
Soda_type	Brandt of soda consumed
Soda_amount	Amount of soda consumed (in mL per month)
Other_beverage_type	Type of other beverage consumed
Other_beverage_amount	Amount of other beverage consumed (in mL per month)
Vegetarian	Vegetarian (M=male; F=female)
Vegetarian_comments	Details about vegetarian diet
Seafood_frequency	Seafood consumption
Seafood_index	Index of seafood consumption
Current_smoker	Current smoking status
Previous_Smoker	Previous smoking status
Quit_smoking_number_of_months	Number of months since quitting smoking
Hair_Sampling_Method	Method of hair sample collection (S=scalp; H=Hair cut)
if H- Hair length remaining on head (cm)	Details about length of hair samples when Haircut used
if H- Hair length cut from end (cm)	Details about length of hair samples when Haircut used
if S - length of hair cut (cm)	Details about length of hair samples when Scalp sampling used
if S - How was hair cut	Details about length of hair samples when Scalp used
del_34S_hair	delta 34S of hair
del_13C_hair	delta 13C of hair
del_15N_hair	delta 15N of hair

## Sheet: CompData
ID_hair	Date_hair	City_hair	Province_hair	Country_hair	Latitude_hair	Longitude_hair	Sex	Sex_type	Age_Group	Age	Hair_dye	Travel_Comments	Date_tap	Water_Type_tap	Details of Water Source	City_tap	Province_tap	Country_tap	latitude_tap	longitude_tap	Altitude_tap	Comments_tap	ID_water	Primary_water_ID	Secondary_water_ID	Tertiary_water_ID	Quaternary_water_ID	Milk_type	Milk_amount	Coffee/ Tea_type	Coffee_amount	Beer/Coolers_type	Beer_amount	Wine_type	Wine_amount	Spirits_type	Spirits_amount	Juice_type	Juice_amount	Bottled_water_type	Bottled_water_amount	Soda_type	Soda_amount	Other_beverage_type	Other_beverage_amount	Vegetarian	Vegetarian_comments	Seafood_frequency	Seafood_index
S10-H___431	40378	Melfort	SK	Canada	52.8682	-104.605	F	2	18-29	1	Y	July 20-25, 2010: Cornach, SK, 5 days Jan 12-18, 2010: Las Vegas, 1 week April 19-21, 2010: Hardisty, AB, 3 days July 4,5,6, 2010: Nipawin, 3 days July 15-18, 2010: Madge Lake, 4 days	2010-07-19	TG	City water	Melfort	SK	Canada	52.8682	-104.605	461.5		402	S10-W___402					0		0	MGD: approx. 5 bottles/month	443.75		0	Gibson rye: 5-10/month	56.25		0		0	Diet coke/ diet Dr. Pepper: 2-6L/day	28000		0	N		Scallops or shrips: 1x/2months Walleye, salmon, northern pike: 1x/month	0.25
S10-H___414	40382	Thompson	MB	Canada	55.7448	-97.8589	F	2	18-29	1	N	july 13-20, 2010: Ottawa/Gatineau, 7 days March 2010: Winnipeg, 1 week May 2010: Winnipeg, 2 weeks	2010-07-23	TS	Burntwood River	Thompson	MB	Canada	55.7448	-97.8589	207.6		458	S10-W___458				Lucerne: 1 glass/day	1750		0	Coors: 2-3 bottles/week	887.5		0	Rhum: 1-2/week	45	Premade lemonade, premade orange juice: 1-2 glass/day	2625	Naya: 4-5 bottles/week	2250	Diet pepsi: 1-2 (500mL) bottles/week	750		0	N		Shrimp: 1x/week Salmon: 3x/week Canned tuna: 2-3x/week	6.5
S10-H___417	40382	Thompson	MB	Canada	55.7448	-97.8589	M	1	30-39	2	N	1 week ago: Southern Manitoba, 10 days 1x/2months: Holand, MB, 3-4 days	2010-07-23	TS	Burntwood River	Thompson	MB	Canada	55.7448	-97.8589	207.6		458	S10-W___458				Forgot brand: 2L/week	2000		0	Various beer: 2-3 bottles/week	887.5		0		0		0	Aquafina: 1 (750 mL) bottle/week	750		0		0	N		Norther pike: 1x/week	1
S10-H___418	40374	Big River	SK	Canada	53.8314	-107.024	F	2	50-59	4	N	Jan 2010: Mexico, 7 days 1x/month: Saskatoon, 2 days or overnight 1x/month: Calgary, 2-3 days	2010-07-15	TG	Deep well??	Big River	SK	Canada	53.8314	-107.024	517.2		464	S10-W___464				1% dairyland: 1/2 cup/day	875		0		0		0		0	Pre-made apple juice: 1 glass/day	1750	Various (Co-op, Nestle): 5-6 glasses/day	9625	Coke or gingerale: 1 can/week	355		0	N		Norther pike: 1x/week	1
S10-H___506	40367	Regina	SK	Canada	50.4422	-104.606	M	1	30-39	2	N	Dec 2009: Nanaimo, BC, 3 days March 2010: Phoenix, Az, 10 days 1 w/e/month: South East of Regina (to a farm), 2 days	2010-07-08	TS	Buffalo Pond Lake	Regina	SK	Canada	50.4422	-104.606	588.4	Participant from Moose Jaw claims that the the Tap water is Regina is a mix of Buffalo Pound Lake and ground water	482	S10-W___482				1% various: 2L/week	2000		0		0		0	Rye, whiskey: 1 shot/week	30	Various pre-made: 300mL/day	2100		0		0		0	N		Shrimp: 2-3x/month Whitefish, salmon: 1x/week	1.625
S10-H___463	40380	Flin Flon	MB	Canada	54.7627	-101.876	M	1	40-49	3	N	N	2010-07-20	TS	Cliff Lake	Flin Flon	MB	Canada	54.7627	-101.876	341.3	Water #497 is tap water from other participant's home. Water #419 is from co-op water cooler reverse osmosis.	497	S10-W___497	S10-W___419			Various skim: 16-20oz/day	3937.5		0	Various: 1 bottle/week	355	Various: 1/2 bottle/month	93.75		0		0	Co-op (reverse osmosis): 1L/day	7000	Diet coke/Diet pepsi: 1L/day	7000		0	N		Lake trout, walleye: 3-4x/week Canned tuna: 3-5x/week	7.5
S10-H___496	40378	Nipawin	SK	Canada	53.366	-104.013	M	1	30-39	2	N	April 2010: Hawaii, 7-8 days In Nipawin 90% of time	2010-07-19	TG	Probably well	Nipawin	SK	Canada	53.366	-104.013	371.2	Drinks water filtered from fridge. 3-4 glasses/day.	506	S10-W___506				1% or skim dairyland: 3 glasses/day	5250		0	Various coors light: 6 bottles/week (all together)	2130		0		0	Premade orange, dole, sunripe or minute maid: 1 glass/day	1750	Various: 2-3L/day	17500		0		0	N		shrimp: 1x/2weeks walleye, salmon: 1x/2weeks	1
S10-H___460	40375	Prince Albert	SK	Canada	53.1944	-105.779	M	1	40-49	3	N	3rd weekend of June, 2010: Manitoba, 2 days	2010-07-16	TS	North Saskatchewan	Prince Albert	SK	Canada	53.1944	-105.779	454	Water #510 is from RCMP tap. Water #528 is from watercooler Iceberg Pure water (Bottled in Prince Albert, SK)	510	S10-W___510	S10-W___528			Various milk: 2 glasses/week	500		0	Blue: 12 bottles/week	4260		0		0	Various frozen can: 1 glass/week	250		0	Diet coke or pepsi: 2L/day	14000		0	N			0
S10-H___426	40372	Vermilion	AB	Canada	53.351	-110.857	F	2	60-69	5	Y	End of jan to beg. of march 2010: Tucson, Az, 3 weeks + Florida, 3 weeks April 2010, Nanaimo, 2 weeks 1x/month: Hinton, 3 nights	2010-07-13	TG	City on ground water	Vermilion	AB	Canada	53.351	-110.857	621.1		515	S10-W___515	S10-W___532			2% various: 2 glasses/day	3500		0		0		0		0	Various premade: 10 oz/day	2187.5	Claysmore spring water (just filtered): 1.5L/day	10500	Various: 10 oz/week	312.5		0	N		Canned tuna, canned salmon, fresh salmon: 2x/month	0.5
S10-H___485	40372	Vermilion	AB	Canada	53.351	-110.857	M	1	60-69	5	N	1x/month: Hinton, AB, 3-4 days 1 every 6 months (April): Nanaimo, BC, 10 days 1x/week: Edmonton, day trip (same trip) Jan 2010: Arizona, 3 weeks + Feb 2010: Florida, 3 weeks 1x/week: Lac LaBiche, Bonnyville, Coldlake, day trip	2010-07-13	TG	??	Vermilion	AB	Canada	53.351	-110.857	621.1	Water #532 is from 18,9L jug (Water cooler). (Glaysmore springwater 8 miles west) filtered water used for consumption not for cooking. Water # 515 is tap city water from home.	515	S10-W___515	S10-W___532			2%: 2-3 cups/day	4375		0		0		0		0	Grape juice (pre-made): 4L/month	1000	18,9L jug Glaysmore Springwater (8 miles west): 1L/day	7000	Coke: 40 oz/week	1250		0	N		Canned salmon, tuna, salmon: 1x/week	1
S10-H___504	40366	Estevan	SK	Canada	49.1358	-102.992	M	1	40-49	3	N	Night of July 3rd, 2010: Ituna, 1 day June 6,7,8, 2010: Saksatoon, 3 days May 15-22, 2010: Ituna, 1 week	2010-07-07	TS	Boundry Dam	Estevan	SK	Canada	49.1358	-102.992	557.4		520	S10-W___520				Chocolate soy: 2-3 glass/day	4375		0		0		0		0	Orange (box): Every 2nd-3rd day	700		0		0		0	N		Various (shrimp): 1/2weeks Canned salmon: 1/2weeks	1
S10-H___470	40367	Moose Jaw	SK	Canada	50.3925	-105.537	M	1	30-39	2	N	May 2010: Palm Springs, CA, 8 nights Feb 2010: Vancouver, BC, 28 days Last week of June: Toronto, ON, 10 days	2010-07-08	TS	Buffalo Pound Lake	Moose Jaw	SK	Canada	50.3925	-105.537	551	Water #535 is from home tap (has filtering system at home that goes through reverse osmosis). Water #540 RCMP 18,9L ozone added jug. Prairie Spring Water Moose Jaw, SK. Natural Spring water. (Participant claims that water is from well outside of Bassinthe)	535	S10-W___535	S10-W___540			Skim Beatrice or Dairyland: 3 glasses/week	750		0	Light Great Western : 4-5 bottles/week	1597.5		0	Rye: 1/week	30	100% Sunripe apple & orange: 3-4 glasses/week	875	Prairie Spring from Moose Jaw: 4 glasses/week	1000	Coke: 1 can/week	355		0	N			0
S11-H___797	40714	Prince Rupert	BC	Canada	54.3122	-130.33	F	2	40-49	3	Y	Feb 2011 - Cancun - 1 week May 2011 - Chilliwack (4 days), Penticton (1 week) Last week - Vancouver - 4 days	2011-06-20	TS	Shawatlan Lake	Prince Rupert	BC	Canada	54.3122	-130.33	36.2	Water #635 is from RCMP tap. Water #607 is WC (Ultrapure reverse Osmosis. SOURCE: Prince Rupert, BC)	635	S11-W___635	S11-W___607			Soy Milk (So nice) - 0.5 cup/day	875		0		0		0		0		0	UltraPure, Reverse Osmosis SOURCE: Prince Rupert, BC - 4-5 glasses/day	7875		0		0	N		Fresh Salmon - 3x/month	0.75
S11-H___647	40702	Hanna	AB	Canada	51.6445	-111.994	M	1	18-29	1	N	Dec 30 to Jan 8, 2011 - Bermuda, Miami and British Virgin Island - 10 days	2011-06-08	TS	Reservoir	Hanna	AB	Canada	51.6445	-111.994	826.3	Participant drink 10% of water from tap but drink WC water which source is from Hanna	639	S11-W___639				Dairyland - 1.5-2 cups/day	3062.5		0		0		0		0	Pre-made orange, pre-made cranberry, crystal light (made from tap water) - 1 up/day	1750	WC (Frosty spring, reverse osmosis SOURCE: Hanna, AB) - 1-3L/day	14000	Coke zero, diet pepsi, gingerale - 1 can/month	88.75		0	N		Fresh salmon - 1x/month Canned tuna - 1-2x/month	0.625
S11-H___768	40717	Williams Lake	BC	Canada	52.1298	-122.138	F	2	18-29	1	N	end july 2010 - Charlotte Lake - 1 week June 8-12, 2011 - Vegas - 4 days Last Monday - Castlegar - 2 days	2011-06-23	TS	City water	Williams Lake	BC	Canada	52.1298	-122.138	618.8		643	S11-W___643				Dairyland - 1-2cups/day	2625		0	Coors light & budweizer - 6 bottles/month	532.5	Sawmill creek - 6 glasses/month	281.25		0		0	Aquafina - 1 bottle/week	500	Pepsi - 1 can/week	355		0	N			0
S11-H___710	40735	Langley township	BC	Canada	49.0876	-122.605	M	1	30-39	2	N	Last month - Kamloops - 5 nights Last Sunday - Parksville - Overnight	2011-07-11	TG	aquafere	Langley township	BC	Canada	49.0876	-122.605	60		693	S11-W___693				Various - 2-3 cups/week	625		0	Various - 1 bottle/week	355		0		0	V8 or Sunripe (both Premade) - 2L/week	2000	Various - 2-3 bottles/month	312.5	Various - 1-2 cans/week	532.5	Crytal light powder (made with tap water) - 2-3 bottles/week	1250	N		Fresh salmon - 1x/month	0.25
S11-H___602	40703	Red Deer	AB	Canada	52.2742	-113.796	F	2	40-49	3	Y	March 10-19, 2011 - Bahamas - 9 days July 23 - aug 7, 2010 - Newfoundland - 2 weeks Every 2nd month (Last time april 2011) - Edmonton - 1 night	2011-06-09	TS	Red Deer River	Red Deer	AB	Canada	52.2742	-113.796	857.3	Water #700 is city water taken from RCMP tap. Water #785 is water brought by participant which is from WC (from costco)	700	S11-W___700	S11-W___785			Dairyland - 2 glasses/day	3500		0	Coors light or corona - 1 bottle/month	88.75		0	Rum - 7-8 drinks/2weeks	112.5	Pre-made juice - 1 glass/day	1750	15L (costco brand. Also found in Safeway) #785 - 4-5 glasses/day	7875	Fresca, sprite, gingerale - 2 cans/week	710	Frozen fruit yogurt smoothie - 1 cup/day	1750	N		Shrimp - 1x/week Scallops - 1x/month Lobster - every 3-4 months Cod - 1x/2weeks Salmon - 1x/week	2.75
S11-H___686	40703	Red Deer	AB	Canada	52.2742	-113.796	F	2	40-49	3	Y	Jan 4, 2011 - Ottawa, ON -3 weeks April 2011 - Banff, AB - 1 week May 6, 2011 - Ottawa, ON - 3 weeks July 1, 2010 - Orlando, FL - 1 week Aug 8, 2010 - Vernon, BC - 1 week	2011-06-09	TS	Red Deer river	Red Deer	AB	Canada	52.2742	-113.796	857.3	Water #700 is city water taken from RCMP tap. Water #611 is water from WC (Reverse Osmosis. Source: Red Deer) at the RCMP (same brand as participant home)	700	S11-W___700	S11-W___611			Lucerne/Dairyland 1% - 1 glass/day	1750		0	Coors light - 1 bottle/week	355		0	Vodka, rye - 2 shots/month	15	Apple (Sun Ripe) - 1 glass/day	1750	WC (Red Deer reverse Osmosis) #611 - 2L/day	14000	Pepsi - 1 can/week	355		0	N		N Battere fish and chip only - 1x/6months (local restaurant)	0
S11-H___675	40710	Dawson Creek	BC	Canada	56.7597	-120.237	M	1	40-49	3	N	first 2 weeks of Feb 2011 - Chilliwack - 2 weeks 1st week of May - Prince George - 1 week Last week of March - Edmonton - 1 week	2011-06-16	TS	City water	Dawson Creek	BC	Canada	56.7597	-120.237	672.6	Water #716 is from RCMP tap which is same as water at home. Water # 619 is from RCMP water cooler	716	S11-W___716	S11-W___619			Various - 5 glasses/week	1250		0		0		0		0	Various boxes of Orange juice - 6 glasses/month	375	WC from Northern water (in town) - 1.5L/day Dasani - 1.5L/week	12000	Coke & pepsi - 1can/day	2485		0	N		Scallops, shrimp, clam chowder + (cod, halibut) - 1x/2weeks (Scallops, shrimp, clam chowder) cod, halibut - 1x/2weeks Canned tuna - 1x/week	2
S11-H___742	40704	Edmonton	AB	Canada	53.5381	-113.501	M	1	18-29	1	N	Dec 2010 - Banff - 3-4 days July 2010 - Priest Lake, Idaho - 1 week Dec 2010 - Ottawa - 5 days	2011-06-10	TS		Edmonton	AB	Canada	53.5381	-113.501	665.1		722	S11-W___722				1% dairyland - 1 glass/day	1750		0	Various - 4-5/week	1597.5		0		0		0	Kirkland or Nestle - 2 bottles/week	1000	Coke - 1 can/day	2485		0	N		Atlantic Salmon - 3-4x/month	0.875
S11-H___759	40708	Athabasca	AB	Canada	54.7194	-113.257	M	1	30-39	2	N	New Year - Saskatchewan - 1 week	2011-06-14	TS	Athabasca River	Athabasca	AB	Canada	54.7194	-113.257	615.3	Water # 728 is from Super 8 washroom tap which is city water. Water # 776 is water brought from home WC.	728	S11-W___728	S11-W___776			Dairyland - 1L/day	7000		0		0		0	Twisted Tea - 1 oz/month	7.5		0	WC - (From Home hardware (Super Enhanced which add mineral)) - 5 glasses/day	8750		0		0	N		Pickerel, perge, jack - 5-6x/day	38.5
S11-H___699	40703	Red Deer	AB	Canada	52.2742	-113.796	F	2	50-59	4	Y	1 week ago - Calgary - 1 night April 2010 - Fairmont Hot Springs - 1 week Feb 3 - March 19, 2011 - Mexico - 6 weeks End aug 2010 - Nova Scotia - 2 weeks July long weekend - BC - 1 week Dec 2010 - Phoenix - 1 week End jan 2011 - Toronto - 5 days	2011-06-09	TS	Red Deer river	Red Deer	AB	Canada	52.2742	-113.796	857.3	Water #738 is fridge tap water from participant home. Water #611 is water from WC (Reverse Osmosis. Source: Red Deer) at the RCMP (same brand as participant home)	738	S11-W___738	S11-W___611			Dairyland - 2 glasses/week	500		0	Bacardi pink grapefruit - 1 cooler/6months	0		0	Baileys - 1 shot/3 months	0	Cranberry premix bottle - 1 glass/week	250	WC (Red Deer reverse Osmosis) #611 - 1 glass/day	1750	Pepsi - 1 can/week	355		0	N		Whitefish, fresh salmon - 3x/week	3
S11-H___749	40710	Fort St John	BC	Canada	56.2525	-120.848	F	2	18-29	1	N		2011-06-16	TS	Peace River?	Fort St John	BC	Canada	56.2525	-120.848	689		748	S11-W___748				Various - 1 cup/day	1750		0		0		0		0	V8 - 1 cup/2days	875	Aquafina - 1L bottle/month	250	Various - 1 can/week	355		0	N		Various - 1-2x/week Various - 1-2x/week	3
S11-H___798	40707	Fort McMurray	AB	Canada	56.758	-111.453	M	1	18-29	1	N	June 1st - 8, 2011 - Maui - 7 days	2011-06-13	TS	Athabasca River	Fort McMurray	AB	Canada	56.758	-111.453	338.1		750	S11-W___750				Various - 1 cup/day	1750		0		0		0		0	Minute maid (Can) - 1 glass/day	1750		0	Pepsi - 1 can/week	355		0	N			0
S11-H___661	40716	Prince George	BC	Canada	53.9127	-122.752	F	2	30-39	2	Y	March 2011 - Mexico - 1 week Dec 2010 - Disneyland - 1 week	2011-06-22	TS	City Water	Prince George	BC	Canada	53.9127	-122.752	586.5		764	S11-W___764				Dairyland - 1 cup/day	1750		0		0		0	Rum - 1 oz/month	7.5	Various (can & Premade) - 2 cups/day	3500		0	Pepsi - 2-3 cans/week	887.5		0	N		Various - 1x/month Various (Trout in the fishing season) - 2x/month	0.75
S11-H___756	40704	Edmonton	AB	Canada	53.5381	-113.501	M	1	30-39	2	N	June 2011 - Ireland (2 days), England (10 days) June 2011 - Vegas - 3 days April 2011 - Banff - 3 days	2011-06-10	TS	North Saskatchewan River	Edmonton	AB	Canada	53.5381	-113.501	665.1		773	S11-W___773				Dairyland - 1 glass/day	1750		0	Kocanee - 3-4 bottles/week	1242.5		0	Vodka - 8 shots/2-3 weeks	96	Orange (Box) Minute Maid - 1 glass/week	250		0	7-up - 1 can/week	355	Slurpies - 1 glass/week	250	N			0
S11-H___618	40744	Lethbridge	AB	Canada	49.6961	-112.813	F	2	60-69	5	Y	Vacation?? - Montana Kalispell - 8 days 1x/month - Fairfield - weekend	2011-07-19	TS	Old Man River	Lethbridge	AB	Canada	49.6961	-112.813	918.8		830	S11-W___830				1% various - 1 cup/day	1750		0		0		0		0	Frozen can Minute Maid - 1 cup/2days	875	Various - 1 bottle/day	3500	Coke - 1 can/day	2485		0	N		Shrimp - 1x/week Fresh/frozen salmon - 1x/week	2
S11-H___711	40739	Creston	BC	Canada	49.0951	-116.504	F	2	60-69	5	Y	For the last 2 years (2week/month) (last time 10 days ago) - Vancouver - 10 days to 2 weeks 1-2x/month (last time last weekend) - Fernie - 1 day	2011-07-15	TS	Arrow Creek	Creston	BC	Canada	49.0951	-116.504	642.7		837	S11-W___837				Foremost - 1-2 cups/day	2625		0		0		0		0	Premade grapefruit citrus - 1.5 (8oz)/day	2625		0	Diet pepsi (in summer) - 1 can/week	355		0	N		Wild salmon - 6-8x/month	1.75
S11-H___666	40700	Calgary	AB	Canada	51.0672	-114.045	M	1	18-29	1	N	June 3-5, 2011 - Banff -2 days Dec 24 to jan 3, 2011 - Swift current - 10 days April 21-24, 2011 - Swift current - 3 days Oct 2010 - Swift current - 3 days	2011-06-06	TS	Glenmore reservoir	Calgary	AB	Canada	51.0672	-114.045	1073.9	Water #735 is from Home tap & #682 is from watercooler (filtered Arrowhead Calgary Tap water)	735	S11-W___735	S11-W___682			Silk soy milk - 1cup/day	1750	Various tea - 1 cup/month	62.5	Various - 1-2bottle/day Coolers - 1-2 coolers/day	7192.5		0		0	Premade orange juice - 1.5 glasses/day	2625	Water cooler (Calgary tap water filtered from Arrowhead store) - 3-4 cups/day	6125		0		0	N		Shrimp or lobster or crab - 1x/month all fish - 1x/2weeks	0.75
S11-H___806	40737	Grand Forks	BC	Canada	49.0292	-118.456	F	2	40-49	3	Y		2011-07-13	TG	City well	Grand Forks	BC	Canada	49.0292	-118.456	532.9	Water # 844 is from hotel tap. Water # 689 is from RCMP Pure & simple (Source: Grand Forks)	844	S11-W___844	S11-W___689				0	Various tea (Strarbucks) - 1 cup/month	62.5		0		0		0	Various premade cranberry - 1 cup/week	250	WC - from home hardware & water Pure & simple (source Grand Forks) #689 - 10 glasses/day	17500		0		0	N		Scallops or prawns - 1x/month Salmon, tuna - 1x/week (canned & fresh)	1.25
S10-H___421	40364	Winnipeg	MB	Canada	49.8749	-97.2006	F	2	30-39	2	N	End of June 2010: Calgary, 3 nights April 2010 + Oct 2010: Brandon, 2 nigths	2010-07-05	TS	Shoal Lake (gone through the de-ionizing system)	Winnipeg	MB	Canada	49.8749	-97.2006	239.9	water # 509 is tapwater from home; water # 459 is from 5 gallon jug Dew drop from "world of water" bottled in Winnipeg	509	S10-W___509	S10-W___459			Beatrice 1%: 5 cups/week	1250	Red Rose tea: 2 mugs/month	125		0		0		0	Various pre-made: 2*250mL/day	3500	5 gallon jug, World of water Dew drop, 500mL/ 5x week	2500	7-up, sprite, rootbear: 3 cans/month	266.25		0	N		Shrimp: 1x/month Tuna, sole, cod, salmon: 1 serving/week	1.25
S10-H___443	40374	Vermilion	AB	Canada	53.351	-110.857	F	2	18-29	1	Y	Sept - end of April, 2010: Vermilion, 8 months attending school May + June 2010: Accerage, 2 months July 1, 2010: Moved into town (Meadow Lake area)	2010-07-13	TG	Don't know how deep	Vermilion	AB	Canada	53.351	-110.857	621.1	Hair of a student that une to live in Vermilion. Recently moved to Accreage (Meadow Lake). Hair will be analyzed as a Vermilion signal.; Water sample is from another participant's tap. Same city water.	515	S10-W___515				2%: 4-5 cup/week	1125	Home made starbucks: 1 cup/2weeks	125		0		0	Cap morgan spiced (rhum): 2 drinks/2weeks	30		0	Aquafina: 4 x 600mL/week	2400	Pepsi, rootbeer: 4 cans/week	1420		0	N		Shrimp, crab: 1-2x/month Jack, salmon: 1x/1-2 weeks	1.04167
S11-H___834	40750	Revelstoke	BC	Canada	50.9984	-118.199	F	2	18-29	1	Y	Oct 2010 - Mexico - 2.5 weeks April 2011 - Vancouver Island - 6 days Sept 2010 - Squamish - 2 weeks Sept 2010 - Chilliwack - 1 week May/june 2011 - New Brunswick - 3.5 weeks June/july 2011 - Ontario - 2 weeks Jan 2011 - Chilliwack - 1 week	2011-07-26	TS	Illecillewaet River	Revelstoke	BC	Canada	50.9984	-118.199	478.3		815	S11-W___815				Dairyland skim milk - 1 cup/day	1750	Tim Hortons decaf coffee - 1 cup/2weeks	125		0		0		0		0	Nestle purelife - 4 bottles/week	2000	Decaf pepsi or coke - 1 can/week	355		0	N			0
S10-H___406	40382	Thompson	MB	Canada	55.7448	-97.8589	F	2	30-39	2	Y	Jan, march, may, july, 2010: Winnipeg, 3 weeks each Feb, April, june 2010: Winnipeg: 4-5 days each	2010-07-23	B	Burntwood River	Thompson	MB	Canada	55.7448	-97.8589	207.6	Water #458 is from RCMP tap. Water #451 is water bottle Davren Springs (source: bottled by Blue sky water in Middlebro, MB Spring water)	451	S-10-W___451	S10-W___458			2% various: 2 glasses/day	3500	Tetley tea: 1 cup/week	250		0		0		0	Powdered juice: 1 glass/day	1750	Giant tiger bottle (Davren Springs): 1-2 bottles/day	5250	Caffeine free diet pepsi: 3-4 cans/day	8697.5		0	N		Shrimp, scallops: at least 1x/week Pickerel: 1-2x/week	1.5
S11-H___827	40743	Glenwood	AB	Canada	49.3578	-113.523	M	1	60-69	5	N		2011-07-19	TG	Artegian well - 180 ft	Glenwood	AB	Canada	49.3578	-113.523	1101.2		737	S11-W___737				Dairyland - 2 cups/day	3500	Earl Grey tea - 1 cup/week	250		0		0		0	Various concentrate - 4 cups/week	1000		0		0		0	N		shrimp - 1x/month Salmon (canned & fresh) - 2x/month	0.75
S11-H___702	40725	Vancouver	BC	Canada	49.2723	-123.099	F	2	30-39	2	N	1x/month (last time 3 weeks ago) - Whister - 2 days April 14-19, 2011 - Windsor, ON - 1 week Dec 20-30, 2010 - Windsor, ON - 1 week Mid Sept, 2010 - San Francisco - 5 days	2011-07-01	TS	City water	Vancouver	BC	Canada	49.2723	-123.099	39	Water # 697 is from RCMP filtered tap. Water #749 is from starbucks washroom tap (same as home)	749	S11-W___749	S11-W___697			Dairyland 1% - 1 cup/day	1750	English Breakfast tea - 1 cup/week	250	Granville Island - 1 pint/week	473		0	Canadian club/Crown Royal - 3 oz/week	90		0		0		0		0	N		Raw salmon (sushi) - 1x/week	1
S11-H___684	40742	Pincher Creek - Rural	AB	Canada	49.4958	-113.942	F	2	50-59	4	Y	Aug- sept, 2010 - US - 2 weeks Every 6 weeks (Last time Friday, Sat, Sun) - Calgary - 2 days 6-7x/year - Red Deer - 4 days	2011-07-18	TS	Castle River	Pincher Creek	AB	Canada	49.4958	-113.942	1134.6		724	S11-W___724				Soya - 2-3 cups/day	4375	Herbal tea - 4-5 cups/month	281.25		0		0		0		0		0		0		0	N			0
S10-H___402	40382	Thompson	MB	Canada	55.7448	-97.8589	M	1	18-29	1	N	May 2010: Winnipeg, 7 days June 2010: Ontario, Toronto/Huntsville, 12 days	2010-07-23	TS	Burntwood river	Thompson	MB	Canada	55.7448	-97.8589	207.6	Participant drinks 4-5 glasses of tap water/day	458	S-10-W___458				2% beatrice: 1-2 glass/day	2625	Tim Hortons green tea: 1-2 cups/week	375	Smirnoff ice: 3-4 bottles/2weeks	577.5		0		0	Premade orange juice: 1 glass/day	1750	Dasani: 1 bottle/2nd day	1750		0		0	N			0
S11-H___653	40735	Langley city	BC	Canada	49.0988	-122.655	F	2	70+	6	N	Last weekend - Vacouver island - overnight	2011-07-11	TS	Greater Vancouver	Langley city	BC	Canada	49.0988	-122.655	9		732	S11-W___732					0	Various tea - 6 cups/month	375		0	Domestic wine - 3 glasses/month	140.625		0	Apple or tropical (PREMADE) - 3x (0.5 glasses)/week	375	Unknown brand - 2-3 bottles/month	312.5		0		0	N		Fresh salmon - 2-3x/month	0.625
S10-H___476	40378	Melfort	SK	Canada	52.8682	-104.605	F	2	40-49	3	N	Beg oct, 2010: Banff, 1 week End oct, 2010: Banff, weekend End of Jan to beg. Feb 2010: Denver, 1 week End of April to beg of may, 2010: Calgary, 5 days End of June, 2010: St-Paul, Minnesota, 1 week	2010-07-19	TG	??	Melfort	SK	Canada	52.8682	-104.605	461.5	Water # 402 is from RCMP tap in Melfort. Water # 415 is from refilled water jug from pharmacy.	402	S10-W___402	S10-W___415				0	Lorna Vandeehager (Sun Ridders): 2 cups/week	500		0		0		0		0	7 11 or Co-op refill: 4 glasses/day	7000		0		0	N			0
S10-H___471	40361	Kenora	ON	Canada	49.7856	-94.5871	F	2	40-49	3	Y	end of June 2010 and March 2010: Winnipeg for 1 night; Feb 2010: St. Maarten for 2 weeks	2010-07-02	TS	Lake of the Woods	Kenora	ON	Canada	49.7856	-94.5871	335.1	water #428 is from home; water # 478 is from Cottage on Winnipeg River. This water goes through a particle filter. Participant does not dirnk this water, but cooks with it and bathes with it and makes coffee from it	428	S10-W___428	S10-W___478			DairyLand 2%:1 cup every 3 days	583.333	Tim Horton's coffee: 2 med/day	750	Vex (vodka cooler): 2/day	4620		0		0		0	Real Canadian: May to Sept drinks 1 bottle/week	500	diet pepsi - 1 bottle/2 days	2485		0	N		pickeral: 1x/week	1
S10-H___429	40379	Creighton	SK	Canada	54.7558	-101.894	F	2	70+	6	N	June & July 2010: Edmonton, 1 week each	2010-07-20	TS	Douglas lake (pumped in from somewhere else)	Creighton	SK	Canada	54.7558	-101.894	318.4		514	S10-W___514	S10-W___405			1% dairyland: 1,5-2 glasses/day	3062.5	Various green tea or herb tea: 3 cups/week	750		0		0		0	Cranberry/ 5-alive (premade): 1-2 glass/day	2625		0		0	Instant Caf-lib (not quite cofffee): 1 cup/day Ensure: 1/day	3500	N	Doesn't eat much meat. Eats meat 1x/week. Eats mostly soups, pasta, vegetable, lettuce and spinache	Pickeral: 1x/week in winter ( less in the summer)	1
S11-H___608	40709	Grande Prairie	AB	Canada	55.1724	-118.792	F	2	30-39	2	Y	Aug 2010 - New Market, Ontario - 3 weeks	2011-06-15	TS	Wapiti River	Grande Prairie	AB	Canada	55.1724	-118.792	661.5		631	S11-W___631				Beatrice & Dairyland - 1 cup/2days	875	Starbucks chai tea - 3 cups/week	750		0		0		0	Sunripe - 1 cup/day	1750	Various - 1 bottle/month	125	Pepsi - 4 cans/week	1420		0	N			0
S11-H___601	40707	Fort McMurray	AB	Canada	56.758	-111.453	F	2	30-39	2	Y	May long weekend 2010 - Grassland - 3 days Oct 2010 - Edmonton - 2 days Sept 2010 - Edmonton - 2 days Last summer - Edmonton - 2 days	2011-06-13	TS	Athabasca River	Fort McMurray	AB	Canada	56.758	-111.453	338.1		750	S11-W___750				Various - 1 cup/day	1750	Various (cappucino) - 3 cups/week	750	Smirnoff - 4-5 coolers/week	1485		0		0	Various apple juice - 1 cup/week	250	Various - 3-4 bottles/week	1750		0		0	N			0
S11-H___674	40737	Castlegar	BC	Canada	49.3252	-117.666	M	1	18-29	1	N	june, 2011 - july, 2011 - Alberta, Edmonton Vicinity - 3 weeks April 1, 2011 - Spokane, WA, USA - 3 days	2011-07-13	TS	Kootenay River	Castlegar	BC	Canada	49.3252	-117.666	437.2		654	S11-W___654				Dairyland (skim) - 2 cups/day	3500	Various coffee - 1 cup/2days	875		0		0	Crown royal, various rum - 1x/week (6-10 oz)	240	Five alive (can), minute maid (can) - 1-2 glasses/week	375	Nestle Purelife - 2-3 bottles/week	1250	Gingerale, coke zero, coca cola - 1-2 cans/week	532.5		0	N			0
S11-H___651	40704	St. Albert	AB	Canada	53.5381	-113.501	M	1	30-39	2	N	Feb 2011 - Chicago - 1 week Dec 2010 - Calgary - 2-3 days	2011-06-10	TS	City	St. Albert	AB	Canada	53.5381	-113.501	665.1		733	S11-W___733				Soy milk - 7oz/month	54.6875	Various - 8 oz/2 days	875	Bud light - 7 oz/month (355 ml)	50.7143	Various -14 glasses/month	656.25	Wisers - 10-14 oz/month	90	Tropicana (premade) - 7 (8 oz)/month	437.5	Various - 7(8oz)/month	437.5	Diet coke or coke zero - 7 (8oz)/month	437.5		0	N		Various - 3-4x/month Salmon - 1x/week	1.875
S11-H___741	40704	Edmonton	AB	Canada	53.5381	-113.501	F	2	30-39	2	Y	Aug 26, sept 4, 2010 - Leaminton, ON - 2 weeks Dec 13 - Jan 2, 2011 - Leaminton, ON - 3 weeks	2011-06-10	TS		Edmonton	AB	Canada	53.5381	-113.501	665.1	Water # 773 is from home tap & water #616 is Kirkland water bottle (ozonized) SOURCE:Kawkawa Springs, BC	773	S11-W___773	S11-W___616			Various - 5 cups/week	1250	Various coffee - 3 cups/week Various tea - 2 cups/month	875	Labatt - 6 bottles/week	2130		0	Various - 2 oz/week	60		0	Kirkland brand SOURCE: Kawkawa Springs, BC (Ozonized) 5 bottles/week	2500	Coke zero - 2 cups/week	500		0	N			0
S11-H___794	40731	Port McNeill	BC	Canada	50.5904	-127.088	F	2	18-29	1	Y	July 2010 - Vancouver - 2 nights	2011-07-07	TS	City water	Port McNeill	BC	Canada	50.5904	-127.088	11.3		646	S11-W___646				1% or 2% dairyland - 1 cup/day	1750	Various coffee - 1 glass/3 days Various tea - 1 cup/4days	1020.83		0		0		0	Various pre made - 3 cups/day	5250	Various - 2-3 bottles/month	312.5	Diet pop - 1 can/2 days	1242.5	Chocolate milk syrup (nestle) - 1-2 glass/day	2625	N		Various - 1x/2weeks Various - 1x/2weeks	1
S11-H___700	40704	Sherwood Park	AB	Canada	53.5381	-113.501	M	1	30-39	2	N	End Oct 2010 - Cancun, Mexico - 7 days Mid March, 2011 - Banff - 3 days	2011-06-10	TS	City water	Edmonton	AB	Canada	53.5381	-113.501	665.1		773	S11-W___773				Dairyland - 16 oz/day	3500	Tazo coffe/tea - 5-6 oz/day	1203.12	Strong bow - 2 cans/month	177.5		0		0	True blue (box) - 1L/day	7000		0		0		0	N		Shellfish, crab, lobster, shrimp, scallops - 2-3x/month	0.625
S11-H___695	40700	Calgary	AB	Canada	51.0672	-114.045	F	2	50-59	4	Y	April 2011 - Victoria & southern BC - 2 weeks 1x/month - Canmore - overnight Sep 2010 - Las Vegas - 4 days Sep 2010 - Palm Spring - 5 days May/June 2010 - Italy - 4 weeks End of June - Denmark - 10 days	2011-06-06	TS	Brita filtered city water	Calgary	AB	Canada	51.0672	-114.045	1073.9		613	S11-W___613				Chai latte - 12 oz/day	2625	Various herbal tea - 5 cups/week	1250		0	Various - 3 glass/week	562.5		0	Box tropicana - 2-3 glasses/week	625	Various - 3-4 bottles/month	437.5		0		0	N		various - 3x/month Various (particularly salmon) - 1x/week	1.75
S11-H___783	40721	Kelowna	BC	Canada	49.889	-119.495	F	2	40-49	3	Y	November 8-18, 2010 - Wikiki, Hawaii - 10 days April 15-18, 2011 - Gibson & Vancouver - 1 day (gibson) & 3 days (Vanvouver)	2011-06-27	TS	Lake Okanagan	Kelowna	BC	Canada	49.889	-119.495	343.2	Water #746 is from home tap. Water #629 is WC filtered city water.	746	S11-W___746	S11-W___629			Dairyland - 1 glass/day	1750	Earl Grey - 1 tea bag (5 days/week)	1250	Corona - 4 bottles/month	355		0		0	Sunrype (Carton) & Ocean spray - 1L/month	250	Aquafina (560)/Ethos (700mL) - 2 bottles/day WC #629 (city water) - 2-3 glasses/day	14175		0		0	N		Crab, lobster, scallops - 1x/2months Cod - 1x/month	0.25
S11-H___723	40710	Dawson Creek	BC	Canada	56.7597	-120.237	F	2	18-29	1	Y	Sept 2010 - Internal BC - 1 week 1x/6months (Last time March 2011) - overnight	2011-06-16	TS	Peace River?	Dawson Creek	BC	Canada	56.7597	-120.237	672.6		716	S11-W___716					0	Various Coffee - 5-6 cups/week	1375		0	BC wine - 2 glasses/week	375	Various - 2 oz/2weeks	30	Tropicana (Jugs) - 1 glass/day	1750		0		0		0	N		Tilapia - 1x/week	1
S11-H___694	40700	Calgary	AB	Canada	51.0672	-114.045	F	2	30-39	2	N	1x/3-4 months (last time in May 2011) - Sicamous, BC - 3 days	2011-06-06	TS	City water - Glenmore Reservoir (Bow river?)	Calgary	AB	Canada	51.0672	-114.045	1073.9		613	S11-W___613				Dairyland - 1 glass/day	1750	Herbal tea - 6 glasses/week	1500		0	Various - 1 glass/month	46.875		0	Various pre-made - 4 glasses/week	1000	Various - 1 bottle/week	500		0	Hot chocolate (powder) - 3 glasses/week	750	N			0
S10-H___509	40371	Rosetown	SK	Canada	51.5534	-107.985	F	2	40-49	3	N	End of Dec 2009: Maidstone, 4 days April 2010: Maidstone, 4 days May 2010: Edmonton, 4 days	2010-07-12	B	City water	Rosetown	SK	Canada	51.5534	-107.985	591.5	Water #430 is Co-op gold bottle (source: Kawkawa, BC). Water #469 is RCMP tap. Water #432 is reverse osmosis tap.	430	S10-W___430	S10-W___469	S10-W___432		1% co-op: 1 glass/day	1750	Tetley: 1 cup/day	1750	Vodka, bacardi cooler: 1 bottle/2months	0	Manchebitz: 1 glass/2months	0		0	Bottle cranberry + 1L box of orange juice: 1 glass/day	1750	Co-op gold: 2-3 bottles/week	1250	Canada dry/coke: 1 can/week	355		0	N		Shrimp, lobster: 1x/2-3 months Basa, haddock, halibut: at least 1x/month Canned tuna,canned salmon: 1x/month	0.5
S10-H___408	40365	Portage la Prairie	MB	Canada	49.9751	-98.2848	M	1	18-29	1	N	End of May to june 2010: Toronto, 1 month	2010-07-06	TS	Assiniboine river	Portage la Prairie	MB	Canada	49.9751	-98.2848	255	Water # 441 is from RCMP tap. Water # 548 is from World of water water (18,9L jug) from RCMP	441	S-10-W___441	S10-W___548			Lactantia 1%: 1 glass/day	1750	Starbucks coffee: 1 cup/day	1750	Keith's: 2 bottles/day	4970	Dancing bull (california): 1 glass/week	187.5		0		0	18L jugs (distilled): 1L/day	7000	Coke: 1 can/day	2485		0	N		Shrimp: 1x/week	1
S10-H___434	40366	Weyburn	SK	Canada	49.6701	-103.847	F	2	40-49	3	Y	Jan 2010: Mexico, 1 week April 2010: Las Vegas, 5 days June 23, 2010: North Dakota, 3 days	2010-07-07	TS	Lake Nickel	Weyburn	SK	Canada	49.6701	-103.847	585.3		448	S10-W___448				dairy producer: 1 glass/2days	875	Various: 1 cup/day	1750		0		0	Khalua: 1/day	210	Cranberry (box): 1 glass/day	1750	Various: 1 bottle/day	3500	Diet Pepsi: 1 can/day	2485		0	N			0
S10-H___419	40367	Regina	SK	Canada	50.4422	-104.606	F	2	18-29	1	Y	1/2months: Dauphin, Manitoba or Clear water Manitoba: 2-3 days 2x/year: Winnipeg, 5 days July 2009: Alberta, BC, 4 days	2010-07-08	TS	Buffalo Pound Lake	Regina	SK	Canada	50.4422	-104.606	588.4	Participant from Moose Jaw claims that the the Tap water is Regina is a mix of Buffalo Pound Lake and ground water	482	S10-W___482				Various: 1 glass/day	1750	Various tea: 1 cup/day	1750	MGD: 2 bottles/week	710	Various White Australian & Chilean: 1 glass/day (Not in the last 6 months)	0		0	Various pre-made citrus: 1 glass/day	1750		0	Gingerale (Canada Dry): 2 cans/week	710		0	N		Fresh Salmon: 2x/month	0.5
S10-H___433	40385	Dauphin	MB	Canada	51.1549	-100.045	F	2	40-49	3	N	2x/month: Winnipeg, 2 nights End of Dec, 2010: Alberta, 7 days 1x/month: Brandon (beverage depends on what participant drinks in the restaurant that day), Day trip May 2010: Cranberry Portage + Flin Flon, 4 days	2010-07-26	TS	city water	Dauphin	MB	Canada	51.1549	-100.045	297.1		500	S10-W___500				Various: 0,5-1L/day	5250	Herbal & Dark tea: 1 mug/day	1750		0	Various: 1 glass/week	187.5		0	Premade orange juice: 3 glasses/week	750	Various: 3 bottles/week	1500	Various: 2 cans/week	710		0	N		Cod, salmon, canned tuna, canned salmon, pickeral: 1x/week	1
S10-H___500	40378	Nipawin	SK	Canada	53.366	-104.013	F	2	40-49	3	Y	2x/month: Prudens Point Resort (40 km away) but brings water from Nipawin, 2-3 days 1x/2months: Regina, 3-4 days March 2010: Mexico, 1 week	2010-07-19	TG	Probably well	Nipawin	SK	Canada	53.366	-104.013	371.2		506	S10-W___506				1% dairyland milk: 1 glass/week	250	Compliments (earl grey): 1 mug/day	1750		0	Various white wine: 1 glass/2-3 weeks	75	Bacardi white: 4 glasses/week	120	Premade sunripe juice: 1 glass/week	250	Co-op: 3 bottles (500mL)/week	1500	Diet coke: 6 cans/week	2130		0	N			0
S10-H___507	40379	Flin Flon	MB	Canada	54.7627	-101.876	F	2	30-39	2	Y	Aug 2009: Winnipeg, 6 days Beg of April 2010: Winnipeg, 3 days Beg March, 2010: Portage la Prairie, 8 days	2010-07-20	TS	Cliff Lake?	Flin Flon	MB	Canada	54.7627	-101.876	341.3	Water #536 is from home tap. Water # 450 is from water cooler can-aqua (bottled tap?). Tap water used for cooking and coffee but drinks from cooler	536	S10-W___536	S10-W___450				0	Various: 1 cup/day	1750		0		0		0	Sun ripe (pre-made): 1 glass/week	250	Aquafina: 4 bottles/week WC Can aqua: 10 glasses/week	4500	7-up: 1 can/day	2485		0	N			0
S11-H___738	40729	Port Alberni	BC	Canada	49.2467	-124.8	M	1	40-49	3	N	March 10-24, 2011 - Hawaii - 2 weeks Mid Oct 2010 - Interior, BC - 1 wk	2011-07-05	TS	Reservoir	Port Alberni	BC	Canada	49.2467	-124.8	29.3		605	S11-W___605				Various - 1 cup/day	1750	Various coffee - 1 cup/day	1750	Various - 2-3 bot/week	887.5	Domestic wine - 1 glass/month	46.875	Crown Royal - 2-3 oz/month	18.75		0	Various - 6 bottles/month	750	Coke zero - 3-4 cans/month	310.625		0	N		Prawns - 1x/month Frozen salmon, halibut frozen - 3-4x/month	1.125
S11-H___639	40718	Ashcroft	BC	Canada	50.7334	-121.281	M	1	18-29	1	N	1x/week - Kamloops (40% of time there) - 2 days	2011-06-24	TS	Thompson River	Ashcroft	BC	Canada	50.7334	-121.281	353.1	Water #632 is RCMP tap. Water #761 is WC Cariboo Clear (Source: Cache Creek, BC)	632	S11-W___632	S11-W___761			Lucerne or Blackwell - 1L/week	1000	Various tea - 1 cup/day	1750	Budlight & budlight lime - 1-2 bottles/month	133.125	Home Brew - 1 bottle/2months	93.75		0	Premade cranberry ocean spray - 1 bottle (1.89L)/week	1890	WC #761 Cariboo Clear (Source: Cache Creek, BC) - 1.5L/day	10500	Coke - 1 can/day (stopped last month)	2485	Gatorade - 3 bottles (591 mL/week	1773	N		Salmon - 1x/month Canned tuna - 1x/month	0.5
S11-H___632	40704	Spruce Grove	AB	Canada	53.5422	-113.918	F	2	18-29	1	N		2011-06-10	TS	City water	Spruce Grove	AB	Canada	53.5422	-113.918	710.4		668	S11-W___668				Various - 2-3 glasses/month	156.25	Various tea - 1 cup/week	1750		0		0		0		0		0		0		0	N		Haddock - 2-3x/month	0.625
S11-H___717	40735	White Rock	BC	Canada	49.022	-122.804	F	2	18-29	1	N	2011-02-03 - Vegas - 4 days	2011-07-11	TG	?	White Rock	BC	Canada	49.022	-122.804	38		673	S11-W___673				Organic 1% - 2 cups/day	3500	Tim Hortons & starbucks coffee & orange pekoe tea - 1 cup/day	1750	Various - 2 bottles/week	710	Various - 1 glass/2-3 months	0	Rum - 1 glass (5-6 oz)/week Vodka - 5-6 oz/month	206.25	Premade orange juice - 1 glass/week	250	Dasani, tim hortons - 2 bottles/week	1000	Coke diet - 500 mL/month	125	Red Bull - 1 can/2weeks	125	N		Salmon, halibut - 1x/week	1
S11-H___693	40703	Whitecourt	AB	Canada	54.1381	-115.681	F	2	18-29	1	N	Moved to Rochefort 7 month's ago 7-9 months ago - St. Alberta (edmonton) 9-12 months ago - Calgary	2011-06-09	WC	?	Whitecourt	AB	Canada	54.1381	-115.681	664.2		676	S11-W___676				2% or homo - various - 0.5 cup/2 days	437.5	herbal chai tea - 1 cup/day	1750		0		0		0	ice tea (concentrate) - 1-2 cups/day	2625	Dasani - 1-2 bottles/day	5250		0		0	N		Various - 2x/week various - 2x/week	4
S11-H___696	40703	Red Deer	AB	Canada	52.2742	-113.796	F	2	30-39	2	Y	July 2010 - Prince Albert, SK - 1 week Aug 2010 - Banff, AB - 2 days Dec 2010 - Slave Lake, AB - 4 days Sep 2010 - Regina, SK - 2 weeks April 2011 - Nassau, Bahamas - 1 week May 2011 - Phoenix, Arizona - 1 week Oct 2010 & Dec 2010 - Phoenix, Arizona - 1 week each	2011-06-09	TS	Red Deer river	Red Deer	AB	Canada	52.2742	-113.796	857.3		700	S11-W___700				Lucerne/Dairyland - 2 cups/week	500	Various tea - 1 cup/day Various coffee - occasionally	1750	Corona - 1 bot/2weeks	177.5		0	Various - less than 1 oz/week	30		0	WC Sobey's brand, aquafina, some various small bottles - 6-7 cups/day	11375	Schwepps diet gingerale - 1 can/week	355		0	N		Lobster - 1x/few months Shrimp/scallops - 1x/month Cod, salmon - 1x/few months	0.25
S11-H___656	40721	Kelowna	BC	Canada	49.889	-119.495	F	2	40-49	3	Y	2 days/month - Castlegar, BC 2 days/2 months - Calgary, AB	2011-07-11	TS	City water	Kelowna	BC	Canada	49.889	-119.495	343.2		719	S11-W___719					0	Tim Hortons coffee - 1 cup/day	1750		0	domestic wine - 1glass/day	1312.5	Vodka - 1-2 oz/week	45		0	Various - 1 bottle/day	3500		0		0	N		Prawns - 1x/2weeks Fresh halibut - 1x/2week	1
S11-H___628	40707	Fort McMurray	AB	Canada	56.758	-111.453	F	2	18-29	1	N	July 2010 - Mexico - 1 week Feb 2011 - Quebec - 1 week 1x/month (last time last weekend) - Edmonton - 3 days End May 2011 - Toronto - 1 week	2011-06-13	TS	Athabasca River	Fort McMurray	AB	Canada	56.758	-111.453	338.1	Water #750 is city water taken from RCMP tap. Water #792 is water from WC (Culligan brand)	750	S11-W___750	S11-W___657			Skim milk - 3 glass/week	750	Various coffee - 1 cup/day	1750		0	Red wine (Argentina) - 1 bottle/week	750	Rum ( Crown Royal) - 2 oz/week	60	Cranberry (Ocen spray jar) - 1.89L/week	1890	Water filter system (#657) - 2-3 bottles filled/day	8750		0		0	N		Shrimp - 1x/month Canned tuna - 1x/week Fresh Salmon - 1x/week	2.25
S11-H___633	40707	Fort McMurray	AB	Canada	56.758	-111.453	M	1	18-29	1	N		2011-06-13	TS	Athabasca River	Fort McMurray	AB	Canada	56.758	-111.453	338.1		750	S11-W___750				Various - 2 glasses/day	3500	Various coffee - 1 cup/day	1750	Various - 10 bottles/month	887.5		0	rum or rye - 10 oz/month	75		0	Various - 5 bottles/month	625		0		0	N			0
S11-H___740	40707	Fort McMurray	AB	Canada	56.758	-111.453	M	1	30-39	2	N	Mid May, 2011 - Edmonton - 4-5 days	2011-06-13	TS	Athabasca River	Fort McMurray	AB	Canada	56.758	-111.453	338.1		750	S11-W___750				Various - 2 cups/day	3500	Nabob Coffee - 1 cup/day	1750	Brewhouse (from Saskatoon) - 2 bottles/week	710		0		0	Sun ripe (apple juice) (not concentrate) - 4 glasses/month	250		0		0	Lemonade (can) - 1 glass/week	350	N			0
S11-H___767	40728	Langford	BC	Canada	48.4619	-123.496	F	2	30-39	2	Y	1x/month - Vancouver - Overnight April 17, 2011 - Chicago - 5 nights	2011-07-04	TS	City Water?	Langford	BC	Canada	48.4619	-123.496	94.6		766	S11-W___766					0	President's choice coffee - 1 cup/day	1750		0		0		0		0	Ethos water - 1 bottles (700 mL)/week	700		0		0	N		Shrimp - 1x/week Scallops - 1x/week Fresh sole - 1x/week	3
S11-H___758	40704	Edmonton	AB	Canada	53.5381	-113.501	F	2	18-29	1	N	Beg May 2011 - New York - 4 days End March 2011 - NB - 1.5 weeks Mid Feb 2011 - Vancouver - 4 days End Dec 2010 - ON - 1 week Mid Dec 2010 - Mexico - 1 week	2011-06-10	TS	city water	Edmonton	AB	Canada	53.5381	-113.501	665.1		773	S11-W___773				1% (yellow box) - 1L/2 weeks	500	Flavoured coffee - 1 cup/day	1750		0	Various - 1 bottle/week	750		0		0		0		0		0	N		Shrimp, scallop - 1x/week Fresh&frozen salmon - 1x/week Canned tuna - 2x/week	4
S11-H___736	40750	Chase	BC	Canada	50.8129	-119.695	M	1	30-39	2	N	Dec 2010 - Hawaii - 2 weeks Feb 2011 - Calgary - 4 days Early Dec 2010 - Chilliwack - 1 week July 2011 - Vancouver Island (Campbell River) - 1 week	2011-07-26	TS	Little Shuswap	Chase	BC	Canada	50.8129	-119.695	373.7	Water #802 is from RCMP tap. Water #687 is from WC Canadian Springs from Richmond, BC.	802	S11-W___802	S11-W___687			Dairyland - 2-3 glasses/week	4375	Various tea - 1 cup/day	1750	Various - 2-3 bottles/week	887.5	Various - 2-3 glasses/week	468.75	Various - 1 oz/week	30	Tropicana (premade) - 1-2 glasses/week	375	Various - 1-2 bottles/month WC #802 - 3-4 glasses/day	4562.5	Various Diet - 1-2 cans/week	532.5		0	N		Shrimp, Crab, cod - 1x/week Halibut, canned tuna - 1x/week	2
S11-H___627	40749	Radium Hot Springs	BC	Canada	50.6202	-116.071	F	2	30-39	2	N	July 6-8, 2011 - Swift current, SK - 3 days May 25-26, 2011 - Golden, BC - 2 days Aug 11, 12, 2011 -Revelstoke, BC - 2 days 1x/month - Cranbrook, BC - Day trips	2011-07-25	TS	?	Radium Hot Springs	BC	Canada	50.6202	-116.071	880.4	Water #806 is from home tap. Water #730 is from WC from grocery store in Radium.	806	S11-W___806	S11-W___730			Beatrice 2% - 1 glass/day	1750	PC brand - 1 cup/day	1750		0		0		0	Tropicana Orange juice (premade) - 1 glass/day	1750	WC locally filtered #730 - 1L/day	7000	Gingerale - 2 cans/week	710	Ice tea (Good Host mixed with tap water) - 2 glasses/week	500	N		Fresh salmon - 1x/month Canned salmon - 1x/month	0.5
S11-H___831	40744	Lethbridge	AB	Canada	49.6961	-112.813	F	2	50-59	4	Y	March 2011 - Mexico - 1 week	2011-07-19	TS	Old Man River	Lethbridge	AB	Canada	49.6961	-112.813	918.8		830	S11-W___830					0	Various coffee - 1 cup/day	1750		0		0		0		0	Various - 2 cups/day	3500	Various - 1 can/day	2485		0	N		Shrimp - 1x/week cod - 1x/week	2
S11-H___640	40727	North Vancouver	BC	Canada	49.3197	-123.068	M	1	50-59	4	N	1x/month (last time June 11, 2011) - Washington State - 2 days 1 week ago - Vancouver island - 2 days May 2011 - Vancouver to Calgary (read trip) - 10 days	2011-07-03	TS	Lake Capilano	North Vancouver	BC	Canada	49.3197	-123.068	106		606	S11-W___606				Various - 1 cup/day	1750	Artegiano coffee (MOKA) - 1 cup/day Various tea - 1 cup/month	1812.5		0	BC domestic wine - 2-3 glasses/month	117.188		0	Premade orange juice - 1 glass/day Minute maid Guava (concentrate can) - 3-4 glasses/month	1968.75		0	Coke - 8 cans/month	710	San Pellegrino (orange & lemon) - 6 cans/month	532.5	N		BC salmon steak (frozen) - 1x/month	0.25
S10-H___437	40361	Kenora	ON	Canada	49.8004	-94.4918	F	2	40-49	3	N	end of June 2010: Winnipeg for 1 night; Feb 2010: Vancouver for 1 month; March 2010: Belize for 2 weeks	2010-07-02	TG	302 ft PW	Kenora	ON	Canada	49.8004	-94.4918	335.5		435	S10-W___435					0	Tim Horton's coffee: 1 med 5 days/week	1875	various: 1X/week	355	various: 1X/week	187.5	various: 1X/week	30	premade Simply Orange: 1 glass/week	250	Life brand flavored water: 1 bottle/week	500		0		0	N		Shrimp: 1x/week pickeral or canned tuna: daily	8
S11-H___837	40736	Midway	BC	Canada	49.0102	-118.775	F	2	30-39	2	Y	July long weekend 2011 - Fort St-James - 4 days June 2011 - Chilliwack - 1 week June 2011 - UBC, Vancouver - 1 week Last weekend 2011 - Roselynn - 2 nights May long weekend 2011 - Fort St-James - 4 days Mid feb to mid March 2011 - Fort St-James - 1 month	2011-07-12	TS	Mountain run off	Midway	BC	Canada	49.0102	-118.775	586.8		743	S11-W___743				1% dairyland - 2 glasses/day	3500	Rock creek trading post & Dead wood Johnson coffee - 1 glass/day Various herbal tea - 2 cups/month	1875		0	Silversage (BC) - 3-4 glasses/week	656.25		0		0	Miller springs & Dasani - 4 bottles/month	500		0		0	N			0
S11-H___722	40742	Sparwood	BC	Canada	49.7201	-114.893	F	2	50-59	4	Y	July 15-16, 2011 - Calgary - Overnight Last Fall (Oct 2010) - Eureka, Montana - 3 days Aug 2010 - Manitoba - 1 week	2011-07-18	TS	Elk River	Sparwood	BC	Canada	49.7201	-114.893	1137.4	Water # 826 is from RCMP tap. Water #816 is WC Mountain Manna Water & Ice Co. (Source: Elkford), Reverse Osmosis	826	S11-W___826	S11-W___816			1% dairyland - 2-3 cups/day	4375	Various coffee - 1 cup/day Various tea (mosty green) - 1-5 cups/month	1937.5	MGD - 1 bottle/month	88.75		0	Rye - 1-2oz/month	11.25	Concentrate McCain juice - 2-3 glasses/week	625	WC (Source: Elkford BC) #816 - 1 glass/day Dasani or Pure Spring - 2-3 bottles/month	2062.5	Pepsi - 1 can/week	355		0	N		Fresh Cod - 2-3x/month	0.625
S11-H___771	40717	Williams Lake	BC	Canada	52.1298	-122.138	M	1	30-39	2	N	June 2011 - Chilliwack - 2 weeks July 2010 - Courtenay - 1 week	2011-06-23	TS	City water (lake or well)	Williams Lake	BC	Canada	52.1298	-122.138	618.8		643	S11-W___643				2% (various) - 1 glass/month	62.5	President's choice coffee - at least 1 glass/day Various tea - 3-4 glasses/month	1968.75	Various - 3-4 bottles/week	1242.5	Various - 1 glass/month	46.875	Rye or whiskey - 1 oz/month	7.5	Orange juice (can) - 2-3 glasses/week	625	Various - 3-4 bottles/month	437.5	Various pop - 1-2 cans/week	532.5		0	N		Shrimp - 1x/month Frozen salmon - 3x/month	1
S11-H___616	40702	Drumheller (20 miles north)	AB	Canada	51.4656	-112.707	M	1	50-59	4	N	May long weekend - BC border - 2 days	2011-06-08	TS	Red Deer river	Drumheller	AB	Canada	51.4656	-112.707	687.5	Drinks 80% Drumheller water and 20% water from home (no sample)	609	S11-W___609				Milk from Wal Mart - 1 glass/2days	875	Kirkland Colombia coffee - 2-3 cups/ 2 days	2187.5	Bow Valley - 2 cans/week	710	Saw Mill Creek - 2 glass/month	93.75		0	Orange juice (Frozen can) - 10 glasses/day	17500	Various - 2 bottles/month	250	Diet pepsi - 2 cans/month	177.5		0	N		Sole, haddock - 1x/month	0.25
S11-H___672	40709	Grande Prairie	AB	Canada	55.1724	-118.792	M	1	30-39	2	N	Aug 2010 - Toronto - 3 weeks July 2010 - Vernon & Airdrie - 2 weeks	2011-06-15	TS	Wapiti River	Grande Prairie	AB	Canada	55.1724	-118.792	661.5		631	S11-W___631				Dairyland - 1 glass/day	1750	Kirkland and Tim Hortons coffee - 1 coffee/day Tim Hortons Tea - 2 cups/week	2250	Blue and Kokanee - 1 bottle/week	355		0		0	Premade Orange juice & Premade apple juice - 1 glass/day	1750	WC - Safeway brand - 1 glass/day	1750	Coke or Pepsi - 2-3 cans/day	6212.5		0	N		Tilapia, Salmon, cod or sole - 1x/week	1
S10-H___405	40371	Radisson	SK	Canada	52.4348	-107.419	F	2	50-59	4	N	Work 5 days/week in North Battleford June, May, April 2010& November2009: La Ronge, SK (2 North of Prince Albert), 1 week September 2009: Seatle, 10 days March 2010: Florida, 2 weeks Jan 2010: Regina, 2,5 weeks	2010-07-12	TG	Fielding aquifere. Underground Lake 4 miles NW from Radisson.	Radisson - Rural	SK	Canada	52.4348	-107.419	542.3		513	S-10-W___513	S10-W___467			Various milk: 32 ounces/day	7000	Various chi, green tea: (Last time in April) In winter 16 ounces 5 days/week	2500		0		0		0		0	Various: Less than 1 per week	500		0		0	N		Octopus, calamari, shrimp, mussel, lobster: 1x/month Canned salmon, canned sardines, white fish, tilapia, sole, halibut: 1x/week or 3-4x/week (varies)	2.75
S11-H___813	40750	Revelstoke	BC	Canada	50.9984	-118.199	F	2	40-49	3	N	May 25 - June 1, 2011 - Alaska - 7 days April 2011 - Edmonton - 3 days May 2011 - Kamloops - 3 days	2011-07-26	TS	Illecillewaet River	Revelstoke	BC	Canada	50.9984	-118.199	478.3		772	S11-W___772				Various - 10 cups/week	2500	Tetley tea - 10 cups/week	2500	Various - 1 bottle/week	355	BC wines - 6 cups/week	1500	Vodka - Red lable - 3 oz/week	90	Premade Cranberry western family - 3 cups/week	750		0		0	Squenchers (made with local water) - 3 bottles (500mL)/week	1500	N		Local kokanee fish - 3 pcs (1x/week) Canned tuna - 1x/week	2
S11-H___755	40725	Delta	BC	Canada	49.1487	-122.912	F	2	50-59	4	N	May long weekend - Pender - 2 days July 2010 - Pender - 3 weeks Aug 2010 - Pender (2 weeks) & Parks Field (5 days)	2011-07-01	TS	Capilano	Delta	BC	Canada	49.1487	-122.912	86.6		798	S11-W___798				Organic Avalon - 2-3 cups/week	625	Starbucks coffee - 3 cups/week Tea (earl grey, stash, twinning) - 1 cup/day	2500		0		0	Vodka smirnoff + Various (white alcohol) - 2 oz/month	15		0		0	Jones Root Beer - 2 cans/month	177.5	San pelligrino - 1 can/month	88.75	N		Shrimp, crap, scallops, prawns - 1x/week Salmon (fresh wild), Cod (fish & chips) - 1x/day	8
S11-H___818	40751	Salmon Arm	BC	Canada	50.7035	-119.274	F	2	50-59	4		July 14-17, 2011 - Oliver - 3 nights Christmas 2010 (Dec 21-28, 2010) - White Horse, Yukon - 7 days July 14-18, 2010 - Vancouver - 3 nights	2011-07-27	TS	Shuswap lake	Salmon Arm	BC	Canada	50.7035	-119.274	377.2		794	S11-W___794				Dairyland - 3 cups/week	750	Tim Hortons coffee - 1 cup/month Celestial seasoning tea - 10 cups/week	2562.5		0	Homebrew - 4 glasses/week	750		0	Various (tropicana or pure juice premade) - 0.25 cup/day	437.5	Nestle purelife - 1-2 bottles/week	750		0	Cider - 1 bottles (373mL)/3weeks	124.333	Y	Protein source: Topu, protein powder, (chicken, 1x/2weeks)	Shrimp, Scallops, Calamari - 1-2x/week Fresh Salmon, Fresh lake trout - 3-4x/week	5
S10-H___455	40386	Gimli	MB	Canada	50.6319	-96.9893	F	2	18-29	1	Y	Sept 2009: Toronto, 1 week April 2010: Brandon, 2 nights	2010-07-27	TG	City well	Gimli	MB	Canada	50.6319	-96.9893	230.6	Water #474 is from RCMP tap. Water #429 is from WC in Sobeys (reverse osmosis).	474	S10-W___474	S10-W___429				0	Various coffee: 1-2 cups/day	2625		0		0		0		0	Various: 1 bottle/day	3500	Pepsi: 2 cans/day	4970		0	N		Various: 2x/month	0.5
S10-H___518	40385	Swan River	MB	Canada	52.1113	-101.254	M	1	50-59	4	N	Jan 2010: Edmonton, 3 days	2010-07-26	TG	Town Well	Swan River	MB	Canada	52.1113	-101.254	344.1		480	S10-W___480	S10-W___411			1% beatrice: 1 glass/day	1750	Various: 1-2 cups/day	2625	Molson: 3-4 beer/week (in summer)	1242.5		0	Rhum: 2-3 drink/week	75	Pre-made apple juice: 1 glass/week	250	Co-op bottle: 4-5 bottles/month Water cooler co-op: 3 glasses/day	5812.5	Pepsi: 1 can/week	355		0	N			0
S11-H___645	40731	Courtenay	BC	Canada	49.6995	-124.987	F	2	50-59	4	Y	Mid Dec 2010 - Portland Oregon - 4 days Christmas 2010 - Abbotsford, BC - 4 days April 2010 - Puerto Vallarta, Mexico -1 week	2011-07-07	TS	Comox Lake	Courtenay	BC	Canada	49.6995	-124.987	26.6		608	S11-W___608				Various - 2-3 cups/day	4375	Chai tea - 1-2 cups/day	2625		0		0	Rum - 2-3 oz/week	75	Orange - 5 alive concentrate - 1 cup/day	1750		0	Coke - 5-6 cans/week	1952.5	Wine cooler (0.5% alcohol) - 1 bottle/week	500	N		Shrimp 4x/month Salmon (fresh frozen) - 1x/week Basa (fresh frozen) - 1x/2 weeks	1.5
S11-H___605	40700	Calgary	AB	Canada	51.0672	-114.045	F	2	40-49	3	Y	May 2011 - Victoria, BC - 4 days March 2011 - Victoria, BC - 1 week 1x/month - Red Deer (on Well water) - weekend	2011-06-06	TS	City Reservoir (Bow River?)	Calgary	AB	Canada	51.0672	-114.045	1073.9		613	S11-W___613				Various - 3 glasses/day	5250	Various coffee - 1-2 cups/day	2625	Ricard's Red - 1-2 bottles/month	133.125	Various red - 2 glasses/ week	375	Rye/Whiskey - 1-2 shots/month	11.25		0		0	Coke or pepsi - 1 can/month	88.75		0	N		Shirmps, mussels - 1-2x/month Salmon, sole, tuna (Can) - 2-3x/week	2.875
S11-H___624	40709	Grande Prairie	AB	Canada	55.1724	-118.792	F	2	30-39	2	Y	1st week of June, 2011 - Victoria - 4 days Feb 2011 - Toronto - 4-5 days 1st week December - Vegas - 4 days	2011-06-15	TS	City water (Wapiti River)	Grande Prairie	AB	Canada	55.1724	-118.792	661.5	Water # 631 is from RCMP tap which is same as home. Water #760 is from WC of RCMP that participant also drinks.	631	S11-W___631	S11-W___760			Lucerne (skim) - 1 cup/2 days	875	Various tea - 1-2 glasses/weekday	2625		0		0		0		0	IGA WC from RCMP - 1-2L/day on weekday	7500	Diet coke - 2-3 cans/week	887.5		0	N			0
S11-H___600	40735	Sardis	BC	Canada	49.1275	-121.954	F	2	50-59	4	N	Last week - Whistler - 3 days 1 month ago - seattle - 2 days Oct 2010 - Las Vegas - 5 days Feb 2011 - Okanagan - 3-4 days 1x/month - Merritt - 2 days	2011-07-11	TG	City well	Sardis	BC	Canada	49.1275	-121.954	24.2		666	S11-W___666				Various - 1 cup/day	1750	Various coffee - 1 cup/day Various tea - 1 cup/2day	2625	Various - 2 bottles/day	710	Various - 2 glasses/week	375		0	Various - 1-2 glasses/week	375	Various - 1 bottle/week	500		0		0	N		Various shellfish - 1x/2weeks Fresh salmon, fresh halibut - 2-3x/week Canned tuna - 2x/week	5
S11-H___712	40721	Kelowna	BC	Canada	49.889	-119.495	F	2	40-49	3	N	March 23-30, 2011 - San Diego - 7 days May 19-24, 2011 - Vancouver - 5 days July 1-8, 2010 - Toronto - 8 days	2011-06-27	TS	Lake Okanagan	Kelowna	BC	Canada	49.889	-119.495	343.2		746	S11-W___746				2% Lucerne - 1 glass/day	1750	Starbuck coffee - 1 venti-size/day	2625	Molson 67 - 3 cans/week	1065		0		0	Tropicana orange juice & RioRed Sunrype - 6 oz glass/day	1312.5	Dasani - 1-2 bottles (591 mL)/week	886.5		0	Perrier - 750mL/day Pellegrino - 750mL/week	6000	N		Tiger prawns (thailand) - 1 serving /2 weeks Fresh BC halibut - 4oz serving/2 weeks Canned salmon - cloverleaf 3 servings/week Canned tuna - 1 serving/week	5
S11-H___743	40731	Comox	BC	Canada	49.6762	-124.937	F	2	40-49	3	Y	Sept 6, 2010 - Italy (Luscany, Pisa, Rome, Florence, San Gicgnamo, siena) - 2 weeks June 2-9, 2010 - Toronto - Oakville ON - 1 week	2011-07-07	TS	Comox Lake	Comox	BC	Canada	49.6762	-124.937	52.2		758	S11-W___758				Dairyland - 1-2 cups/day	2625	Various - 1-2 cup/day	2625		0	home made/ various - 1 glass/day	1312.5		0	Pure orange (various) - 1 glass/week	250	Various - 1 bottle/week	500	Pepsi - 1-2 glasses/month	93.75		0	N		Shrimp - 1-2x/month Salmon (Fresh/frozen) - 1 week	1.75
S11-H___676	40716	Quesnel	BC	Canada	52.9802	-122.485	F	2	30-39	2	Y	Dec 4, 2010 - Prince George, BC - Overnight	2011-06-22	TG	125ft well	Quesnel	BC	Canada	52.9802	-122.485	485.3	Water #793 is from home tap. Water #736 is from home watercooler (Unknown brand). Water #623 is from WC Northland Purewater reverse osmosis Source: Quesnel, BC.	793	S11-W___793	S11-W___736	S11-W___623			0	Herbal tea - 1-2 cups/day	2625	Miller - 1-2 bottles/month	133.125	Various red wine - 3-4 glasses/week	656.25		0		0	WC from U-fill or Canadian Tire # 736- 1-2 cups/day WC Purewater #623 reverse osmosis Ozonized (Source: Quesnel, BC)	2625	Diet coke - 3-4 cans/day	8697.5		0	N			0
S11-H___803	40743	Lethbridge	AB	Canada	49.6961	-112.813	F	2	50-59	4	Y	Last 2 wks of aug - Salmon arm, BC & Vancouver, Maui, Washington - 2 weeks July 2011 - Saskatchewan - 4 nights	2011-07-19	TS	Old Man River	Lethbridge	AB	Canada	49.6961	-112.813	918.8		829	S11-W___829					0	Local coffee - 1-2 cups/day	2625	Bud Light Lime - 2 bottles/month Coolers - 4 bottles/month	507.5		0		0		0	Various - 4 bottles/month	500	Diet Coke & diet gingerale - 8 cans/month	710		0	N		Fresh salmon - 1-2x/month Canned tuna - 20 days/month	5.375
S10-H___436	40371	North Battle ford	SK	Canada	52.7728	-108.297	F	2	18-29	1	N	July 2009 to Jan 2010: Edmonton, AB, 6 months Jan 2010: Calgary, 3-4 Days May 15-20, 2010: Victoria/Vancouver, 1 week July 6-7, 2010: Saskatoon, overnight	2010-07-12	TS	City tap. River??	North Battleford	SK	Canada	52.7728	-108.297	529.9		477	S10-W___477				Various skim: 8-10 ounces/day	1968.75	Kicking Horse coffee: 1-2 cups/day Various tea: 1 cup/week	2875	Stella, Great Western: 3-5 bottles/week	1420	Various: 1-2glass/2 weeks	140.625		0	Various box of Orange juice: 1-2 glasses/week	375		0		0		0	N		Various (often Shrimp): 1x/week Canned tuna: 1 can/2weeks	1.5
S11-H___716	40713	Prince Rupert	BC	Canada	54.3122	-130.33	F	2	18-29	1	Y	Aug-sept 2010 - Vancouver, BC - 3-5 days Lived in Vancouver Island until June 2010	2011-06-20	TS	Reservoir	Prince Rupert	BC	Canada	54.3122	-130.33	36.2	Water #635 is from RCMP tap. Water #607 is WC (Ultrapure reverse Osmosis. SOURCE: Prince Rupert, BC)	635	S11-W___635	S11-W___607				0	Various coffee - 5 cups/month Various tea - 1-2 cup/day	2937.5	Various - 1-2 bottles/week	532.5	Various - 1 glass/month	46.875		0		0	UltraPure, Reverse Osmosis SOURCE: Prince Rupert, BC - 2-3 glasses/day	4375	Various - 1-2 cans/week	532.5		0	N		Various - 3x/week Various - 1-2x/month	3.375
S11-H___713	40749	Golden	BC	Canada	51.2961	-116.966	M	1	18-29	1	N	June 2010 - Mount Forest, ON - 2 weeks June 2010 - Toronto - 3 weeks 1x/month - Vancouver - 4 days 3x/year (last time last summer) - Calgary - 2 nights	2011-07-25	TS	City water	Golden	BC	Canada	51.2961	-116.966	799.5		849	S11-W___849				Soy & almond milk - 1 cup/day	1750	Tims coffee - 1 (medium) cup/day Various tea - 2 cups/week	3125	Various - 4 bottles/month	355	Okanagan - 1 glass/month	46.875		0	Western Family juice (premade) - 10 cups/month	625		0	coke or pepsi - 3 cans/month	266.25		0	N		Scallops, Calamari - 2x/month Sardines - 1 can/month	0.75
S11-H___776	40718	Merritt	BC	Canada	50.1187	-120.781	M	1	30-39	2	N	April 2011 - Oregon - 1 week Last Summer (Aug 2010) - Vancouver - 4 days	2011-06-24	TG	Deep well (city water)	Merritt	BC	Canada	50.1187	-120.781	598.4		706	S11-W___706				Various - 2 cups/day	3500	Various coffee - 1-2 cups/day Tea (Tetley) - 2-3 cup/week	3250	Various - 1 bot/week	355		0	Whiskey - 1 oz/month	7.5	Western Family (Orange juice box) - 1 cup/day	1750		0		0		0	N		Prawns - 1x/week Various - 1x/week	2
S10-H___448	40367	Moose Jaw	SK	Canada	50.3925	-105.537	F	2	40-49	3	Y	Jan-Feb 2010: Fairmont, BC, Banff, Crowe's rest pass: 10 days Feb 2010: Swift Current, Saksatoon, 1 week Easter 2010: Banff, 6 days May 2010: Calgary, 1 weekend	2010-07-08	TS	Buffalo Pound	Moose Jaw	SK	Canada	50.3925	-105.537	551		413	S10-W___413					0	Tim Horton's + Evelyn's (banff): 2-3x 6oz cups/day	3281.25		0	Red South African wine: 1 glass/day	1312.5	Vodka+V8: 1 drink/week	30	Pre-made Pomegranite: 6 oz glass/day	1312.5		0		0		0	N		Shrimp: 1x/2 weeks Lobster: 4-5x/year Tuna, White Fish: 1x/week	1.5
S10-H___424	40378	Melfort	SK	Canada	52.8682	-104.605	M	1	30-39	2	N	3 months ago: Regina, 1 week 4 months ago: Alberta, 1 week LIVED IN REGI 6 months AGO	2010-07-19	TG	??	Melfort	SK	Canada	52.8682	-104.605	461.5		402	S10-W___402				1% dairyland: 1 glass/day	1750	Homemade tim horton's coffee: 1 cup/day	3500	Corona: 1 bottle/week	355		0		0	Various: 2 glass/week	500		0	Coca-cola: 2 cans/ week	710		0	N			0
S10-H___520	40378	Melfort + Carrot River	SK	Canada	52.8682	-104.605	M	1	40-49	3	N	May 2010: North Dakota, 3 days May 2010: Moose Jaw, 2 days July 2010: Regina, 2 days 50% of time in Melfort and 50% of time in Carrot river	2010-07-19	TG	??	Melfort	SK	Canada	52.8682	-104.605	461.5	Water #402 is from RCMP tap in Melfort. Water #400 is RCMP tap in Carrot River (used for cooking. Water # 525 is from 18,9L jug Purely Natural purified water from Carrot River.	402	S10-W___402	S10-W___400	S10-W___525		2% dairyland: 1 glass/2days	875	Tim Horton's homemade: 2 cups/ day	3500	Coors light or pilsner: 4-6 cans/week	1775		0	Various vodka: 4 shots/week	120		0	Forgot brand: 2 glasses/day	3500	Various: 2 glasses/week	500		0	N		Shrimp: 1x/2week Walleye: 1x/2week	1
S10-H___401	40385	Swan River	MB	Canada	52.1113	-101.254	F	2	40-49	3	Y	June 2010: Calgary (tap), 1 week Yesterday: Madge Lake (Drank bottled water): weekend Jan 2010: Mexico, 1 week March 2010: Winnipeg (tap), 1 week Nov 2009: US (North Dakota) (had bottles Water): Weekend	2010-07-26	TG	town well	Swan River	MB	Canada	52.1113	-101.254	344.1		411	S-10-W___411				Skim dairyland: 1 glass/day	1750	Folgers (on weekend): 4 cups/week Green tea: 10 cups/week	3500	Coors light: 2 bottles/week	710		0	Bacardi rhum: 2/week	60	Premade apple juice: 5 glasses/week	1250		0	Coke zero: 2 cans/week	710		0	N		Jack, pickerel, frozen salmon, sole: 2x/week	2
S10-H___477	40382	Thompson	MB	Canada	55.7448	-97.8589	M	1	18-29	1	N	Feb 201:0: Whiskey, 1 month May 2010: Winnipeg, 1 week	2010-07-23	TS	Burntwood River	Thompson	MB	Canada	55.7448	-97.8589	207.6		458	S10-W___458				1% Lucerne: 2 cups/day	3500	Various coffee: 2 cups/day	3500	Corona: 3-4 bottles/week	1242.5		0	Whiskey: 2-3/week	75		0		0	Diet Coke: 2-3 cans/week	887.5		0	N			0
S10-H___487	40382	Thompson	MB	Canada	55.7448	-97.8589	F	2	40-49	3	Y	July 2010: Paint Lake Provincial Park, 2 weeks May 2010: Winnipeg, 4 days	2010-07-23	TS	Burntwood river	Thompson	MB	Canada	55.7448	-97.8589	207.6		458	S10-W___458				1% Lucerne: 2 glasses/day	3500	Various: 2 cups/day	3500		0		0		0		0	Various: 1-2bottles/day @ work	3750		0		0	N		Scallops, shrimp, lobster: 1x/month Various: approx 1x/week	1
S10-H___515	40382	Thompson	MB	Canada	55.7448	-97.8589	M	1	30-39	2	N	1x/week: Dauphin, 3-4 days July 7, 2010: Greece, Spain, England, 15 days 1 month ago: Toronto, 1 week Oct 2009: Calgary, 4 days Oct 2009: Vegas, 1 week	2010-07-23	TS	Burntwood river	Thompson	MB	Canada	55.7448	-97.8589	207.6		458	S10-W___458				Skim Lucerne: 3 glasses/day	5250	Various coffee: 2 cups/day	3500	Various: 4 bottles/week	1420	Various red wine: 1 glass/ week (more in the last month)	187.5	Bacardi: 2/week	60	Premade tropicana: 2 glasses/day	3500	Various: 1L/day	7000		0		0	N		Calamari: 1x/month Cod: 1x/year	0.25
S10-H___517	40364	Brandon	MB	Canada	49.8292	-99.9516	M	1	40-49	3	N	April 16-23, 2010: Cuba, 7 days June 26 - july 3, 2010: Northern MB, 7 days Feb 2010: Whistler, BC, 1 month	2010-07-05	TS	Assiniboine river	Brandon	MB	Canada	49.8292	-99.9516	401.8		460	S10-W___460				2%: 2 cups/day	3500	Folgers coffee: 2 mugs/day	3500	MGD, Bud Light: summer 1/day	2485	Red Chilean, Australian: winter 2 glasses/week	375		0	Pre-made apple/orange: 1 can (355mL)/ day	2485		0		0		0	N		In cuba in April: ate lots of seafood Freshater fish (trout, pickeral, wallege): 1 every 2 weeks	0.5
S10-H___400	40364	Winnipeg	MB	Canada	49.8749	-97.2006	F	2	18-29	1	Y	1x/week: Gimli, Weekend 2-3 days Jan + May 2010: Grand Fourche, North Dakota, 2-3 days April 2010: Neepawa, 2 days May 2010: Crystal city, MB, 2 days Oct 2009: Vancouver, BC, 1 week	2010-07-05	TS	Shoal lake	Winnipeg	MB	Canada	49.8749	-97.2006	239.9		465	S-10-W___465					0	Tea/ coffee - 2 cups/day	3500	coors light - 5 bottles/week	1775		0		0		0		0	Diet coke - 1 can/ week	355		0	N		salmon, tuna, tilapia, shrimp, pickerel - 3-4x/week	3.5
S10-H___484	40386	Gimli	MB	Canada	50.6319	-96.9893	M	1	18-29	1	N	1x/week: Winnipeg, 10 hours 2x/month (May), Arborg, overnight June 16-21, 2010: Barons River, 5 days July 14, 2010: Gympsumville, Day trip (12 hours) In Gimli 75-80% of time	2010-07-27	TG	City well?	Gimli	MB	Canada	50.6319	-96.9893	230.6		474	S10-W___474				Dairyland: 500mL/day	3500	Various: 2 cups/day	3500	MGD, Kokanee: 12 bottles/week	4260	Sudder home: 3 glasses/week	562.5		0	Fresh squeeze Tropicana (box): 1 glass/day	1750	Nestle purelife: 2 bottles/day	7000		0		0	N			0
S10-H___482	40367	Regina	SK	Canada	50.4422	-104.606	F	2	18-29	1	Y	May 22, 2010: Orlando, Florida, 5 days May 27, 2010: Vancouver Island, 5 days Every 3 months: Edmonton, AB, approx 2 days Sept-Oct 2009: Egypt, Jordan, 20 days Oct 2009/Jan 2010: Vancouver, 3 days Dec 2009: Jasper, AB, 10 days June 2010: Canmore, Banff, 4 days April 2010: New York, 6 days	2010-07-08	TS	Buffalo Pound Lake (3 glasses/day)	Regina	SK	Canada	50.4422	-104.606	588.4	Participant from Moose Jaw claims that the the Tap water is Regina is a mix of Buffalo Pound Lake and ground water	482	S10-W___482				Various: 1 glass/day	1750	Tazo, starbucks tea: 2 cups/day	3500	Great Western: 2/week	710	Various: 1 glass/week	187.5	Vodka/gin: 1 oz/week	30		0	Various Dasani: 1x/2weeks	250	Club Soda, Schwepps: 2 cans/day	4970		0	N		Fresh mussels: 1x/month Frozen shrimps: 0,5x/month Frozen tuna: 6x/month Fresh pacific salmon: 1x/week	2.75
S10-H___409	40380	The Pas	MB	Canada	53.8226	-101.25	M	1	40-49	3	N	Dec 28-jan 2nd, 2010: North Dakota, 5 days Jan 4-5-6, 2010: Edmonton, 3 days Jan 10-14, 2010: Nelson House, MB, 5 days June 3-7, 2010: Clear water Lake, 4 days	2010-07-21	TS	Saskatchewan river	The Pas	MB	Canada	53.8226	-101.25	272	Participant drinks water 6-8 glasses/day	493	S10-W___493				Skim: 1 glass/day	1750	Red Ribbon tea: 2cups/day	3500		0		0	Rye, whiskey: 5-6x/week	165	Premade orange juice (sunripe): 2-3 glasses/week	625	Nestle (Purelife bottles in Hope BC): 1 bottle/day	3500	Pepsi: 3 cans/week	1065		0	N		Pickerel or walleye: 1x/month	0.25
S10-H___493	40380	The Pas	MB	Canada	53.8226	-101.25	F	2	18-29	1	Y	Jan 2010: London, ON, 1 week Nov 2009: London, ON, 10 days	2010-07-21	TS	Saskatchewan River	The Pas	MB	Canada	53.8226	-101.25	272	Water #493 is from RCMP tap. Water #442 is from water cooler CanAqua.	493	S10-W___493	S10-W___442				0	Tim Horton's: 1 Large/day	3500		0		0	Rye: 5/weekend	150	Allen's (apple juice): 15 oz glass/day	3281.25	CanAqua (WATER COOLER) + Nestle (From port Hope): 8 cups/day	14000	Diet Pepsi: 4 cans/week	1420		0	N		Canned Tuna: 1x/3months	0
S10-H___468	40371	Warman (12 km from Saskatoon)	SK	Canada	52.32	-106.57	M	1	30-39	2	N	2-3x/month: Duck mountain, 2 nights 2-3x/month: Canora, SK (Water from duck mountain), 2 nights April 2010: Vancouver, 2 weeks Travel lots in Warman (3/4 of the time)	2010-07-12	TS	South Saskatchean river	Warman	SK	Canada	52.32	-106.57	510		494	S10-W___494				Skim beatrice/skim dairyland: 3-4 glass/week	875	Tall starbucks +Kona: approx 2 cups/day	3500	Stella or corona: 1-2 can/week	532.5	Various red wine: 1 glass/week	187.5		0		0	Aquafina, Nestle: 1L/day	7000	Coke zero: 1-2 glasses/day	2625		0	N		Lobster, scallops, shrimp: 3-4x/month Salmon, halibut, pickerel (can be in salad or pasta): 1x/week	1.875
S10-H___410	40385	Dauphin	MB	Canada	51.1549	-100.045	F	2	18-29	1	N	Every weekend: Winnipeg/Toulon, 2 days April 2010: New Orleand, 10 days	2010-07-26	TS	City water	Dauphin	MB	Canada	51.1549	-100.045	297.1		500	S10-W___500					0	White (tetley): 2 cups/day	3500		0		0		0		0	Various: 3 bottles/week	1500		0		0	Y	Cheese, legume		0
S10-H___415	40385	Dauphin	MB	Canada	51.1549	-100.045	M	1	40-49	3	N	1x/month: Winnipeg, Overnight 2x/month (last time yesterday): Toutes aides, weekend (2 nights)	2010-07-26	TS	Lake?	Dauphin	MB	Canada	51.1549	-100.045	297.1		500	S10-W___500				Various: 1 glass/day	1750	Tim Hortons, Maxwell: 2 cups/day	3500	Corona: 4 bottles/week	1420		0	Whiskey, rye: 3x/week	90	Orange (Premade & frozen can): 3 glasses/week	750		0	Pepsi: 3 cans/week	1065		0	N		Shrimp, crab, lobster: 1x/2weeks	0.5
S10-H___403	40375	Prince Albert	SK	Canada	53.1944	-105.779	F	2	30-39	2	N	June 18 to june 29, 2010: Toronto, Ont, 11 days June 6 to june 12, 2010: Chiliwack, RC, 6 days Nov 10, 2009: Puerta Vallarta, Mexico, 10 days	2010-07-16	TS	North Saskatchewan river	Prince Albert	SK	Canada	53.1944	-105.779	454	Water #510 is from RCMP tap. Water #528 is from watercooler Iceberg Pure water (Bottled in Prince Albert, SK)	510	S-10-W___510	S10-W___528				0	Various coffee: 1 cup/day Various tea: 1 cup/day	3500		0	Various: 2 glasses/month	93.75		0		0	Various bottle from 18,9L jug: 4 glasses/day	7000		0		0	Y	Plant material, dairy		0
S10-H___441	40366	Estevan	SK	Canada	49.1358	-102.992	M	1	30-39	2	N	Lived in Regina for 6 months (until Feb, 2010)	2010-07-07	TS	Boundry Dam	Estevan	SK	Canada	49.1358	-102.992	557.4		520	S10-W___520				1% various: 1 glass/week	250	Maxwell house coffee: or Large Tim Hortons: 1/day	3500	Various:6-12 bottles/week	3195		0		0		0	Various: 1-2 bottles/week	750	Diet pepsi: 1-2 can/week	532.5	Gatorade (brand) 710mL: 1-2 bottles/week Red Bull/Red Rain: 2-3 cans/week	1952.5	N		Canned tuna: 1 every couple of weeks	0.5
S11-H___816	40742	Fernie	BC	Canada	49.5107	-115.058	F	2	40-49	3	N	Moved to Fernie 1 year ago 2-3x/year (last time 4 months ago) - Surrey, BC - 3-4 days 5 months ago - Calgary - Weekend	2011-07-18	TS	City Water	Fernie	BC	Canada	49.5107	-115.058	997.9	Water #602 is from tap home. Water #816 is WC Mountain Manna Water & Ice Co. (Source: Elkford), Reverse Osmosis	602	S11-W___602	S11-W___816				0	Various coffee - 2 cups/day	3500	Smirnoff Ice cooler - 1 bottle/2weeks	165		0		0	Premade Orange juice - 6-7 glass/week	1625	WC (Source: elkford) # 816 - 1 glass/day Nestle Purelife - 5 bottles/day	19250	Coke or Ice Tea - 1-2 cans/week	532.5	Ice cap - 1 (Large) /week Gatorade - 3-4 bottles/week	2568.5	N		Shrimp - 3-4x/month Frozen salmon - 3-4x/month	1.75
S11-H___737	40731	Courtenay	BC	Canada	49.6995	-124.987	F	2	40-49	3	N		2011-07-07	TS	Lake Comox	Courtenay	BC	Canada	49.6995	-124.987	26.6		608	S11-W___608				Dairyland, Island Farms - 1 cup/day	1750	Coffee Keurig Columbia - 2 cups/day	3500		0		0	Vodka smirrnoff - 4 oz/year	0		0		0	Diet coke - 2 (500 mL)/month	250	Ice tea - 2 glasses/month	125	N		Salmon - 2x (8 oz)/month	0.5
S11-H___692	40699	Calgary	AB	Canada	51.0672	-114.045	M	1	30-39	2	N		2011-06-06	TS	City water (Bow River?)	Calgary	AB	Canada	51.0672	-114.045	1073.9		613	S11-W___613					0	Coffee - Tim Hortons - 1 Large/day	3500	Budweizer - 1 bottle/week	355		0		0	Vanious (box) - 1L/week	1000	Various - 1.5L/day	10500		0		0	N		Shrimp - 1x/month	0.25
S11-H___614	40721	Vernon	BC	Canada	50.2668	-119.271	F	2	50-59	4	N	Jan 2011 - Cuba - 1 week Christmas 2010 - Toronto - 1 week Easter 2011 - Calgary (Okotokas) - weekend	2011-06-27	TS	Kalamalka Lake	Vernon	BC	Canada	50.2668	-119.271	389.1		621	S11-W___621				Skim Dairyland - 0.5 cup/day	875	Home brewed coffee - 2 cups/day	3500		0	BC wine - 3 glasses/week	562.5		0		0	WC (SAVE-ON brand) - 2 glasses/day	3500		0		0	N		Frozen and fresh Salmon, White fish - 1-2x/week	1.5
S11-H___772	40721	Vernon (Cold Stream)	BC	Canada	50.2668	-119.271	M	1	30-39	2	N	1st week march, 2011 - Palm Springs - 10 days Last week - Washington State - weekend Feb 2011 - Washington - weekend Feb 2011 - Idaho - 7 days Last month - Summerland - weekend	2011-06-27	TS	Kalamalka	Vernon	BC	Canada	50.2668	-119.271	389.1		621	S11-W___621				Dairyland - 1 cup/day	1750	Various coffee - 2 cups/day	3500	Various - 2-3 bottles/week	887.5		0		0	Premade Orange juice - 1glass/2days	875	Various - 2-3 bottles/week	1250	Diet Coke - 1 can/week	355		0	N		Shrimp & Scallops - 1x/month Halibut (White fish) in fishsticks - 1x/month	0.5
S11-H___720	40714	Prince Rupert	BC	Canada	54.3122	-130.33	M	1	50-59	4	N	Last week - Prince George - 5 days June 2010 - Kelowna - 4 days August 2010 - Calgary - 5 days Dec 2010 - Quesnel - 5 days March 2011 - Surrey - 4 days April 2011 - Winnipeg - 5 days	2011-06-20	TS	Shawatlan Lake	Prince Rupert	BC	Canada	54.3122	-130.33	36.2		635	S11-W___635				1% Various - 2.5 cups/day	4375	Various Coffee - 2 cups/day	3500	Various - 2-3 bottles/month	221.875		0		0	Various premade orange juice - 1 cup/day	1750	Various - 1-2 cup/week	2625	Various Diet pop - 2-3 cans/week	887.5		0	N		Frozen Salmon - 2-3x/month	0.625
S11-H___787	40714	Prince Rupert	BC	Canada	54.3122	-130.33	F	2	40-49	3	Y	2x/year - Rural Prince Rupert (Drinks Rain water) -4 day May 2011 - Prince George - 4 days April 2011 - Prince George - 5 days Feb 2011 - Maui - 2 weeks July 2010 - Vancouver - 1 week Aug 2010 - Terrace - 1 week June 2011 - Terrace - 1 week Dec 2010 - Terrace - 1 week	2011-06-20	TS	Shawatlan Lake	Prince Rupert	BC	Canada	54.3122	-130.33	36.2	Water #635 is from RCMP tap. Water #607 is WC (Ultrapure reverse Osmosis. SOURCE: Prince Rupert, BC)	635	S11-W___635	S11-W___607				0	Various tea - 2 cups/day	3500	Budweizer - 3 bottles/month	266.25	Various - 2 glasses/day	2625		0	Orange juice box - 1 glass/week	250	UltraPure, Reverse Osmosis SOURCE: Prince Rupert, BC - 4 glasses/day	7000		0		0	N		Crab, shrimp, Scallops - 1x/2weeks	0.5
S11-H___650	40702	Hanna	AB	Canada	51.6445	-111.994	F	2	40-49	3	Y	May long weekend - BC - 1 week End of March - BC - 4 days Oct 2010 - BC - 7 days April 2, 2011 - Saskatchewan - overnight Feb 2011 - Silver Lake - 2 nights	2011-06-08	TS	Reservoir	Hanna	AB	Canada	51.6445	-111.994	826.3		639	S11-W___639				Various - 1 glass/day	1750	Nabob or Tim Hortons coffee - 2 cups/day	3500		0	Various wine - 1 glass/month	46.875		0	Various juice (box) - 1 glass/week	250	WC (Frosty spring, reverse osmosis SOURCE: Hanna, AB) - 6-8 glasses/day	12250		0	Ice Tea (powder) - 3-4 glasses/month	218.75	N			0
S11-H___751	40717	Williams Lake	BC	Canada	52.1298	-122.138	M	1	50-59	4	N	Weekend - Whistler -3 days 2 weekend ago - Chilliwack - 3 days 3 weekend ago - Kamloops - 3 days 6-8x/year - Washington State - 2-3 days 4x/year - Prince George - 2 days 3 weeks ago - Victoria - 2 days 6 weeks ago - Kelowna - 4 days	2011-06-23	TS	City Water	Williams Lake	BC	Canada	52.1298	-122.138	618.8	Water #643 is from RCMP tap. Water #681 is from RCMP watercooler Water Factory, Williams Lake)	643	S11-W___643	S11-W___681			Dairyland - 2 gallons/week	7570	Various coffee - 2 cups/day	3500	Ale - 4 bottles/month	355	Various wine - 1 glass/month	46.875		0	Traditional juice - at least 3 glasses/week	750	WC #681 Water factory - 6 bottles/week	3000		0	Orangina - less than 1 bottle/week	330	N		Shrimp - 1x/month Sockeye - 1x/week	1.25
S11-H___847	40749	Invermere	BC	Canada	50.5149	-116.003	F	2	50-59	4	Y	Monthly - Cranbrook, BC - 2 days Jan 2011 - St Lucia - 1 week April 2011 - Montreal - 10 days July 2011 - Anaheim, Los Angeles - 1 week	2011-07-25	TS	Paddy Ryan Lakes	Invermere	BC	Canada	50.5149	-116.003	888.8		649	S11-W___649					0	kicking horse coffee - 8 oz/day Lipton green tea - 8 oz/day	3500	Budweizer, corona - 2 beers (one of each)/month	177.5	Home made, Chilean - 2 glasses (10 oz each)/week	625	Vodka - 2 oz/day	420	Sinrype bottle (premade) - 0.25 cup/day	437.5	Aquafina - 1 bottles (500 mL)/week	500	Pepsi - 1 (5oz)/month	39.0625		0	N		Frozen prawns - 1x/month Frozen salmon - 1x/week	1.25
S11-H___733	40714	Terrace	BC	Canada	54.517	-128.6	F	2	40-49	3	Y	Easter long weekend - Vegas - 4 days Beg May 2011 and April 2011 - Chilliwack - 4 days each	2011-06-20	TS	Spring Creek	Terrace	BC	Canada	54.517	-128.6	66.8	Water #655 is from RCMP tap which is same from home. Water #630 is from WC reverse osmosis (jugs refilled locally).	655	S11-W___655	S11-W___630			Lucerne (skim) - 1 glass/day	1750	McDonald coffee - 2 cups/day	3500	Alexander keith - 1 bottle/month	88.75	BC (white wine) - 4 glasses/week	750		0	Tropicana (orange box) - 2 glasses/week	500	WC (18.9L jug refilled locally from Canadian Tire) - 2-3 glasses/day	4375	Diet Coke - 1-2 cans/day	3727.5		0	N		Crab, prawns, shrimp - 1x/2months Salmon, Halibut - 1x/month (more in summer)	0.25
S11-H___667	40728	Goldstream	BC	Canada	48.4572	-123.551	F	2	30-39	2	N	Feb/March 2011 - Oakbay - Overnight (a couple of times) June/jule 2011 - Hillside - Victoria - One night a couple of times/month	4 jullet, 2011	TS	city?	Goldstream	BC	Canada	48.4572	-123.551	75.2		664	S11-W___664				Dairyland - 1 cup/week	250	Various coffee - 2 cups/day	3500		0	Domestic red/white wine - 5 glasses/week	937.5	Various - 10 oz/month	75		0		0		0		0	N			0
S11-H___623	40721	Vernon	BC	Canada	50.2668	-119.271	M	1	18-29	1	N	Dec 2010 - Northern Ireland - 10 days	2011-06-27	TS	City Water - ??	Vernon	BC	Canada	50.2668	-119.271	389.1		665	S11-W___665				Dairyland - 0.5 cup/day	875	Timothey's, Tim Hortons, Starbusck COFFEE - 2 cups/day	3500		0	BC wine - 2 glasses/week	375	Disaronno - 1oz/month	7.5	Various frozen + Carton Minute Maid - 2 glasses/day	3500	Nestle Purelife - 1 bottle (500 mL)/day	3500	Coke - 1 can/month	88.75		0	N		Canned Tuna - 1x/week	1
S11-H___619	40735	Sardis	BC	Canada	49.1275	-121.954	F	2	40-49	3	Y	Feb 2011 - Victoria - 2 days	2011-07-11	TG	City well	Sardis	BC	Canada	49.1275	-121.954	24.2		666	S11-W___666					0	Tims coffee - 2 cups/day	3500		0		0		0		0	Various - 2-3 bottles/day	8750	coca root beer - 2 cans/week	710		0	N		Prawns - 1x/month Salmon (fresh) - 1x/month	0.5
S11-H___603	40704	Spruce Grove	AB	Canada	53.5422	-113.918	M	1	40-49	3	N	End Nov 2010 - Montreal (3 days) & Toronto (2 days) Dec 2010 - Slave Lake, AB - 3 days Sept 2010 - Saskatoon - 3 days	2011-06-10	TS	City water	Spruce Grove	AB	Canada	53.5422	-113.918	710.4		668	S11-W___668				1% various - 2 glasses/day	3500	Tim Hortons and Earl Grey tea - 2 cups/day	3500	Various - 1-2 bottles/week	532.5	Various Red - 1-2 glasses/month	70.3125	Brandy - 1 oz/month	7.5	Orange (Can) - 2glasses/week	500		0	Coke -3-4 cans/week	1242.5		0	N		Shrimp - 1x/month Salmon (fresh & can) - 1x/2weeks	0.75
S11-H___615	40721	Kelowna	BC	Canada	49.889	-119.495	F	2	40-49	3	Y	June 24-26, 2011 - Vancouver - 2 days Mid April 2011 - Chilliwack - 4 days Nov 2010 - Sorrento, BC (Salmon arm area) - 2 nights	2011-06-27	TS	Lake Okanagan	Kelowna	BC	Canada	49.889	-119.495	343.2	Water #694 is home tap water filtered. Water #790 is Nestle Purelife bottle (Source: Hope, BC)	694	S11-W___694	S11-W___790			Almond milk - 1,5 cup/day (min)	2625	Peppermint tea starbucks or Traditional medicinals Organic - 1-3 per/day	3500		0	Red only (various BC brands) - 1-2 /week	93.75		0		0	Nestle bottle #790 (Source: Hope, BC) or filtered fridge water - 3 bottles (500mL)/day	10500		0		0	N		Shrimp frozen - 2-3x/month Fresh sockeye salmon - 2-3x/month	1.225
S11-H___641	40703	Red Deer	AB	Canada	52.2742	-113.796	F	2	50-59	4	Y	April 3-19, 2011 - Maui - 2 weeks Nov 6-19, 2011 - Cuba - 2 weeks 1-3 days/week - Edmonton	2011-06-09	TS	Red Deer river (City water)	Red Deer	AB	Canada	52.2742	-113.796	857.3		700	S11-W___700				Dairyland - 1 glass/day	1750	Various coffee - 2 cups/day	3500		0		0		0		0	Sobeys WC water - 8-10 glasses/day	15750		0		0	N			0
S11-H___621	40704	Edmonton	AB	Canada	53.5381	-113.501	F	2	40-49	3	N	July 2010 - Priest Lake, Idaho -1x/week Dec 2010 - Ottawa - 5 days Oct 2010 - Las Vegas - 6 days Oct 2010 - Kelowna - 3 days Jan 2011 - St. Lucia - 1 week March 2011 - Puerta Vallarta - 1 week May 2011 - Medicine Hat - 2 days	2011-06-10	TS	North Saskatchewan River	Edmonton	AB	Canada	53.5381	-113.501	665.1		722	S11-W___722				1% dairyland - 1-2 glasses/day	2625	Starbucks - 2 cups/day	3500		0	Red Australian - 1 bottle/week	750	Rum - 2 oz/week	60	Rasberry (premade) - 3 cups/week	750	Kirkland, Nestle, Pellagrino - 9 bottles/week	4500		0		0	N		Shrimp - 4x/month Salmon - 4-5x/month	2.125
S11-H___643	40704	St. Albert	AB	Canada	53.5381	-113.501	F	2	40-49	3	Y	Easter 2011 - Saskatchewan - 4 days Oct 2010 - Jasper, 4 days	2011-06-10	TS	City	St. Albert	AB	Canada	53.5381	-113.501	665.1	Water 733 is from Home tap & water #680 is WC with blue cap (Arrowhead water Source: Calgary, AB); Hair is dyed with an UN-naturally bright red color	733	S11-W___733	S11-W___680			Organic skim milk - 1 cup/day	1750	Various coffee - 1 cup/day Tetley tea - 1 cup/day	3500		0		0		0		0	Various (500 mL bottle) - 1 bottle/month	125	Various - 1 can/day	2485		0	N		Various - 1x/week Various - 1x/week	2
S11-H___796	40743	Glenwood	AB	Canada	49.3578	-113.523	F	2	60-69	5	N	Last week - Edmonton - 1 week	2011-07-19	TG	Artegian Well - 180 ft	Glenwood	AB	Canada	49.3578	-113.523	1101.2		737	S11-W___737				Dairyland - 0.5 cup/month	31.25	Various coffee - 2 cups/day	3500		0		0		0	Various concentrate - 2 cups/week	500		0		0		0	N		Shrimp - 1x/month fresh & conned salmon - 2x/month	0.75
S11-H___824	40746	Canmore	AB	Canada	51.0888	-115.352	M	1	50-59	4	N		2011-07-22	TG	Municipal well	Canmore	AB	Canada	51.0888	-115.352	1309.1	Water sample #740 is from tap home. Water # 843 is filtered tap home (re-mineralized). Water #814 is reverse osmosis tap home.	740	S11-W___740	S11-W___843	S11-W___814			0	Beamers coffee - 1 cup/day Various tea - 1 cup/day	3500	Various (Kokanee) - 12 bottles/month	1065	Domestic wine - 1glass/month	46.875		0		0		0	pepsi/sprite - 1 can/week	355		0	Y	Source of protein: Nuts, fish, plant material (sometimes meat 1x/month)	Various (Fresh halibut, wild salmon) - 2-3x/month	0.625
S11-H___642	40707	Fort McMurray	AB	Canada	56.758	-111.453	F	2	18-29	1	Y	1x/month (last time last w-e) - Edmonton - 3 days Easter weekend 2011 - San Francisco - 5 days	2011-06-13	TS	Athabasca River	Fort McMurray	AB	Canada	56.758	-111.453	338.1	Water #750 is city water taken from RCMP tap. Water #792 is water from WC (Culligan brand)	750	S11-W___750	S11-W___792			Skim milk - 2-3 oz/day	546.875	Tetley tea - 2 cups/day	3500		0		0		0	Orange (box & can) - 1 glass/week	250	Culligan (#792) - 2L/day	14000	Root beer / Mugs - 3 cans/month	266.25		0	N			0
S11-H___774	40707	Fort McMurray	AB	Canada	56.758	-111.453	F	2	40-49	3	Y	Every 2nd week - Lac Labiche - 2 days 1x/month - Edmonton - 2 days	2011-06-13	TS	Athabasca River	Fort McMurray	AB	Canada	56.758	-111.453	338.1		750	S11-W___750				1% various - 1 glass/week	250	Various coffee - 2 cups/day	3500		0	Rosé (Canadian?) - 1 glass/3days	437.5	Various - 1 oz/week	30	Various juice - 1 glass/week	250	Various - 1 bottle/month	125	Diet coke - 1 bottle/week	710		0	N		Various - 1x/week Various - 1x/week	2
S11-H___631	40721	Kamloops - Rural	BC	Canada	50.5899	-119.89	M	1	30-39	2	N	April 2011 - Florida & Toronto - 10 days	2011-06-27	TG	524 ft Well	Kamloops - Rural	BC	Canada	50.5899	-119.89	613.1	Water # 751 is from home tap. Water #782 is from Nestle Purelife (Source: Hope, BC)	751	S11-W___751	S11-W___782				0	Kirkland coffee - 2 cups/day	3500	Canadian Molson - 1-2 bottles/day	3727.5		0		0	Sunripe (premade & frozen) - 1 glass/day	1750	Nestle Purelife # 782 (Source: Hope, BC) - 5 bottles/day	8750		0		0	N		Frozen salmon - 3-4x/month Canned tuna - 2-3 cans/month	1.5
S11-H___760	40721	Kelowna (Rutland)	BC	Canada	49.8958	-119.414	F	2	18-29	1	N	1-2x/month (Last time June 25, 2011) - Keremeos, BC - 1-2 days	2011-06-27	TS	Rutland Reservoir	Kelowna (Rutland)	BC	Canada	49.8958	-119.414	389.9		757	S11-W___757				1% dairy milk - 3 glasses (250 mL)/week	750	Various tea - 1 cup (500 mL)/day	3500	Various domestic - 2 bottles/week	710		0	Various Imported - 1 cup (250 mL)/month	62.5	Frozen from Can - 2 cups (250 mL)/day	3500		0	Gingerale/pepsi - 2cups (250 mL)/day	3500		0	N		Canned oysters - 2x/month local fresh trout - 1x/month	0.75
S11-H___629	40735	Rosedale	BC	Canada	49.1823	-121.805	M	1	50-59	4	N	1 month ago - Okanagan (Kelowna) - 1 week Last week - Okanagan (Kelowna) - 1 week 8 months ago - Okanagan (Kelowna) - 1 week	2011-07-11	TS	Runoff mountain	Rosedale	BC	Canada	49.1823	-121.805	16		784	S11-W___784					0	Orange pekoe - 2 cups/day	3500		0		0		0		0	Dasani - 2L/day	14000	Diet coke - 1-2 cans/week	532.5	Restaurant ice tea - 2L/week	2000	N		Cod, halibut - 2-3x/week	2.5
S11-H___657	40745	Medicine Hat	AB	Canada	50.0416	-110.678	M	1	30-39	2	N	Jan 2011 - Punta Cana - 1 week May 2011 - Las Vegas - 5 days June 2011 - Victoria (3 nights), Kamloops (1week), Penticton (3 days) May 2011 - Montana - 1 week	2011-07-21	TS	South Saskatchewan river	Medicine Hat	AB	Canada	50.0416	-110.678	701.1		811	S11-W___811				Skim Dairyland - 2 cups/day	3500	Starbucks coffee - 2 cups/day	3500	Bud light - 3-4bottles/day	8697.5	Australian - 3-4 glasses/month	164.062	White rum - 10oz/month	75	Tropicana orange juice - 1 glass/day	1750	WC (reverse osmosis) (Canadian springs Source: Medicine hat) - 3 glasses/day Various bottles - 1 bottle/day	8750	Diet coke - 2 cans/month	177.5		0	N		Crab, shrimp - 2-3x/month Fresh salmon, canned tuna, frozen cod - 10x/month	3.125
S11-H___690	40750	Revelstoke	BC	Canada	50.9984	-118.199	F	2	50-59	4	Y	2x/month - Kelowna - 2 days each 2x/month - Golden (for last year) - 2 days each Aug 2010 - Vancouver Island - Vancouver - 10 days March 2011 - Abbotsford - 3 days Jan 2011 - Chilliwack - 5 days 1x/month - Kamloops - 1 day	2011-07-26	TS	Illecillewaet River	Revelstoke	BC	Canada	50.9984	-118.199	478.3		815	S11-W___815				Dairyland - 1 cup/day	1750	Various coffee - 2 cups/day	3500		0	Various white - 2 glasses/week	375	Rye - 2 (1 oz) glasses/month	15	Orange mixed form concentrate - 1 glass/day	1750	Dasani, Aquafina - 591 mL (3/month)	443.25	Coke - 4 cans/month	355		0	N		Frozen & wild salmon - 2x/month	0.5
S11-H___731	40750	Revelstoke	BC	Canada	50.9984	-118.199	F	2	40-49	3	Y	Mar 14, 2011 - Mexico - 7 days May 20-25, 2011 - Grande Prairie - 4 days Oct 30 - Nov 4, 2011 - Edmonton - 4 days July 8-11, 2011 - Calgary - 3 days May 24-27, 2011 - Vancouver - 3 days May 28-June 1, 2011 - Chilliwack - 4 days Continual - Salmon Arm (2x/month) - 2 days	2011-07-26	TS	Illecillewaet River	Revelstoke	BC	Canada	50.9984	-118.199	478.3		815	S11-W___815				Dairyland - 2 cups/day	3500	Tim Hortons coffee - 2 cups/day	3500	Corona - 2 beer (bottles)/week	710	Variety red wine - 1 bottle/week	750	Variety vodka - 4 oz/week	120	Premade cranberry juice - 4 cups/week	1000	Unknown - 1 bottle/month	125		0		0	N		Frozen prawns - 4 senvings/month Sockeye salmon - 2/month Canned tuna - 3 cans/month	2.25
S11-H___807	40749	Radium Hot Springs	BC	Canada	50.6202	-116.071	M	1	50-59	4	N	1x/2months (June 2011) - Calgary - Overnight at times ALSO LIVES IN GOLDEN	2011-07-25	WC	?	Radium Hot Springs	BC	Canada	50.6202	-116.071	880.4	Water #819 is from WC from Sobey's. Participant drinks strictly WC water.	819	S11-W___819				2% beatrice - 1 jug/2weeks	1892.5	Tim Hortons coffee - 2x/day	3500	Coors light - 3 cans/month	266.25		0		0	Premade orange juice - 1 quart/month	236.5	Dasani - 2 bottles/month WC (primary water) #819 - 1 jug/month	4975	Diet coke - 20-30 cans/month	2218.75		0	N		Fish and chips - 5x/year	0
S11-H___849	40751	Salmon Arm	BC	Canada	50.7035	-119.274	F	2	50-59	4	Y	Last week - Grand Forks - 1 week May 2011 - Vancouver - 3 days Last summer - Vancouver Island - 1 week	2011-07-27	TS	Shuswap Lake	Salmon Arm	BC	Canada	50.7035	-119.274	377.2		824	S11-W___824				Dairyland - 2 cups/day	3500	Various coffee - 1 cup/day Various green tea - 1 cup/day	3500	Various - 3 bottles/week	1065	Various - 1 glass/day	1312.5		0	Premade tropicana orange juice - 3-4 glass/month	218.75	Various - 3-4 bottles/day	12250	Gingerale - 2-3 cans/week	887.5		0	N			0
S11-H___810	40746	Canmore	AB	Canada	51.0888	-115.352	M	1	30-39	2	N	2 weeks ago - Drumheller - 2 days Nov 2010 - Dominican - 1 week May 2011 - Thunder Bay - 1 week	2011-07-22	TS	City water	Canmore	AB	Canada	51.0888	-115.352	1309.1		831	S11-W___831				Various - 2-3 cups/month	156.25	Tetley tea - 2 cups/day	3500		0	Domestic wine - 2-3 glasses/month	117.188	Whiskey - 4-5 oz/month	33.75		0		0	Diet coke - 3-4 cans/month	310.625		0	N			0
S11-H___805	40739	Boswell	BC	Canada	49.4539	-116.763	F	2	40-49	3	N	Nov 2010 - Mexico - 2 weeks	2011-07-15	TG	Well	Boswell	BC	Canada	49.4539	-116.763	546		848	S11-W___848				American 1% skim - 1 cup/2days	875	Various coffee - 2 cups/day	3500	Various - 6 bottles/week	2130	Domestic wine - 4 glasses/week	750		0	Tetra pack of Orange juice - 1 glass/week	250		0		0		0	N		fake crab - 1x/month	0.25
S11-H___660	40735	Sardis	BC	Canada	49.1275	-121.954	F	2	30-39	2	Y	Jan 2011 - Vegas - 5 days March 2011 - San Francisco - 4 days Dec 2010 - Crofton, BC - 1 week Jun 2011 - Vancouver, BC - 2 days May 2011 - Richmond, BC - 2 days	2011-07-11	TG	city well	Sardis	BC	Canada	49.1275	-121.954	24.2		666	S11-W___666					0	Tims coffee - 2 cups/day Tetley tea - 1 cup/month	3562.5	Canadian 67 - 2 bottles/week	710	Red wine (BC) - 3 glasses/week	562.5	Rum - 2 oz/month	15		0	Various - 10 bottles/week	5000		0		0	N		Shrimp, crab - 3x/month Fresh salmon, fresh tuna - 2x/week	2.75
S11-H___747	40721	Kamloops	BC	Canada	50.673	-120.328	F	2	40-49	3	Y	Last week - Vancouver - 2 days March 2011 - California - 7 nights March 2011 - Kelowna - 3 days Feb 2011 - Las vegas - 4 days	2011-06-27	TS	City water	Kamlopps	BC	Canada	50.673	-120.328	375.5	Water # 787 is RCMP tap water. Water #688 is WC aqua pure (Local water)	787	S11-W___787	S11-W___688			Dairyland or Lucerne - 1 cup/week	250	Starbucks coffee - 2 cups/day Various Green Tea - 1 cup/month	3562.5	Molson 67 or Corona - 1 bottles/month	88.75	Australian wine - 1 glass/week	187.5		0	Tropicana box - 1 cup/week	250	WC - 1 cup/day Various small bottles - 2 bottles/month	2000	Club soda - 3 cans/day	7455		0	N		Fresh trout - 10x/mont (may to september) Salmon - 1-2x/month (September to December)	2.875
S11-H___820	40742	Rural Pincher Creek	AB	Canada	49.4958	-113.942	F	2	40-49	3	Y	Feb 2011 - Dominica Rep - 10 days May 2011 - Cranbrook - 2 nights Aug 2010 - Fernie/Elk Valley - 3 weeks	2011-07-18	TG	Home well - 16 ft	Pincher Creek	AB	Canada	49.4958	-113.942	1134.6	Water sample # 847 is home tap. Water # 827 is Pincher creek tap water (used to make coffee intown at work)	847	S11-W___847	S11-W___827			Various - 4 cups/month	250	Various coffee - 2 cups/day Various tea - 1 cup/month	3562.5	Kokanee - 1 bottle/month	88.75	Various - 2 glasses/week	375		0	Various (premade) - 2 glasses/month	125		0	pepsi or coke - 2 glasses/month	125		0	N			0
S11-H___780	40704	Edmonton	AB	Canada	53.5381	-113.501	F	2	30-39	2	N	June 30, 2010 - July 10, 2010 - Jamaica - 10 days Dec 23 - Jan 4, 2010 - Markham, ON - 12 days Nov 28 - dec 3, 2010 - McCrone (Chicago, IL) - 5 days May 12-18, 2011 - Markham, ON - 6 days	2011-06-10	TS	City water	St. Albert	AB	Canada	53.5381	-113.501	665.1	Water # 773 is from home tap & water #739 is from Brita home filtered	733	S11-W___733	S11-W___739			Dairyland - 4L/2weeks	2000	Wallingford Blue Mountain coffee - 2 cups/month Red Rose, Twinnings, Yakomodo green, Celestial Seasons TEA - 2 cups/day	3625		0	Chardonnay (From Niagara) - 1x/2months	0		0	Sunripe (box) & Tropicana (box) - 2-4 L/3months	250		0	Coca Cola / Gingerale - 1can/month	88.75		0	N		Black tiger shrimp - 2x/month Fresh salmon - 1x/month Canned tuna - 2x/month Wild Sockeye salmon - 2x/month	1.75
S11-H___734	40729	Port Alberni	BC	Canada	49.2467	-124.8	F	2	40-49	3	Y	1 week ago - Vancouver - overnight	2011-07-05	TS	City water?	Port Alberni	BC	Canada	49.2467	-124.8	29.3		605	S11-W___605				Various - 1 cup/day	1750	Various coffee - 2 cups/day Red Rose Tea - 2-3 cups/month	3656.25		0		0		0		0	Nestle Purelife - 3-4 bot/day	12250		0		0	N		Prawns, Calamari - 1x/3-4 months Salmon (fresh) - 1x/month	0.25
S11-H___828	40736	Penticton	BC	Canada	49.4664	-119.587	M	1	40-49	3	N	Dec-Jan 2010 - India - 4 weeks Feb 2011 - US - 2-3 days April 2011 - US - 2-3 days 2x/month - Abbotsford - 1-4 days	2011-07-12	TS	Sage Mesa water	Penticton	BC	Canada	49.4664	-119.587	351.4		669	S11-W___669				Various - 2-3 cups/week	625	Tim Hortons coffee - 1 (Large) cup/day Various tea - 3-4 cups/month	3718.75	Canadian or corona - 2-4 bottles/week	1065	BC okanagan red wine - 3-4 glasses/month	164.062	Scotch, vodka - 1-5 oz/month	22.5		0	Various - 5-6bottles/week	2750		0	Nestle Ice tea - 1 bottle/month	125	N		Prawns, lobster, crab legs - 1-2x/month Pink salmon ( fresh or frozen) - 1-2x/month	0.75
S10-H___478	40373	Bonnyville	AB	Canada	54.2678	-110.754	F	2	40-49	3	Y	April 2010: Edmonton, AB, 4 nights May 2010: Edmonton, AB, 1 night Feb 6, 2010: Vancouver, BC, 2 weeks	2010-07-14	TS	Moose Lake	Bonnyville	AB	Canada	54.2678	-110.754	560.2		404	S10-W___404					0	Highlander grog (specialty shop): 2 cups/day Various tea: 1 cup/week (more in the winter)	3750		0	White (Australian + Canadian): on average 2 glass/day	375		0	Pre-made minute made + tropicana: 3 cups/week	750	Dasani, aquafina: 2 bottles/day	7000		0		0	N		Seasonal Salmon, redSnapper, walleye: 1x/14 day each	0.5
S10-H___486	40365	Portage la Prairie	MB	Canada	49.9751	-98.2848	M	1	18-29	1	N	1x/month - Regina, 3 days April 2010: BC, 2 weeks	2010-07-06	TS	Assiniboine River	Portage la Prairie	MB	Canada	49.9751	-98.2848	255	Water # 441 is from RCMP tap. Water # 439 is from Bluemoon water (18,9L jug) Carman, MB (100km of PLP)	441	S10-W___441	S10-W___439			Beatrice Skim milk/chocolate: 4L/week	4000	Tim hortons coffee: 2 cups/day Red rose tea: 2 cups/week	4000	Miller: 10 bottles/week	3550	Wine: 1 glass/week	187.5		0	Premade orange juice sunkist: 1L/week	1000	18L jug of Bluemoon Water: 2L/day	14000	Coke zero: 2-3 cans/month	221.875		0	N		Canned tuna: 4 cans/week	4
S11-H___697	40732	Port McNeill	BC	Canada	50.5904	-127.088	F	2	50-59	4	Y	Last weekend - Nanaimo, BC - 3.5 days 2x/month for the last 6 months - Nanaimo, BC - sometime weekend & day trip	2011-07-07	TS	Mountain Run-off & reservoir (CITY water)	Port McNeill	BC	Canada	50.5904	-127.088	11.3		646	S11-W___646				Dairyland skim - 3 glasses/week	750	Tim or folgers coffee - 2 cups/day Various tea - 2 cups/week	4000		0		0		0		0	Dasani - 18 bottles/month	2250	Coke Zero - 1 can/month	88.75		0	N		Prawns, crab, scallops - 1x/3months Halibut, tuna, salmon - 1-2x/week (fresh)	1.5
S11-H___833	40736	Osoyoos	BC	Canada	49.0335	-119.475	F	2	40-49	3	N	Jan 2011 - Mexico - 1.5 week	2011-07-12	TS	Lake Osoyoos	Osoyoos	BC	Canada	49.0335	-119.475	308.4		684	S11-W___684				Dairyland (creme) - 1 cup/month	62.5	Various coffee - 2 cups/day Herbal tea - 2-3 cups/week	4125	Various - 3 bottles/week	1065	Various - 5 glasses/week	937.5	Rum - 4 oz/month	30	Various premade - 5 glasses/week	1250		0	Blue sky soda - 2 cans/week	710		0	N		Salmon - 3x/month	0.75
S10-H___494	40380	The Pas	MB	Canada	53.8226	-101.25	F	2	40-49	3	Y	Last week: Winnipeg, 5 days End of May 2010: Winnipeg, 4 days April 26-28, 2010: Thompson, 3 days Mid May 2010: Saskatoon, 3 days Feb 25-28, 2010: St Anne Steinbach, MB, 4 days	2010-07-21	TS	Saskatchewan River	The Pas	MB	Canada	53.8226	-101.25	272		493	S10-W___493				2% beatrice: 4 glasses/week	1000	Edwards (Homemade): 1-1,5 cups/day Tim Hortons: 4Large/week	4187.5	Kocanee, MDG: approx 2 bottles/2weeks	355	Various Riseling: not regular	0	Rye: not regular	0	Various (concentrate & premade): 1 glass/day	1750		0	Pepsi: 2 cans/week	710		0	N		Shrimp: 1x/month Pickerel (Walleye), Jack (Northern Pike): 1x/week	1
S10-H___508	40378	Tisdale	SK	Canada	52.8501	-104.042	F	2	40-49	3	Y	September 2009: Toronto, 5 days Feb 2010 (1x/3months): Regina, 6 days May 2010: North & south Dakota, 6 days In Tisdale 80% of the time	2010-07-19	TG	??	Tisdale	SK	Canada	52.8501	-104.042	455.5		417	S10-W___417				Skim Dairyland: 1 oz/day	218.75	Folgers/ Tim Horton's homade coffee: 2 cups/day Tetley tea: 3 cups/week	4250		0		0		0		0	Aquafina, Dasani: less than 5/month	625	Sprite: 1 can/week	355		0	N		shrimp: 2x/month Canned tuna, salmon: 1x/week	1.5
S10-H___454	40379	Flin Flon	MB	Canada	54.7627	-101.876	F	2	40-49	3	N	June 1st -6, 2010: Edmonton, 6 days October 2009: Winnipeg, 5 days Early september 2009: Winnipeg, 5 days	2010-07-20	TS	Cliff Lake?	Flin Flon	MB	Canada	54.7627	-101.876	341.3	Water #497 is from home tap. Water # 450 is from water cooler can-aqua (bottled tap?). Tap water used for cooking and coffee but drinks from cooler.	497	S10-W___497	S10-W___450			Skim dairyland or beatrice: 1 cup/day	1750	Various coffee: 3 cups at most/week Twinings (earl grey) tea: 1 cup/ day in winter & 2-3 cups/month in summer	4250		0	Various red wine: 4 glass/month	187.5		0		0	Can aqua (distilled): 6 cups/day	10500	Diet pepsi or diet 7-up: 1 can/week	355		0	N		Frozen salmon, pickerel, tilapia, canned tuna: 1x/week	1
S11-H___630	40702	Drumheller	AB	Canada	51.4656	-112.707	M	1	50-59	4	N	Dec 2010 - Saskatoon - 3 days March 2011 - Regina - 1 week March 2011 - Banff - 2 days Feb 2011 - Edmonton - 2 days	2011-06-08	TS	Red Deer river	Drumheller	AB	Canada	51.4656	-112.707	687.5		609	S11-W___609				Various - 1-3 cups/2 weeks	250	Various coffee - 3cups/day (weekday) & 1 cup/day (weekend)	4250		0		0	Rye, rum - 2 shots/month	15	Concentrate, pre-made juice - 1 glass/week	250		0	Coke - 2-3 cans/day	6212.5		0	N			0
S10-H___407	40365	Portage la Prairie	MB	Canada	49.9751	-98.2848	M	1	40-49	3	N	Jan 2010: Ottawa, 2 weeks	2010-07-06	TS	Assiniboine river	Portage la Prairie	MB	Canada	49.9751	-98.2848	255		441	S-10-W___441					0	Tim Hortons coffee: 1 cup/day (x-large)	4375	Domestic beer: 1-2 bottles/week	532.5	Red wine: 2-3 glasses/ week	468.75	Rye: 1-2X/week	45	Premade Sunripe peach: 2-3 glasses/week	625		0	Diet pop: 2-3 cans/week	887.5		0	N		Local white fish, salmon: 1x/week	1
S10-H___464	40366	Weyburn	SK	Canada	49.6701	-103.847	F	2	40-49	3	Y	May 24, 2010: Vegas, 5 days End of April, 2010: Calgary, 2-3 days	2010-07-07	TS	Lake Nickel	Weyburn	SK	Canada	49.6701	-103.847	585.3	Does not drink tap water	448	S10-W___448				1% dairyland: 1 glass/week	250	X-large Tim Hortons coffee: 1 cup/day	4375	Coors light: 2 bottles/week	710		0		0	Premade orange juice: 1 cup/week	250	Various: 3 glasses/day	5250	Pepsi: 1 glass/week	250		0	N		Shrimp: 2x/month	0.5
S10-H___473	40385	Dauphin	MB	Canada	51.1549	-100.045	F	2	40-49	3	Y	Lived in Thompson until Oct 2009 Last weekend: Clear Lake, W-E Sept 2009: BC to San Diego, 5 days	2010-07-26	TS	City water	Dauphin	MB	Canada	51.1549	-100.045	297.1		500	S10-W___500				Lucerne: 1 glass/day	1750	Various coffee: 2-3 cups/day	4375	Coors: 2-3 bottles/week	887.5	Various: 2-3 glass/day	3281.25		0		0	Nestle purelife (strawberry) (bottled in Guelph, ON): 3 bottles/week	1500		0		0	N		Shrimp: 1x/week	1
S10-H___513	40375	Prince Albert	SK	Canada	53.1944	-105.779	M	1	50-59	4	N	May 16th to june 15th, 2010: Iqaluit, 1 month June 2010: Saskatoon, overnight May 2010: Humboldt, 1 day June 30th to july 5th, 2010: Waskasew, 5 days	2010-07-16	TS	North Saskatchewan	Prince Albert	SK	Canada	53.1944	-105.779	454	Water #510 is from RCMP tap. Water #528 is from watercooler Iceberg Pure water (Bottled in Prince Albert, SK); Drinks tap water filtered by a brita (1/2 L per day). We don't have a sample of this filtered version.	510	S10-W___510	S10-W___528			Dairyland: 1glass/day	1750	Various coffee: 2-3 cups/day	4375		0	Red wine: 1-2 glass/week	281.25	Rhum: 1/2weeks	15	Various premade juice: 1 glass/2-3 days	700	Various: 1 to 3 bottles/week	1000		0		0	N			0
S11-H___729	40725	North Vancouver	BC	Canada	49.3197	-123.068	F	2	30-39	2	N	April 2011 - Saint John, NB - 2 weeks 1x/month (from june 2010 to march 2011) - Sunshine Coast, BC (Gibsons BC) - 4 days Aug 2010 - Saint John, NB - 2 weeks June 2010 - Tofino, BC - 4 days	2011-07-01	TS	City water	North Vancouver	BC	Canada	49.3197	-123.668	106	Water # 627 is from home tap. Water # 697 is from RCMP tap (filtered) also drank.	627	S11-W___627	S11-W___697			Dairyland - 0.5 cup/day	875	coffee and tea - 2-3 cups/day	4375	Various - 6 bottles/month	532.5	Various - 2 glasses/week	375		0		0	Various (Dasani, Purelife) - 6-8 glasses/day	12250		0		0	N		Shimp - 2x/month Salmon, tuna, halibut - 4x/month	1.5
S11-H___662	40702	Hanna	AB	Canada	51.6445	-111.994	M	1	40-49	3	N	May long weekend - BC - 1 week End of March - BC - 4 days Oct 2010 - BC - 7 days April 2, 2011 - Saskatchewan - overnight Feb 2011 - Silver Lake - 2 nights	2011-06-08	TS	Reservoir	Hanna	AB	Canada	51.6445	-111.994	826.3		639	S11-W___639				Various 2% - 2-3 glasses/day	4375	Nabob or Tim Hortons coffee - 2-3 cups/day	4375	Various - 1 bottle/month	88.75		0	Rye - 1-2 shots/month	11.25		0	WC (Frosty spring, reverse osmosis SOURCE: Hanna, AB) - 1 cup/day	1750	Coke or pepsi - 1-2 cans/month	133.125		0	N		Crab or lobster - 2x/year Cod - 1x/month	0.25
S11-H___769	40729	Nanaimo	BC	Canada	49.1646	-123.944	F	2	18-29	1	N	Sept 2010 - Victoria - Night 1x/3 months (June 2011) - Lower Mainland (greater Vancouver Area) - 1-2 nights	2011-07-05	TG	150 ft well	Nanaimo	BC	Canada	49.1646	-123.944	58.6		656	S11-W___656						Various tea - 2-3 cups/day	4375		0	Domestic wine - 2-3 glasses/day	3281.25		0	Pre-made kirkland juice - 2-3 glasses/day	4375	Nestle or Kirkland - 1-2 bottle/day	5250		0		0	N		Shrimp, scallops, shellfish - 1x/month Frozen White fish & canned tuna - 2-3x/month	0.875
S11-H___764	40735	Langley township	BC	Canada	49.0876	-122.605	M	1	40-49	3	N		2011-07-11	TG	Aquafere	Langley township	BC	Canada	49.0876	-122.605	60		693	S11-W___693				Dairyland 2% - 1 pint/day	3311	Starbucks - 20 oz/day	4375	Various - 2-3beer/week	887.5	Mostly canadian red /white - 1 glass/week	187.5		0	Fresh orange juice - 12 oz/day	2625		0	coca cola - 3-4x (12 oz)/week	1312.5	G-2 - 2 bottles/weekend	710	N		Salmon, white fish, shrimp/prawns - 12 oz/week	2
S11-H___625	40703	Red Deer	AB	Canada	52.2742	-113.796	M	1	40-49	3	N	May 8-13, 2011 - Vancouver/chiliwack - 5 days July 1, 2011 - Saskatchewan - 10 days	2011-06-09	TS	Red Deer river	Red Deer	AB	Canada	52.2742	-113.796	857.3	Water #700 is city water taken from RCMP tap. Water #611 is water from WC (Reverse Osmosis. Source: Red Deer) at the RCMP (same brand as participant home)	700	S11-W___700	S11-W___611			Skim Dairyland - 1 cup/day	1750	Tim Hortons coffee - 2-3 cups/day	4375	Corona - 3-4 bottles/month	310.625		0	Rye (Crown Royal) - 10-15 oz/month	93.75	Orange juice (box) - 1-2 cup/day	2625	WC (Red Deer reverse Osmosis) #611 - 8-10 cups/day	15750	Pepsi - 1-2 can/month	133.125		0	N		White fish (halibut) - 2x/week	2
S11-H___689	40718	Merritt	BC	Canada	50.1187	-120.781	M	1	40-49	3	N	Oct 2010 - High River, Calgary - 4 days May 2011 - Manitoba - 3 weeks Aug - sept 2010 - Manitoba - 1 month Oct 2010 - Cloverdove - 4 days	2011-06-24	TG	Deep city well	Merritt	BC	Canada	50.1187	-120.781	598.4		706	S11-W___706				Dairyland 1% - 1 cup/day	1750	Tims or Folgers or President's choice coffee - 2-3 cups/day	4375	Sleemans - 12-20 bottles/month	1420		0	Rore - 2-3 oz/year	0	Ocean spray unsweetened cranberry juice (Plastic bottles) - 1-2 cups/week	375	Various (nestle, dasani) - 1L/month	250	Pepsi, Ice tea - 1L/month	250	Powder Ice tea - 2 mugs/week	500	N		Shrimp - 2x/year Canned tuna, filet/frozen salmon, Can/frozen trout - 2x/month	0.5
S11-H___704	40730	Tofino	BC	Canada	49.1528	-125.904	F	2	40-49	3	Y	June 12-19, 2011 - Flin Flon, MB - 1 week March 2011 - Disneyland - 1 week Dec 2010 - Kelowna - 1 week MOVED TO TOFINO 1 years ago	2011-07-06	TS	"Meres" Island?	Tofino	BC	Canada	49.1528	-125.904	19.7		712	S11-W___712					0	Kicking girse & salt spring - 1-2 cups/day Black or herbal tea - 1 cup/day	4375	Various - 1 bottles/week	355	Various - 0.5 bottles/month	93.75		0	Premade orange and apple juice - 0.5 cup/day	875		0		0		0	Y	Plant material + seafood	Halibut or salmon - 1x/month	0.25
S11-H___649	40716	Quesnel	BC	Canada	52.9802	-122.485	F	2	30-39	2	Y	Sept 2010 - Calgary, Edmonton, AB - 10 days April 2011 - Calgary, AB - 4 days	2011-06-22	TS	Fraser river or aquifere	Quesnel	BC	Canada	52.9802	-122.485	485.3	Water #753 is from tap home. Water #623 is from WC Northland Purewater reverse osmosis Source: Quesnel, BC.	753	S11-W___753	S11-W___623			Dairyland - 2-3 cups/day	4375	Vittoria coffee - 0.5 cup/week Herbal Tea - 2 cups/day	4375		0		0		0	Western Family (box) - 2-3 glasses/week	625	WC # 623 Northland (Source: Quesnel, BC) - 2-3 glasses/day Nestle Purelife (Source: Hope, BC) - 1-2 bottles/week	5125		0	Ice tea (Powder) - 1 glass/week	250	N		Prawns - 2-3x/month Shrimp - 1-2x/month Salmon - 1x/week Trout - 1x/month	2.25
S11-H___611	40700	Edmonton	AB	Canada	53.5381	-113.501	F	2	18-29	1	N	2x/month - Calgary - 1 day and a half End of March - moved to calgary Des 2010 - Manitoba - 10 days August long weekend - Sicamous - 4 days	2011-06-10	TS	City water	Edmonton	AB	Canada	53.5381	-113.501	665.1		773	S11-W___773				Various skim - 1 glass/week	250	Various coffee - 2-3 cups/day	4375	various - 2 bottles/week	710		0	Vodka - 4-5 shots/week	135		0	WC (from safeway with red cap) - 2 glasses/day	3500	Diet pepsi - 1 can/day	2485		0	N		Canned and frozen salmon - 3x/ month	0.75
S11-H___668	40714	Prince Rupert	BC	Canada	54.3122	-130.33	F	2	50-59	4	N	Last weekend - Between Terrace & Prince Rupert - 3 days Week before - Between Prince Rupert & Ashcroft - 1 week 3x/year - Nanaimo - 1.5-2 weeks April 2011 - Charlotte's - 5 days	2011-06-20	TS	Shawatlan Lake	Prince Rupert	BC	Canada	54.3122	-130.33	36.2		635	S11-W___635				Soy milk (So good) - 0.75 cups/day	1312.5	Malita coffee - 1-3cups/day Green tea - 4 cups/week	4500	Various - 4 bottles/month	355	Various - 3 glasses/month	140.625	Tequila & Bacardi white - 10 oz/month	75		0	Dasani - 1 bottle/month	125	Coke (Caffein free diet) - 10 cans/month	887.5		0	N		Crab, prawns - 2-3x/month Fresh local salmon & Halibut - 7-8x/month Canned tuna - 2-3x/month	3.125
S11-H___779	40729	Parksville	BC	Canada	49.3206	-124.311	M	1	40-49	3	N	July 2010 - Edmonton, AB - 2 weeks Oct 2010, Feb 2011 - Chilliwack - 1 week April 2011 - Regina - 1 week	2011-07-05	TG	Combination of well & river. Switched on demand. (Preferred Well)	Parksville	BC	Canada	49.3206	-124.311	23.9		742	S11-W___742				Various - 1 glass/day	1750	various coffee - 2 cups/day various tea - 4 cups/week	4500		0		0	Bacardi rum - 2 oz/month	15	Pre made various - 2-3 glasses/week	625	Nestle Purelife - 1 bottle/day	3500		0		0	N		Prawns - 1x/month Halibut (Frozen & mostly fresh) - 1x/3-4 weeks canned tuna - 1x/month	0.785714
S11-H___793	40728	Shirley	BC	Canada	48.3893	-123.905	F	2	18-29	1	Y	2 weeks ago - Las Vegas - 4 days	2011-07-04	TS	Gowdy creek?	Shirley	BC	Canada	48.3893	-123.905	97.9	793a = no dye; 793b = some blond dye	747	S11-W___747				Skim Dairyland - 3 cups/month	187.5	Organic coffee - 2 cups/day Various tea (green tea, peppermint) - 4-5 cups/week	4625	Lucky or Kokanee - 2 bottles/week	710	Various - 4 glasses/week	750	Vodka - 10 oz/month	75	Various ( box - 100% fruit juice) - 2 glasses/month	125	Various - 2 bottles/day	7000		0		0	N		Oyster, crab, shrimp, calamari - 1-2x/week Salmon, halibut, tuna - 2x/week (mostly fresh)	3.5
S10-H___474	40385	Dauphin	MB	Canada	51.1549	-100.045	F	2	40-49	3	Y	June 15-23, 2010: Vancouver/ Vancouver Island: 8 days April 15-20, 2010: Vancouver, BC, 4 days March 2010: North Dakota, 3 days Sept-oct, 2009: Toronto, ON, 4 days 3 weekends/month (summer): Duck Mountain, MB (Water from lake), W-E	2010-07-26	TS	City water	Dauphin	MB	Canada	51.1549	-100.045	297.1		500	S10-W___500				Various 1%: 2-3 glasses/week	625	Large Mcdonalds: 1/day Kicking horse: 6 mugs/week	5000	Keith or Sleyman's: 2 beers/ month (in summer)	177.5	Red African, Californian or chilean: 2 glasses/week	375	Gin: 1-2x/week	45	Premade tropicana orange juice: 2 glasses/week	500	Canadian springs: 4 bottles/week	2000		0		0	N		Shrimp (Prawn), calamari: 6x/year Jac (pike), lake trout, white fish: 2-3x/month ( in summer)	0.625
S11-H___709	40711	Chetwynd (7 km away)	BC	Canada	55.6956	-121.642	F	2	18-29	1	Y	In Chetwynd 65% of time (Travels across AB & BC)	2011-06-17	TG	Well	Chetwynd	BC	Canada	55.6956	-121.642	656.9	18	756	S11-W___756	S11-W___660			2% Various - 5-6 glass/week	1375	Folgers Coffee - 2-3 cups/day Sleepy tea - 2-3 mugs/week	5000	Budweizer - 1 bottle/week	355		0	Crown - 1 oz/month	7.5	Premade sunripe (rasberry) - 2 cups/week	500	Wal-Mart (Nestle Purelife #660 SOURCE: Hope, BC) 24 bottles/2 weeks	6000	Pepsi Max - 4-5 cans/week	1597.5		0	N		Shrimp, lobster - 2-3x/months Salmon, Cod - 3-4x/month	1.5
S10-H___450	40385	Dauphin	MB	Canada	51.1549	-100.045	F	2	50-59	4	Y	May 2010: Winnipeg, overnight	2010-07-26	TS	City water	Dauphin	MB	Canada	51.1549	-100.045	297.1	Participant drinks filtered water (made from city water). We attributed him water sample #500 which is from the rcmp tap.	500	S10-W___500				Various: 16 oz/day	3500	King cole tea: 1 cup/day Folgers or Nabob coffee: 2 cups/ day	5250		0		0		0		0		0	Pepsi: 1 can/week	355		0	N			0
S10-H___451	40372	Battleford	SK	Canada	52.751	-108.313	M	1	40-49	3	N	10 days go: Red deer, AB, 2 nights 4 months ago: Edmonton, AB, 2 days	2010-07-13	TG	Battleford city on well	Battleford	SK	Canada	52.751	-108.313	490.1	Water sample #547 is from home tap. Water # 434 is from WC Pure water to go. Distributed in North Battleford. No indication of source.	547	S10-W___547	S10-W___434			2% Dairyland: 6 glasses/week	1500	Kicking horse (home water) & Large Tim Hortons (North Battleford water): 3 cups/day	5250	Kocanee: 12bottles/week	4260		0		0		0	Various (jugs): 1 bottle/day	3500		0	Crystal light + sugarfree cool-aid: 1 glass/day	1750	N			0
S11-H___673	40736	Hope	BC	Canada	49.3752	-121.426	F	2	50-59	4	Y	March 2011 - Mexico - 2 weeks July 2011 - Parksville, BC - 4 days	2011-07-12	TG	?	Hope	BC	Canada	49.3752	-121.426	58.6		604	S11-W___604					0	various coffee - 1 cup/day Green tea - 2 or more cup/day	5250		0	Various - 2 glasses/month	93.75	various (rye) - 1 oz/month	7.5		0	Various - 2 bottles/day	7000	Pepsi or coke - 1 can/month	88.75	Vodka cooler - 2-3 bot/3 months	57.2917	N		Prawns - 15x/month Crab - 1x/month Canned salmon - 5x/month	5.25
S11-H___685	40717	100 mile house	BC	Canada	51.6365	-121.299	F	2	40-49	3	Y	Jan 2011 - Hawaii - 2 weeks Oct-Nov 2010 - Las Vegas - 5 days Christmas - Saskatchewan - 1 week Easter - Calgary - 5 days 4x/ year (last time 2 months ago) - Kelowna - 2 days Last weekend - Prince George - 3 days 3x/year - Vancouver - Overnight	2011-06-23	TG	Bridge creek	100 mile House	BC	Canada	51.6365	-121.299	952.1	Water #614 is from RCMP tap. Water #778 is from WC at RCMP (High Tech water company (demineralized ozone water purified with reverse osmosis). CITY WATER INFORMATION: Main Source of tap water is Bridge Creek (7 months Creek). Back up wells (supplement). Using well for about 1 month	614	S11-W___614	S11-W___778			Various - 2 cups/week	500	Various coffee - 3 cups/day	5250	Various - 3-4 bottles/week	1242.5	Domestic wine (various) - 1 glass/week	187.5	Various - 2 oz/week	60		0	WC (local water) #778 - 8 glasses/day	14000	Pepsi - 3 cans/week (Stopped 2 weeks ago)	1065		0	N			0
S11-H___750	40729	Nanaimo	BC	Canada	49.1646	-123.944	F	2	40-49	3	Y	Last weekend - Victoria, BC - 1.5 day Feb 2011 - Washington - 5 days July or Aug 2010 - Regina - 2 days	2011-07-05	TS	Nanaimo River	Nanaimo	BC	Canada	49.1646	-123.944	58.6		662	S11-W___662				Various - 2 cups/day	3500	Herbal Tea - 3 cups/day	5250		0		0		0	Various pre-made - 2 glasses/month	125		0		0		0	N		Cod, Sole, Salmon - 3x/month (mostly frozen)	0.75
S11-H___766	40735	Sardis	BC	Canada	49.1275	-121.954	F	2	40-49	3	Y	1 week ago - Osoyoos - 5 days August 2010 - Penticton - 4 days Sept 2010 - Victoria - 5 days May 2011 - Vancouver - 2 nights Aug 2010 - Chicago - 4 days	2011-07-11	TG	City Well	Sardis	BC	Canada	49.1275	-121.954	24.2		666	S11-W___666				Dairyland - 1-2 cup/day	2625	Tim coffee - 3 cup/day	5250	Various - 1 bottle/week	355		0	Various - 3-4 oz/2week	52.5	Various - 1-2 glasses/week	625	Nestle Purelife (source: Hope, BC) - 3-4 bottles/week	1750	Coke zero or diet coke - 3-4 cans/week	1242.5		0	N		Shrimp, prawns, scallops, calamari - 2-3x/month Canned tuna - 1x/week	1.625
S11-H___683	40709	Beaver Lodge	AB	Canada	55.2047	-119.424	F	2	18-29	1	Y	Work in Grand Prairie (50% of water from Grand Prairie)	2011-06-15	TS	City water	Beaver Lodge	AB	Canada	55.2047	-119.424	721.5		667	S11-W___667				Various 2% - 1 glass/day	1750	Various coffee - 2 cups/day Tetley tea - 1 cup/day	5250	Bud - 3 bottles/month	266.25	Various - 1 glass/month	46.875		0		0	Various - 2 bottles/week	1000		0		0	N		Various - 2x/month Salmon (Frozen) - 3x/month	1.25
S11-H___638	40746	Banff	AB	Canada	51.1781	-115.572	M	1	50-59	4	N	Sept 2010 - Vacouver Island - 10 days June 2011 - Winnipeg - 10 days 1x/3months (last time sept 2010) - Edmonton - 5 days Jan 2011 - Vancouver Island - 7 days	2011-07-22	TS	Spring	Banff	AB	Canada	51.1781	-115.572	1402.2		696	S11-W___696				Dairyland - 0.5 cup/day	875	Tims coffee - 3 cups/day	5250	Traditional ale - 2 cans/week	710		0		0		0	Perrier - 1L/day	7000	coke, pepsi - 1 can/day San pellegrino - 3 cans/week	3550		0	N		Fresh salmon - 1x/month	0.25
S11-H___754	40703	Red Deer	AB	Canada	52.2742	-113.796	F	2	40-49	3	Y	1x/month - Sherwood Park, AB - 2-5 days	2011-06-09	TS	Red Deer river	Red Deer	AB	Canada	52.2742	-113.796	857.3		700	S11-W___700				Skim Dairyland - 1 glass/day	1750	Various coffee - 2 cups/day Various green tea (Bigolo) - 1 cup/day	5250		0	Various Red wine - 1 glass/week	187.5		0		0		0	Diet pepsi - 1 can/2weeks	177.5	Powder hot chocolate - 1 cup/day	1750	N		Shrimp - 1x/month	0.25
S11-H___745	40714	Terrace - Rural	BC	Canada	54.517	-128.6	M	1	40-49	3	N	Last week - Vancouver - 3days March 2011 - Chilliwack - 5 days Sept 2010 - Port Albani - 6 days july-august 2010 - Prince Rupert - 3 nights	2011-06-20	TG	183 ft	Terrace - Rural	BC	Canada	54.517	-128.6	66.8		720	S11-W___720				Skim - 1 glass/day	1750	Various coffee - 2-3 cups/day Red Rose tea - 1 cup/2days	5250	Corona - 1 bottle/week	355		0	Rum or rye - 1oz/2weeks	15		0	Various - 1 bottle/month	125	Coke or pepsi or root beer - 1can/week	355		0	N		Crab, prawn - 4-5x/month (more in spring & summer) Fresh salmon, halibut, cod - 1-2x/week (consistent all year)	1.5
S11-H___626	40704	Edmonton	AB	Canada	53.5381	-113.501	M	1	40-49	3	N	April 2011 - Seatle - 2 days April 2011- Winniped - 5 days March 2011 - Florida - 1 week Jan 2011 - Phoenix - 3 days Jan 2011 - St. Lucia - 1 week Dec 2010 - Ottawa - 5 days Oct 2010 - Las Vegas - 6 days Oct 2010 - Kelowna - 3 days July 2010 - Priest Lake, Idaho - 1 week	2011-06-10	TS	North Saskatchewan River	Edmonton	AB	Canada	53.5381	-113.501	665.1		722	S11-W___722				1% Dairyland - 16 oz/week	500	Starbucks - 3 cups/day	5250	Various - 1x/week	355	Red Australian - 1 bottle/week	750	Rum, scotch, vodka, gin - 2 oz/week	60	Premade grapefruit - 3 cups/week	750	Pellagrino - 4 bottles/week	2000	Coke zero - 4 cans/week	1420		0	N		Shrimp - 4x/month Salmon - 4-5x/month	2.125
S11-H___635	40704	Edmonton	AB	Canada	53.5381	-113.501	M	1	30-39	2	N	May 2011 - Jamaica - 8 days March 2011 - Calgary - 5 days Nov 2010 - Toronto - 6 days April 2010 - Hawaii - 8 days July 2010 - Kelowna - 2 weeks	2011-06-10	TS	North Saskatchewan River	Edmonton	AB	Canada	53.5381	-113.501	665.1		722	S11-W___722				1% Dairyland - 0.5 cup/week	125	Starbucks coffee - 2 cups/day Various tea - 1 cup/day	5250	Tree brewing Co. Kelowna - 2-3/week	887.5	Red australian, chile - 1 bottles/week	750	Gin, rum - 2x/month	15	Sunripe (premade & frozen) - 1-2 glasses/week	375	Water cooler - 3L/day	21000		0		0	N			0
S11-H___790	40712	Burns Lake	BC	Canada	54.1118	-125.673	F	2	30-39	2	Y	July 2010 - France - 3 weeks Aug 2010 - Jasper, Banff - 1 week March 2011 - Mexico - 10 days June 2011 - Las Vegas - 3 days	2011-06-18	TS	Tchesinkut River	Burns Lake	BC	Canada	54.1118	-125.673	758.4		731	S11-W___731				Soy milk & Nice milk - 1 cup/day	1750	Osonegro coffee - 2 cups/day Herbal tea - 1 cup/day	5250		0	Various - 1 glass/month	46.875	Khalua - 2 oz/month	15	Tropicana (Jug) - 1 glass/week	250	Various - 1 bottle/month	125		0			N		Shrimp - 1x/month Salmon (local), Canned tuna - 1x/week	1.25
S11-H___714	40704	St. Albert	AB	Canada	53.5381	-113.501	M	1	50-59	4	N	End Feb 2011 - Chicago - 1 week 3rd week of march, 2011 - Virginia - 1 week Aug 2010 - Kingston, ON - 3 weeks	2011-06-10	TS	City water	St. Albert	AB	Canada	53.5381	-113.501	665.1		733	S11-W___733				1% dairyland - 1 glass/day	1750	Various coffee - 3 cups/day	5250	Light Labatt - 12 bottles/week	4260		0	Rye - 4 oz/week	120	Orange tropicana - 1 glass/day	1750		0		0		0	N		Shrimp, Scallops - 1x/2months	0
S11-H___718	40710	Fort St John	BC	Canada	56.2525	-120.848	F	2	30-39	2	N	May 2010 - Vancouver Area & Victoria - 1.5 weeks	2011-06-16	TS	Peace River	Fort St John	BC	Canada	56.2525	-120.848	689	Water #748 is from RCMP tap which is same as water of city/home. Water # 603 is from Nestle Purelife (SOURCE: Hope, BC)	748	S11-W___748	S11-W___603				0	Local coffee (self roasted) - 3 cups/day	5250		0		0		0	Various (can & powder) - 1 cup/day	1750	Nestle Purelife(SOURCE: Hope, BC) #603 - 1 bottle/day	3500		0		0	N		Tilapia, Salmon (Frozen), Bassa - 1x/2weeks	0.5
S11-H___799	40731	Comox	BC	Canada	49.6762	-124.937	M	1	40-49	3	N	May 7-23, 2011 - Arizona - 17 days	2011-07-07	TS	City Water	Comox	BC	Canada	49.6762	-124.937	52.2		758	S11-W___758				Dairyland - 1 cup/day	1750	Various coffee - 3 cups/day	5250	Kokanee - 4 bottles/week	1420		0	Cap Morgan - 1-2 oz/month	11.25	Apple juice (box) - 1 glass/day	1750	Various - 4 bottles/week	2000	Coke - 6 cans/week	2130		0	N		Fresh salmon - 1x/week	1
S11-H___658	40704	Edmonton	AB	Canada	53.5381	-113.501	M	1	40-49	3	N	Mid March 2011 - Ottawa, ON - 4-5 days	2011-06-10	TS	City water (North Saskatchewan river?)	Edmonton	AB	Canada	53.5381	-113.501	665.1		773	S11-W___773				Dairyland - 1-1.5 glass/day	3062.5	Timothey's coffee - 3 cups/day	5250	Various - 2 bottles/week	710	Various - 1-2 glasses/week	281.25	Various - 1 oz/month	7.5	Various (can & box) - 1 glass/3days	583.333		0	Diet coke - 1 can/week	355		0	N		Various (Shrimp/scallops) - 1x/2weeks Fresh salmon - 1x/month	0.75
S11-H___765	40738	Trail	BC	Canada	49.0993	-117.662	M	1	40-49	3	N	Aug 2010 - PEI - 3 weeks Nov 2010 - Fort St-John, BC - 2-3 days June 2011 - Dawson Creek - 1-2 days June 2011 - Ottawa - 2 weeks 1x/2months - Washington -1-2 days or weekend	2011-07-14	TS	Columbia River	Trail	BC	Canada	49.0993	-117.662	472.2	Participant lives in Trail, BC but works in Nelson, BC.; Water # 780 is from home tap. Water # 705 is from RCMP tap in Nelson.	780	S11-W___780	S11-W___705			Dairyland or Lucerne (Low fat or skim) - 2 cups/day	3500	Oso de negro - 2 cups/day tea - 1 cup/day	5250	Canadian 67, ricard white - 3-4 bot/month	310.625	Home made - 6 oz/month	46.875		0		0		0		0	Hot chocolate (syrup) - 1 (12oz) cup/day	375	N		Shellfish, shrimp - 2x/month Restaurant cod, homemade halibut - 4x/month	1.5
S11-H___726	40735	Coquitlam	BC	Canada	49.2765	-122.797	M	1	30-39	2	N		2011-07-11	TS	City water?	Coquitlam	BC	Canada	49.2765	-122.797	15.8		786	S11-W___786				Dairyland - 1 cup/week	250	Various coffee - 3 cups/day	5250	Various - 3 beer/month	266.25	home made - 1 glass/week	187.5		0	Apple sunrypa or orange tropicana - 2L/week	2000	Various - 1 bottle/day	3500	Coke zero or 7 up - 6 cans/week	2130		0	N		Prawns - 1x/month Halibut frozen, fresh salmon - 3x/month Canned tuna - 2 cans/week	3
S11-H___636	40750	Revelstoke	BC	Canada	50.9984	-118.199	F	2	50-59	4	N	First 3 weeks of Feb 2011 - Vietnam - 3 weeks May 1-6, 2011 - Edmonton - 5 days	2011-07-26	TS	Illecillewaet River	Revelstoke	BC	Canada	50.9984	-118.199	478.3		800	S11-W___800				Various 1% - 1 L/week	1000	Various coffee - 3 cups/day	5250		0	Home made or imported wine - 1 bottle/week	750		0		0		0		0		0	N		Frozen salmon - 1/week	1
S11-H___842	40743	Lethbridge	AB	Canada	49.6961	-112.813	F	2	60-69	5	N	April 2011 - Burns Lake - 1 week May 2011 - BC - 4 days	2011-07-19	TS	Old Man River	Lethbridge	AB	Canada	49.6961	-112.813	918.8		801	S11-W___801				Dairyland - 2 glasses/day	3500	local coffee - 3 cups/day	5250		0		0		0		0		0	Diet Pepsi - 3-4 cans/week	1242.5		0	N		Fresh trout, pike - 1x/week	1
S11-H___819	40743	Glenwood	AB	Canada	49.3578	-113.523	F	2	70+	6	N	Feb 2011 - England - 3 weeks March 2011 - Puerto Rico - 1 week	2011-07-19	TG	Shallow well - 25 ft	Glenwood	AB	Canada	49.3578	-113.523	1101.2		812	S11-W___812				Various - 3 cups/day	5250	Taster choice coffee - 1 cup/day Black tea - 2 cups/day	5250		0		0		0		0		0	Various - 2L/10 days	1400		0	N		Canned crab, canned oysters - 1x/month Fresh Salmon, Canned sardines - 1x/month	0.5
S11-H___680	40743	Lethbridge	AB	Canada	49.6961	-112.813	F	2	30-39	2	Y	Weekend 1-2x/month - Various travel for hockey in AB - Weekend	2011-07-19	TS	Old Man River	Lethbridge	AB	Canada	49.6961	-112.813	918.8		829	S11-W___829					0	Various coffee - 3 cups/day	5250	Old milli Light - 2 bot/day	4970	Various - 2 glaases/day	2625		0	Various (Premade & can) - 1-2 glasses/week	375	Various - 5 bottles/month	625	Gingerale - 5 cans/month	443.75		0	N		Canned tuna - 1x/month	0.25
S11-H___655	40744	Lethbridge	AB	Canada	49.6961	-112.813	F	2	50-59	4	Y	April 2011 - Hawaii - 2 weeks End of June 2011 - Idaho - 4 days 2 weeks ago - Calgary - 4 days	2011-07-19	TS	Old Man river	Lethbridge	AB	Canada	49.6961	-112.813	918.8		830	S11-W___830				1% various - 1 cup/day	1750	Various coffee - 3 cups/day	5250		0		0		0	Various premade - 1 glass/week	250	Various - 1 bot/day	3500		0		0	N		Various frozen - 1x/month	0.25
S11-H___839	40737	Castlegar	BC	Canada	49.3252	-117.666	M	1	50-59	4	N	Sept 2010 - New Orleans (western caribean cruise) - 7 days Feb 2011 - Bahamas, St-Martin, St-Thomas - 7 nights March 2011 - Toronto, ON (Niagara) - 3 days Last week - New Denver - 4 days	2011-07-13	TS	Kootenay River	Castlegar	BC	Canada	49.3252	-117.666	437.2		654	S11-W___654				Foremost - 3 cups/week	750	Folgers & Kootenay coffee - 3 cups/day Red rose tea - 1 cup/month	5312.5		0		0		0	Premade apple, premade orange, Ocean spray Cranberry (diluted with water) - 3 glasses/week	750	Miller springs - 1 bottle/month	125	Diet coke - 2 cans/week	710		0	N		Shrimp, smoked oysters - 2x/month Fresh salmon, restaurant halibut, cat fish - 2x/month	1
S11-H___835	40743	Brisco	BC	Canada	50.827	-116.27	M	1	70+	6	N	May 2011 - Radium - 14 days May/June, 2011 - Radium - 18 days Nov 2010 - Northern AB - 10 days Oct 2010 - Gimely - ovetnight Feb 2011 - Between Radium & golden - 1 week	2011-07-19	TS	Dunbar Creek	Dunbar Creek	AB	Canada	50.827	-116.27	824.2	Water sample #835 is from Dunbar Creek (bottled and brought home in stock). Water #801 is Tap home.	835	S11-W___835	S11-W___801			Various - 1L/month	250	local coffee - 2 cup/month Various Eastern Canada tea - 3 cup/day	5375	Various - 1 bottle/month	88.75	Chilean - 1 glass/2weeks	93.75	Various rye, whiskey, rum - 1 oz/day	210		0		0	Diet pepsi - 2 cans/week	710	Smoothies (made with frozen Orange Juice) - 1 glass/month	62.5	N		Local fish rainbow trout - 1x/week	1
S10-H___449	40371	Warman (12 km from Saskatoon)	SK	Canada	52.32	-106.57	F	2	30-39	2	Y	Dec 2009: Regina, 1 week Aug 2009: Victoria, 2 weeks 1x/month: Duck mountain, 2 nights 1x/month: Canora, SK 2 nights (same water as duck mountain) Nov 2009: Vegas, 5 days May 2010: Victoria, 4 days June 2010: Calgary, 4 days End of Dec: Kamsack, Canora, 1 week Dec 2009: Ottawa, 1 week Aug 2009: Seattle 2 days June 2009: Rosetown, 4 days	2010-07-12	TS	South Saskatchewan	Warman	SK	Canada	52.32	-106.57	510		494	S10-W___494				Dairyland, beatrice skim: 1 glass/week	250	Starbucks(Timothey breastfast blend, latte), folgers: 3 cups/day Sleepy time tea: 1 cup/week	5500	Coors light + clamato: 1-2 glass/week	532.5		0		0		0		0	Coke zero: 2-3 glasses/day	4375		0	N		Lobster,scallops + fish: less than 1x/month Fresh salmon+ seafood: less than 1x/month	0
S11-H___617	40709	Grande Prairie	AB	Canada	55.1724	-118.792	F	2	40-49	3	N	Oct 30-Nov 15, 2010 - Disney & Western Caribean - 2 weeks April 2011 - North West Territories - 4 days Feb 2011 - Edmonton - 3 days	2011-06-15	TS	Wapiti River	Grande Prairie	AB	Canada	55.1724	-118.792	661.5		631	S11-W___631				Dairyland - 2-3 cups/day	4375	Tim Hortons coffee - 3 cups/day Various tea - 1 cup/week	5500		0	Harbour Mist (Local) - 1 bottle/month	187.5	Captain Morgan Spice Rum - 2-5 oz/week	105		0	Various - 2 bottles/month	250	Coke or rootbeer - 2-5 cans/week	1242.5	Grower cider - 4 glasses/2weeks	500	N		Lobster - 1x/month Shrimp - 2-3x/month Fresh salmon, white fish & lake trout - 1-2x/month	1.25
S11-H___777	40728	Victoria	BC	Canada	48.4295	-123.365	F	2	30-39	2	Y	Dec 2010 - New York - 3 days May 2010 - San Francisco - 4 days	2011-07-04	TS	City Water	Victoria	BC	Canada	48.4295	-123.365	5.2		715	S11-W___715					0	No name Coffee - 3 cups/day Tetley tea - 1 cup/week	5500		0	Australian wine - 2 glasses/week	375		0		0		0		0		0	N		Shrimp - 1x/month Fresh salmon , Fresh sole - 1x/week	1.25
S11-H___841	40750	Chase	BC	Canada	50.8129	-119.695	M	1	60-69	5	N		2011-07-26	TS	Little Shuswap lake	Chase	BC	Canada	50.8129	-119.695	373.7		802	S11-W___802				Dairyland - 10 oz/day	2187.5	Tim Hortons coffee - 3 cups/day Tim Hortons tea - 1 cup/week	5500	Various - 2-3 bottles/month	221.875	Homemade - 2-3 glasses/week	468.75		0		0	Various - 1 bottle/month	125		0		0	N		Halibut - 1x/month	0.25
S10-H___412	40361	Kenora	ON	Canada	49.7673	-94.4903	F	2	50-59	4	Y	Feb 2010: Arizona, 2 weeks; 1-2x/month for last 8 months: Thundar Bay for 2 nights May '09 and Sept '09: Sudbury for 2 nights; Feb '09 Mexico for 2 weeks, end of June 2010: Winnipeg for 1 night	2010-07-02	TS	Lake of the woods	Kenora	ON	Canada	49.7673	-94.4903	367.9	water # 533 is tapwater from home; water # 407 is filtered water from fridge. Participant drinks tap water from fridge for drinking water - cooks with tap water	533	S10-W___533	S10-W___407			Lucerne, 2 cups/day	3500	1-1.5 med Tim Horton's/day; 1 cup Tetley green tea/day	5687.5		0	I glass red or white/week	187.5		0		0		0		0		0	N	does not eat red meat	pickeral, canned tuna or salmon at least 1X/week	1
S11-H___801	40738	Nelson	BC	Canada	49.5086	-117.279	F	2	40-49	3	N	March 2011 - Hawaii - 10 days March 2011 - Seattle - Overnight Oct 2010 - Spokane, US - 2 nights	2011-07-14	TS	reservoir	Nelson	BC	Canada	49.5086	-117.279	559.8		705	S11-W___705				Lactate - 1 cup/day	1750	Various expresso - 1 (2oz)/day Oso de negro coffee - 2 cups/day Celestial tea - 1 cup/night	5687.5	Miller - 2 bottles/week	710	Various - 1 glass/night	1312.5		0		0	Various - 24 bottles/week	12000		0		0	N		Prawns - 2-3x/month Salmon, cod, tilapia - 1x/week (Fresh & frozen)	1.625
S10-H___497	40374	Big River	SK	Canada	53.8314	-107.024	F	2	70+	6	N	1x/month: Prince Albert, Day trip 1x/ year: Winnipeg, MB, 1 week	2010-07-15	TS	Cowan Lake	Big River	SK	Canada	53.8314	-107.024	517.2		422	S10-W___422				2% Dairyland: 2 cups/day	3500	Nabob, homemade Tim Hortons: 3 cups/day Various tea: 1 cup/2 days	6125		0		0		0	Pre-made orange, peach & V8: 1-2 cups/day	2625	Various: 1 bottle/day	3500	Diet pop: 1 glass/2-3 days	700		0	N		Jack (from lake), Canned salmon: 1x/month	0.25
S10-H___480	40382	Thompson	MB	Canada	55.7448	-97.8589	M	1	40-49	3	N	1st 2 weeks of Jule, 2010: The pas, 2 weeks March 2010: Hawaii, 10 days Feb 2010: Vancouver, 1 month	2010-07-23	TS	Burntwood River	Thompson	MB	Canada	55.7448	-97.8589	207.6		458	S10-W___458				1% various: 2 glasses/week	500	Tims coffef: 3-4 cups/day	6125	Light various: 6 pack/week	2130		0		0		0	Various: 2-3 bottles/week Greenway filter (tap filtered water): 2-3glasses/day	1250	Diet copke/pepsi, diet sprite: 1 can/day	2485		0	N		All kinds, (no clams): 1x/month Various: 1x/1-2 weeks	0.916667
S10-H___430	40380	The Pas	MB	Canada	53.8226	-101.25	M	1	50-59	4	N	June 2010: Portage La Prairie, overnight May 2010: Winnipeg, 4 nights June 2010, Snow Lake 1 week July 2010: Snow Lake, 2 weeks	2010-07-21	TS	Saskatchewan River	The Pas	MB	Canada	53.8226	-101.25	272		492	S10-W___492				Skim beatrice/ Lucerne: 3 cups/day	5250	Melita (self ground) coffee: 3-4 cups/day	6125		0		0		0		0		0	Caffeine free pepsi + coke: 2-3 cans/ week (rare in the winter)	887.5		0	N		Shrimp: 1x/month Walleye, canned salmon & canned tuna: 5x/month	1.5
S10-H___514	40374	Meadow Lake	SK	Canada	54.1305	-108.452	F	2	18-29	1	Y	Every 2nd weekend: Cold Lake 2 days May 2010: PA, 1 night July 2010: Saskatoon, overnight March 2010: Lloydminster, 1 night Sept 2009, oct 2009, April 2010: Vegerville, AB, 2 nights each	2010-07-15	TS	Meadow Lake	Meadow Lake	SK	Canada	54.1305	-108.452	487.5	Water cooler #475 is Purus (system: carbon filtration, reverse osmosis, particle filtration & UV sterilisation). Water #489 is ground water that seaps in well in participant's home (Not used for drinking or cooking). Water #499 is tap water from gas station (Meadow Lake Water).	499	S10-W___499	S10-W___466				0	Nabob coffee: 2-3 cups/day Tetley green tea: 1-2 cups/2days	6125		0		0		0	Various frozen cans of juice: 1 glass/day	1750	Aquafina: 2-3 bottles/day	8750	Coke: 1 can/week	355		0	N			0
S10-H___483	40365	Outskirts of Portage la Prairie	MB	Canada	49.9971	-98.3082	M	1	60-69	5	N	Jan 2010: Winnipeg, overnight	2010-07-06	TG	Ground water with Softner. 10-15 ft (sand point)	Portage la Prairie - Rural	MB	Canada	49.9971	-98.3082	264.3	Water # 534 is tap water from home. Water # 491 is Lifebrand (source: High River Alberta). Water # 426 is from World of Water	534	S10-W___534	S10-W___491	S10-W___426		1% Dairyland (95% of time): 1 cup/day	1750	Tetley tea: 3-4 cups/day	6125	Coors light, budweiser: 1 bottle/2weeks	177.5		0		0		0	World of water: 2-3 cups/day	4375	Coca cola: 1 can/day	2485		0	N		Shrimp: less than 1x/week Cod, sole, haddock: less than 1x/week	2
S10-H___512	40365	Outskirts of Portage la Prairie	MB	Canada	49.9971	-98.3082	F	2	60-69	5	N	April 2010: Brandon, 3 days March 2010: Gimli, 3 days Nov 2009: Pilot Mound (Southwest of Brandon), 3 days May 2010: Pilot Mound, 3 days Jan 2010: Winnipeg, overnight	2010-07-06	TG	Ground water with Softner. 10-15 ft (sand point)	Portage la Prairie - Rural	MB	Canada	49.9971	-98.3082	264.3	Water # 534 is tap water from home. Water # 491 is Lifebrand (source: High River Alberta). Water # 426 is from World of Water	534	S10-W___534	S10-W___491	S10-W___426		1% Dairyland (95% of time): 1 glass/day	1750	Tetley or lipton tea: 3 cups/day Nescafe instant coffee: 3-4 cups/week	6125		0		0		0		0	World of water: 8onces/day Lifebrand: 2 bottles/week	8750	Diet pepsi: 2-3 cans/week	887.5		0	N		Shrimp & scallops: less than 1x/week Cod, sole, haddock: less than 1x/week	2
S11-H___792	40712	Burns Lake	BC	Canada	54.2231	-125.761	M	1	30-39	2	N	Jan 2011 - Washington, Calgary, Vancouver - 2 weeks March 2011 - Vancouver - 1 week	2011-06-18	TG	400ft	Burns Lake	BC	Canada	54.2231	-125.761	703	Water #601 is from home tap. Water#679 is from WC Purely H2O Reverse osmosis (Source: Burns Lake, BC)	601	S11-W___601	S11-W___679			Almond milk - 2-3 cups/week	625	Just Us Coffee - 2-3 cups/day Various Tea - 1 cup/day	6125	Various - 3 bottles/week	1065	Various - 1 glass/day	1312.5	Various - 4-5 oz/month	33.75	Various (pre-made) - 2-3 cups/week	625	Various (WC reverse osmosis #679 Burns Lake, BC) - 5L/month (drank this much 1 month ago)	1250	Gingerale - 2-3 cans/month Sparkling juice (premade) - 5 cans/month	665.625		0	N		Various - 1x/month Various - 1-2x/week	1.75
S11-H___620	40700	Calgary	AB	Canada	51.0672	-114.045	F	2	40-49	3	Y	Dec 2010 - Cranbrook - 1 week Oct 2010 - Cranbrook - 3-4 days End Dec 2010 - Casgar - 4 days Aug 2010 - Creston - 3 days Feb 2011 - Manitoba - 3 days	2011-06-06	TS	City Water (Bow River?)	Calgary	AB	Canada	51.0672	-114.045	1073.9		613	S11-W___613				Various 1% - 2 glasses/day	3500	Various coffee - 3-4 cups/day	6125	Various light - 5-6 bottles/week	1952.5	Various - 1x/month	46.875	Vodka - 2-3 oz/month	18.75	Ocean Spray - 4 glasses/month	250	Various - 4-5 bottles/week	2250		0		0	N		Various - 1x/month Various - 1-2x/week	1.75
S11-H___812	40737	Castlegar	BC	Canada	49.3252	-117.666	M	1	18-29	1	N	May 23-27, 2011 - Las Vegas - 5 days	2011-07-13	TS	Kootenay River	Castlegar	BC	Canada	49.3252	-117.666	437.2		654	S11-W___654				skim milk - 2 cups/day	3500	Various (Tim Hortons) - 3-4 (Large) cups/day	6125	Various - 12-18 bottles/week	5325	Various - 1-2 glasses/week	281.25	Various - 2-4 oz/week	90	Various (frozen concentrate) - 2-4 cups/week	750		0	Diet Dr. Pepper/ Coke zero - 6-8 can/week	2485		0	N		Salmon (Frozen) - 1x/week	1
S11-H___609	40721	Vernon	BC	Canada	50.2668	-119.271	M	1	30-39	2	N	June 8-10, 2011 - Kamloops - 3 days March 20-21, 2011 - Golden, BC - 2 days May 21-23, 2011 - Calgary - 3 days Dec 22-27, 2010 - Calgary - 5 days	2011-06-27	TS	Dutuau	Vernon	BC	Canada	50.2668	-119.271	389.1		665	S11-W___665				Dairyland - 1-2 cups/day	2625	Various coffee - 3 cups/day Various tea - 1 cup/2days	6125	Kokanee - 1 bottle/4days	621.25		0	Gibsons - 1 oz/4days	52.5	Apple juice (Sunrype premade) - 1 glass/day	1750	Nestle purelife mostly (90%) - 1-2 bottles/day	5250	Coca cola - 1 can/day	2485		0	N		Cod, sole - 1x/2weeks	0.5
S11-H___782	40736	Osoyoos	BC	Canada	49.0335	-119.475	F	2	40-49	3	N	1x/3 month (last time easter 2011) - Vernon - Weekend Aug 2010 - Alberta - 2 weeks	2011-07-12	TS	Lake Osoyoos	Osoyoos	BC	Canada	49.0335	-119.475	308.4	Water # 684 is from RCMP tap. Water # 647 is Grizzly WC from Osoyoos	684	S11-W___684	S11-W___647			Foremost (local) - 2-3 cup/month	156.25	Various coffee - 2-3 cups/day Herbal tea - 1 cup/day	6125		0	Home made - 10 glasses/month	468.75		0		0	Grizzly WC bottle - 3-4 glasses/day	6125		0		0	N		Sole, fresh salmon, red snapper - 1-2x/week	1.5
S11-H___761	40708	Athabasca	AB	Canada	54.7194	-113.257	F	2	50-59	4	Y	Jan 2011 - Costa Rica - 2 weeks April 2011 - Seattle - 4 days Nov 2010 - Portland - 5 days 1x/2months - Calgary - Weekend 1x/month - Red Deer - Weekend	2011-06-14	WC	?	Athabasca	AB	Canada	54.7194	-113.257	615.3	Participant lives in the Outskirts of Athabasca but buys WC water in Athabasca #695 (Distilled city water?). Do not drink water from her well at home	695	S11-W___695				Various - 3-4 glasses/day	6125	Mostly Folgers coffee - 3-4 cups/day	6125		0	Various - 2 glasses/week	375		0	Orange juice (box) - 1 glass/week	250	WC #695 (distilled water from city?) - 5-6 glasses/day	9625		0		0	N			0
S11-H___775	40704	Edmonton	AB	Canada	53.5381	-113.501	F	2	30-39	2	Y	May 2011 - Jamaica - 8 days April 2010 - Hawaii - 8 days July 2010 - Kelowna - 2 weeks June 2010 - Calgary - 4 nights	2011-06-10	TS	North Saskatchewan River	Edmonton	AB	Canada	53.5381	-113.501	665.1		722	S11-W___722				1% dairyland - 8 glasses/week	2000	Starbucks coffee - 3 cups/day Various tea - 4 cups/week	6250		0	Red australian/chile - 1 bottle/week	750	Rum, Rye - 2x/month	15	Sun ripe (premade & frozen) - 3-4 glasses/week	875		0	club soda - 4 cans/month	355		0	N			0
S11-H___708	40714	Prince Rupert	BC	Canada	54.3122	-130.33	M	1	40-49	3	N	Sept 2010 - Chilliwack - 5 days May 2011 - Chilliwack - 5-6 days Feb 2011 - Chilliwack - 5 days April 2011 - Prince George - 5 days Sept 2010 - Iqaluit - 1 week Aug 2010 - Vancouver Island - 3 weeks Last June 2011 - Toronto - 2 weeks	2011-06-20	TS	Shawatlan Lake	Prince Rupert	BC	Canada	54.3122	-130.33	36.2	Water #635 is from RCMP tap. Water #607 is WC (Ultrapure reverse Osmosis. SOURCE: Prince Rupert, BC)	635	S11-W___635	S11-W___607			Safeway (Lucerne) - 3-4 glasses/week	875	Various coffee - 3-4 cups/day Green tea - 3-4 cups/month	6343.75	Various - 1 bottle/month	88.75		0		0		0	UltraPure, Reverse Osmosis SOURCE: Prince Rupert, BC - 3-4 glasses/day	6125	Diet Coke - 2 cans/week	710		0	N		Shrimp - 1x/week Sole, bass (White fish) - 1x/week	2
S11-H___705	40721	Kelowna (Westbank)	BC	Canada	49.8296	-119.626	F	2	50-59	4	N	End of April 2011 - Vancouver - 1 week Beginning of March 2011 - Vancouver - 4 days	2011-06-27	TS	Powers Creek	West Kelowna	BC	Canada	49.8296	-119.626	410.1		779	S11-W___779				Dairyland - 1 cup/day	1750	Starbucks coffee - 1 cup/day Various tea - 2 cups/day Various herbal teas - 4-5 cups/week	6375	Bowen Island Brewery - 1-3 cans/month	177.5	Various - 3-6 glasses/week	843.75		0	Various premade - 1,5-2 cups/week	437.5		0		0			N		Shrimp - 2-3x/month Canned tuna - 1-2x/month Wild salmon - 1-2x/month Halibut - 4-6x/year	1.625
S11-H___659	40711	Chetwynd	BC	Canada	55.6956	-121.642	F	2	50-59	4	N	April 26 - May 3, 2011 - Arizona - 1 week 4x/year - Vancouver - 3 days (Last time In Vancouver March 2011 - 6 days) July 2010 - Saskatchewan - 1 week	2011-06-17	TS	Pine river?	Chetwynd	BC	Canada	55.6956	-121.642	656.9		699	S11-W___699				Various (Dairyland) - 0.5 cup/week	125	Edwards Coffee - 3-4 cups/day Various Tea - 2 cups/week	6625		0		0		0		0	Mostly Aquafina - 3-4 bottles/week	1750	Coke & Gingerale - 2-3 cans/month	221.875		0	N		Tempura - 1x/month Frozen salmon, cod - 1x/month	0.5
S10-H___465	40373	Bonnyville	AB	Canada	54.2678	-110.754	F	2	30-39	2	N	June 2009: Vegas, 3-4 nights	2010-07-14	TG	80 ft	Bonnyville	AB	Canada	54.2678	-110.754	560.2	Water # 404 is city water from RCMP tap (Bonnyville water). Water #427 is filtered water from well. Water # 529 is water DIRECTLY from well.	404	S10-W___404	S10-W___427	S10-W___529		Various 1%: 1 glass/week	250	Maxwell + President choice coffee: 4 cups/day	7000		0		0	Rhum: 1-2 beverage/week	45		0		0	Pepsi: 2 cans/week	710	Crystal light: 8 glasses/week	2000	N		Canned smoked oisters: 2 cans/month	0.5
S10-H___422	40373	Bonnyville	AB	Canada	54.2678	-110.754	F	2	40-49	3	Y	Feb 3-10, 2010: Walt Disney, Florida, 7 days	2010-07-14	TG	Less than 60 ft	Bonnyville	AB	Canada	54.2678	-110.754	560.2	Water # 404 is city water from RCMP tap (Bonnyville water). Water#408 is water from well at home (only used to brush teeth & to get sips)	408	S10-W___408	S10-W___404			2% dairy land: 3 cups/dat (at least)	5250	Earl grey tetley tea: 1 cup/week Maxwell house coffee: 3 cups/day	7000		0	Homemade wine: 1 cup/2-3 days	700		0		0	Various: 8oz/2-3 days	700	Diet coke: 1 can/day	2485		0	N			0
S10-H___488	40385	Dauphin	MB	Canada	51.1549	-100.045	M	1	50-59	4	N	july 12, 2010: Winnipeg, 2 days Every 2nd weekend: Swan River, w-e Mid Feb, 2010: Brandon, 2-3 days June 2-6, 2010: The Pas, 1 week	2010-07-26	WC	WC water (co-op)	Dauphin	MB	Canada	51.1549	-100.045	297.1	Water #446 is Ultra Pure refiller from co-op. Water goes through reverse osmosis. Participant doesn't use his tap for anything.	446	S10-W___446					0	Various: 4 cups/day	7000		0		0		0		0	Various: 1 bottle/day	3500	Diet pepsi & diet 7-up: 2 cans/day	4970		0	N		Pickerel: 1-2x/month	0.375
S10-H___457	40366	Weyburn	SK	Canada	49.6701	-103.847	M	1	40-49	3	N	3 weeks ago: Rosetown area, 3 days Last week: Qu'appelle, 1 day	2010-07-07	TS	Lake Nickel	Weyburn	SK	Canada	49.6701	-103.847	585.3		448	S10-W___448					0	Folgers coffee: 4 cups/day	7000	Labatt Light: 4 bottles/week	1420	Home-made red wine: 3-4 glasses/week	164.062	Rhum: 3 drinks/week	90		0		0	Coke or Fresca: 1 can/week	355		0	N		Walleye, Pike: 1x/month	0.25
S10-H___461	40364	Brandon	MB	Canada	49.8292	-99.9516	M	1	40-49	3	N	Jan-Feb 2010: Whistler for 3 weeks Late may 2010: Minneapolis for 1 week March 2010: Grand Fourche for 3 days Aug -Sept 2009: Ottawa for 2 days 1x per month: Duck montains, MB for 3-4 days/ month	2010-07-05	TS	Assinaboine	Brandon	MB	Canada	49.8292	-99.9516	401.8		460	S10-W___460				Beatrice 2%: 1 glass/day	1750	Nabob coffee: 2-4 cups/day Tim hortons coffee: 1 cup/day	7000	Miller or Rickard: 6 bottles/week	2130		0	Rhum (Castellano): 1x/week	30	Various concentrate orange juice: 1 glass/day	1750	18L jugs of Blue moon: 2-3 glasses/day	4375	Diet pepsi lime: 2 cans/day MAX	4970		0	N		Crab, shrimp: 1x/month Trout, Pike, pickeral: 1x/month	0.5
S10-H___439	40373	Cold Lake	AB	Canada	54.4122	-110.209	F	2	30-39	2	N	Last week of Dec to 1st week of Jan, 2010: Bahamas, 2 weeks 1x/month: Edmonton,AB, daytrip Aug 2009: Newfoundland, 2 weeks	2010-07-14	TS	Cold Lake	Cold Lake	AB	Canada	54.4122	-110.209	539.3	Second hair sample from participant S10-H___440	485	S10-W___485				Skimmed dairyland: 1 cup/day	1750	Starbucks (made at home) + Tim Hortons: 2 grande/ day	7000	Beer (MDG) + various wine + various spirits: 1-2 bottles/week		Beer (MDG) + various wine + various spirits: 1-2 bottles/week		Beer (MDG) + various wine + various spirits: 1-2 bottles/week			0	Various: 5-7 bottles/week	3000		0		0	Y	Vegetarian in the past 8 months. Source of Protein: Tofun or beans.	Shrimp: 1x/week Fresh Salmon, fish & chips (white fish): 2x/week	3
S10-H___440	40373	Cold Lake	AB	Canada	54.4122	-110.209	F	2	30-39	2	N	Last week of Dec to 1st week of Jan, 2010: Bahamas, 2 weeks 1x/month: Edmonton,AB, daytrip Aug 2009: Newfoundland, 2 weeks	2010-07-14	TS	Cold Lake	Cold Lake	AB	Canada	54.4122	-110.209	539.3	Hair # 440 is from scalp. Hair #439 is haircut 6-8 cm long (after cut)	485	S10-W___485				Skimmed dairyland: 1 cup/day	1750	Starbucks (made at home) + Tim Hortons: 2 grande/ day	7000	Beer (MDG) + various wine + various spirits: 1-2 bottles/week		Beer (MDG) + various wine + various spirits: 1-2 bottles/week		Beer (MDG) + various wine + various spirits: 1-2 bottles/week			0	Various: 5-7 bottles/week	3000		0		0	Y	Vegetarian in the past 8 months. Source of Protein: Tofun or beans.	Shrimp: 1x/week Fresh Salmon, fish & chips (white fish): 2x/week	3
S10-H___516	40385	Dauphin	MB	Canada	51.1549	-100.045	M	1	30-39	2	N	July 5-13, 2010: Minneapolis, 10 days July 13-15, 2010: Wisconsin, 3 days July 16, 2010: North Dakota, Overnight	2010-07-26	TS	City Water	Dauphin	MB	Canada	51.1549	-100.045	297.1		500	S10-W___500				Various: 1 glass/day in the winter & 1 glass/2-3 days in the summer	875	Tim hortons coffee: 2 large/day	7000	Bud light: 3-4 bottles/week	1242.5		0		0		0		0	Diet pepsi: 2-3 cans/week	887.5		0	N		Walleye: 2x/month Canned Tuna: 2-3x/month	1.125
S11-H___778	40718	Ashcroft reserve	BC	Canada	50.7205	-121.323	F	2	50-59	4	Y	1x/month - Cranbrooke - 3-4 days May 2011 - Fort Nelson - 10 days 1x/month - Salmon Arm - 2-3 days Sept 2010 - Vancouver - overnight Sept or Oct 2010 - Alberta - 10 days	2011-06-24	TG	Reserve on tap (well). Different from Ashcroft proper	Ashcroft reserve	BC	Canada	50.7205	-121.323	484.4	Water #610 is from Band Office tap. Water #761 is WC Cariboo Clear (Source: Cache Creek, BC)	610	S11-W___610	S11-W___761			2% Dairyland - 1-2 cups/day	2625	Tim Hortons - 2-3 cups/day Earl Grey & Green Tea - 1-2 cups/day	7000		0	Domestic Wine - 2-3 glasses/week	468.75		0		0	WC #761 Cariboo Clear (SOURCE: Cache Creek) - 5-6 glasses/day Various - 2-3 bottles/week	10875		0		0	N		Fresh salmon - 2-3x/week	2.5
S11-H___784	40700	Calgary	AB	Canada	51.0672	-114.045	F	2	30-39	2	Y	Feb 2011 - Las Vegas - 5 nights Easter long weekend - Victoria, BC - 4 days, 3 nights	2011-06-06	TS	City water (Bow river?)	Calgary	AB	Canada	51.0672	-114.045	1073.9		613	S11-W___613				Beatrice skim - 2 cups/day	3500	Tim Hortons coffee - 1 large /day	7000		0		0	Rye - 3 shots/month	22.5	Various orange (box) - 1.5 cup/week	375		0	Coke & gingerale - 1 can/week	355		0	N		Canned tuna - 1 can/2 weeks	0.5
S11-H___763	40718	Ashcroft	BC	Canada	50.7334	-121.281	F	2	60-69	5	N	Sept 2011 - Europe (Holland) - 3 weekends April & Dec 2011 - Washington State - 4 days May 2011 - Port Hardy - 5 days Within the last year - Chase - 2-3 days May 2011 - Maple Ridge, Vancouver - Overnight	2011-06-24	TS	Thompson River	Ashcroft	BC	Canada	50.7334	-121.281	353.1		632	S11-W___632				Dairyland - 2 cups/day	3500	Various coffee - 2 cups/day Lipton tea (green) - 2 cups/day	7000		0		0		0	Acai juice - 2cups/day	3500		0		0		0	N		Mostly frozen salmon & Various - 4x/week	4
S11-H___677	40738	Nelson	BC	Canada	49.5086	-117.279	M	1	50-59	4	N	Feb 2010 - Phoenix - 2 weeks	2011-07-14	TS	Creek or stream	Nelson	BC	Canada	49.5086	-117.279	559.8		640	S11-W___640				Lucerne - 1 cup/day	1750	Folgers coffee - 2 cups/day Various tea - 1 cup/day	7000	Miller - 1-2 bot/week	887.5	various - 1 glass/day	1312.5		0		0	Dasani - 4-5 bottles/month	562.5		0		0	N		Fresh salmon, fresh halibut - 1-2x/week	0.5
S11-H___721	40731	Outskirts Courtenay	BC	Canada	49.6995	-124.987	M	1	30-39	2	N	Oct 1-15, 2010 - Williston Lake/ Mesilinka, BC - 2 weeks Dec 25, 2010 - Nanaimo, BC - 2 days Jan 20, 2011 - Chilliwak, BC - 5 days March 2011 - Edmonton, AB - 3 days	2011-07-07	TG	?	Outskirts Courtenay	BC	Canada	49.6995	-124.987	26.6		671	S11-W___671				No name, evaporated - approx 4 tsp per day in coffee	140	Nabob/ Salt Spring Island - 4 cups/day	7000	Sleeman's/lucky/kokanee/ Bud light lime - 4 bottles/week	1420	BC wines - 2 glasses/month	93.75		0		0	Nestle - 1 bottle/month	125		0		0	N	Eat mostly wild game + fish (90%)	Prawns - 3x/month Salmon (wild) - 3 times/week Halibut - 2x/week	5.75
S11-H___725	40716	Prince George	BC	Canada	53.9127	-122.752	F	2	30-39	2	N	March 2011 - Chilliwack - 3 days Early April 2011 - Chilliwack - 5 days	2011-06-22	TS	City water (2 sources)	Prince George	BC	Canada	53.9127	-122.752	586.5		690	S11-W___690				Soy milk (Silk) - 2 cups/day	3500	various coffee - 2 cups/day Various tea - 2 cups/day	7000		0	Home brew wine - 1 glass/week	187.5		0		0		0		0		0	N		Frozen salmon - 1x/week	1
S11-H___732	40716	Quesnel	BC	Canada	52.9802	-122.485	F	2	40-49	3	Y		2011-06-22	TG	32 ft well	Quesnel	BC	Canada	52.9802	-122.485	485.3	Water #718 is from home tap. Water #659 is bottled aquafina.	718	S11-W___718	S11-W___659				0	Nabob coffee - 4 cups/day	7000	Corona or bud - 3 bottles/week	1065		0		0		0	Aquafina - 2-3 bottles/day	8750		0		0	N			0
S11-H___701	40721	Kamloops - Rural	BC	Canada	50.6107	-119.959	F	2	50-59	4	N	Feb 2011 - Panama - 2 weeks Sept 2010 - Australia - 2 weeks April 2011 - Vancouver Island - 2 weeks Last weekend - Merritt - 3 days	2011-06-27	TG	350 ft well	Kamloops - Rural	BC	Canada	50.6107	-119.959	598.3		726	S11-W___726				Various skim - 2-3 cups/day	4375	Various coffee - 1-2 cups/day Tetley or Earl Grey tea - 2-3 cups/day	7000		0	Home brew - 1 glass/2days	656.25		0		0		0		0		0	N		Salmon (Can & fresh), Trout - 2x/week	2
S11-H___715	40708	Athabasca	AB	Canada	54.7194	-113.257	M	1	40-49	3	N	last week - Okanagan, BC - 3 days Jan 1-16, 2011 - Mexico - 2 weeks Mid May 2011 - Rocky Mountain House - 2 days	2011-06-14	TS	Athabasca River	Athabasca	AB	Canada	54.7194	-113.257	615.3		728	S11-W___728				Various (Dairyland) - 1 glass/day	1750	Maxwell + Folgers coffee - 4 cups/day	7000	Bud light - 6 bottles/week	2130	BC wine - 1 glass/week	187.5	Rum (Captain Morgan) - 1 oz/week	30	Various (can & box & powder) - 2 glasses/day	3500	Various - 1 bottle/day	3500	Coke & gingerale - 1 can/day	2485		0	N			0
S11-H___770	40731	Comox	BC	Canada	49.6762	-124.937	F	2	40-49	3	Y	March 2011 - San Francisco - 3 days	2011-07-07	TS	Lake Comox	Comox	BC	Canada	49.6762	-124.937	52.2		758	S11-W___758				Dairyland, Island farm - 1 cup/day	1750	Various coffee - 2 cups/day Various tea - 2 cups/day	7000		0	Domestic wine - 0.5L/week	500		0	Apple juice (box) - 1 cup/week	250	Various - 3 bottles/day	10500		0		0	N		Prawns or shrimp - 2x/month Halibut, fresh salmon - 2x/month	1
S11-H___646	40738	Trail	BC	Canada	49.0993	-117.662	F	2	40-49	3	Y	Aug 2010 - PEI - 2-3 weeks 1-2x/month - Washington - Overnight	2011-07-14	TS	Columbia River	Trail	BC	Canada	49.0993	-117.662	472.2		780	S11-W___780				Almond milk - 1-2 glasses/day	2625	Various coffee - 2 cups/day Green tea - 2 cups/day	7000		0	Domestic wine - 2-3 glasses/week	468.75	various - 2-3 oz/week	75		0	Various - 2-3 bottles/week	1250		0		0	N		Shrimp - 1-2x/month Frozen cod or frozen salmon - 1x/week	1.375
S11-H___808	40746	Canmore	AB	Canada	51.0888	-115.352	F	2	40-49	3	Y	Last week (July 2011) - UK - 8 nights March 2011 - UK - 6 nights Nov 2010 - UK - 10 nights Aug 2010 - Idaho - 7 days Aug 2010 - Montana - 7 days June 2011 - Penticton - 3 nights	2011-07-22	TS	City water	Canmore	AB	Canada	51.0888	-115.352	1309.1		831	S11-W___831				Dairyland - 2 cups/day	3500	Kenko coffee - 4 cups/day	7000	Local beer - 4 bottles/month	355	Local Canadian - 2 glasses/day	2625		0		0		0		0		0	N		Shrimp - 1x/month Fresh Salmon - 1x/week	1
S11-H___823	40749	Golden - rural	BC	Canada	51.2961	-116.966	F	2	60-69	5	N	Jan 2011 - Calgary - 3 days 1x/month (last time June) - Cranbrook - overnight April 2011 - Three Hills, AB - 4 nights June 2011 - Salmon Arm - 3 nights June 2011 - Kelowna - 3 nights	2011-07-25	TG	320 ft ground well & 12 ft dug well	Golden	BC	Canada	51.2961	-116.966	799.5		849	S11-W___849				2% various - 1 cup/day	1750	Various tea - 4 cups/day	7000		0		0		0	Various (premade & concentrate) - 1 glass/month	62.5		0	Various diet - 3 cans/month	266.25		0	N		Atlantic cod - 2x/week	2
S11-H___670	40735	Surrey	BC	Canada	49.1489	-122.846	F	2	70+	6	Y	Aug 2010 - Winnipeg - 2 weeks	2011-07-11	TS	From runoff. Vancouver reservoir	Surrey	BC	Canada	49.1489	-122.846	62		678	S11-W___678				Various - 1 cup/week	250	Nestle coffee - 4 cups/day Various tea - 1 cup/month	7062.5		0	BC wine - 1 glass/day	1312.5	Khalua - 1.5 oz/month	11.25	Cranberry - 1 glass/week	250		0	Coke - 1 glass/day	1750		0	N			0
S10-H___445	40371	Radisson	SK	Canada	52.4603	-107.397	F	2	40-49	3	Y	July 1st, 2010: Waskesiw, SK, 3 days March 26-29, 2010: Edmonton, AB, 3 days May 8-9-10, 2010: Ottawa, ON, 3 days Feb 2010: Vegas, 4 days	2010-07-12	TG	Springs	Radisson	SK	Canada	52.4603	-107.397	525.6		471	S10-W___471				Soy: So nice (original), 2-3 glasses/week	625	Various green tea: 1 cup/2 weeks Island coconut + Large Tim Hortons: 2 cups/day on average	7125		0	White wine: 5 glasses/2 weeks	468.75	Vodka: 1 /month	7.5		0	Various (often Nestle(source: Hope Springs) + Walmart): 2 bottles/day	7000	Diet Coke: 1 can/day	2485		0	N	Eat chicken 5x/week	Shrimp, Crab: 1/2months Canned Tuna: 1x/2months	0
S11-H___652	40731	Campbell River	BC	Canada	50.0022	-125.247	F	2	40-49	3	N	Nov 2010 - Vancouver - 2 days 2 months ago - Victoria - 2 days	2011-07-07	TS	Campbell River	Campbell River	BC	Canada	50.0022	-125.247	99.6		797	S11-W___797					0	Folgers coffee - 4 cups/day Green tea - 2 cups/month	7125		0		0		0		0	Various - 5 bottles/month	625		0		0	N		Scallops, oysters, prawns - 1x/month Sockeye (fresh) - 1x/2months	0.25
S11-H___706	40718	Merritt	BC	Canada	50.1187	-120.781	M	1	40-49	3	N	Every 4-6 weeks (last time end of May - Beg june) - live in Creston - 1 week (IN MERRITT 80% of time) July 2010 - Paris - 10 nights March 2011 - Las Vegas - 7 nights Feb 2011 - Edmonton - 5 days	2011-06-24	TG	City on deep well	Merritt	BC	Canada	50.1187	-120.781	598.4		706	S11-W___706				Dairyland 1% - 1L/week	1000	Various coffee - 2 cups/5 days Tetley tea - 20 cups/week	7500		0		0	Dark rum - 1 oz/month	7.5		0		0	Coke - 1 can/month	88.75		0	N		Salmon filet - 5-10x/month Canned tuna - 1-2x/month	2.25
S11-H___691	40731	Campbell River	BC	Canada	50.0022	-125.247	F	2	40-49	3	Y	March 2011 - Mexico - 1 week May 2011 - Lower mainland - 1 week Feb 2011 - Lower Mainland - 1 week	2011-07-07	TS	Campbell River	Campbell River	BC	Canada	50.0022	-125.247	99.6		797	S11-W___797				Various - 2 glasses/day	3500	Tims coffee - 3-4 (Large) cups/day Tea (various) - 1-2 cups/day	7525		0	Home brewed - 4-5 glasses/week	843.75		0		0	Various - 6 bottles/month	750		0		0	N		Prawns, shellfish (oysters/clams) - 2-3x/month Local fish - 3-4x/month	1.5
S10-H___423	40367	Regina	SK	Canada	50.4422	-104.606	F	2	40-49	3	N	Fall 2009: Swift Current, 4-5 days April 2010: Swift Current, 5 days Feb 2010: Swift Current, 3 days June 2010: Nanaimo, BC, 5 days March 2010: Nanaimo, BC, 2 weeks Nov 2010: Nanaimo, BC, 2 weeks Every 2 months: Saskatoon, 2-3 days Dec 2010: Tofino, BC, 3 days Nov 2010: Tofino, BC, 1 week	2010-07-08	TS	Buffalo Pound (reservoir)	Regina	SK	Canada	50.4422	-104.606	588.4	Participant from Moose Jaw claims that the the Tap water is Regina is a mix of Buffalo Pound Lake and ground water	482	S10-W___482				Co-op, Lucerne: Approx. 1 glass/day	1750	Various coffee: 4 cups/day Tetley tea: 2-3 cups/week	7625		0		0		0	Various (Pre-made): 1 glass/2-3 days	700		0	Dr. Pepper: 2-3 cans/week	887.5		0	N		Frozen fish: 1x/week Canned tuna: 1x/2weeks	1.5
S11-H___669	40732	Port Hardy	BC	Canada	50.7244	-127.497	M	1	50-59	4	N	Jan 2011 - Maui - 3 weeks 1x/2months - Nanaimo - weekend	2011-07-08	TS	Kains Lake	Port Hardy	BC	Canada	50.7244	-127.497	38.1	Water # 618 is from RCMP tap. Water # 770 is from RCMP WC (Reverse osmosis) (SOURCE: city?)	618	S11-W___618	S11-W___770			1% various - 2-3 cups/day	4375	Folgers coffee - 4 cups/day Red rose tea - 2-3 cups/week	7625	Okanagan Ale - 2-3 bottles/week	887.5	Domestic Red wine - 2 glasses/week	375	Bacardi white rum - 1 oz/week	30	Orange juice (box) - 2-3 glasses/week	625	WC #770 (Source: town?) reverse osmosis - 1L/day	7000	Diet coke - 3 cans/week	1065		0	N		Various (shrimp, crab) - 1x/weekend (mostly summer) Halibut, salmon - 1x/week	2
S11-H___727	40745	Medicine Hat	AB	Canada	50.0416	-110.678	F	2	40-49	3	Y	May 2011 - Mexico - 7 days	2011-07-21	TS	South Saskatchewan River	Medicine Hat	AB	Canada	50.0416	-110.678	701.1		811	S11-W___811				Dairyland - 2 cups/month	125	Tims or starbucks coffee - 4 cups/day Tetley green tea - 2-3 cups/week	7625	Molson, budweizer - 3-4 bottles/week	1242.5	Various - 2-3 glass/week	468.75	Various - 2-3 oz/week	75	Sunripe (premade) - 1 glass/day	1750	Aquafina pr Dasani - 3 bottles/day	10500	Coke - 1 can/month	88.75		0	N		Various - 2-3x/month	0.625
S11-H___604	40700	Airdirie	AB	Canada	51.2862	-113.999	F	2	50-59	4	Y	April 30 to may 11, 2011 - Sudbury - 11 days aug 1-15, 2011 - Sudbury - 14 days	2011-06-06	TS	Lake (reservoir)	Airdrie	AB	Canada	51.2862	-113.999	1101.3		641	S11-W___641				Various 1% - 2 glasses/week	500	Various coffee - 4 cups/day Various tea - 3 cups/week	7750		0	Various - 1 glass/week	187.5	Alberta Premium - 20 oz/week	600	Minute maid (box) - 3 glasses/week	750		0	Diet pepsi - 3 cans/day	7455		0	N		Canned tuna - 1x/week	1
S10-H___438	40385	Grand View	MB	Canada	51.1733	-100.701	M	1	30-39	2	N	April 14-26, 2010: Nova Scotia, 13 days May 10-23, 2010: Winnipeg, 2 weeks	2010-07-26	TS	Reservoir	Grand View	MB	Canada	51.1733	-100.701	435.3	Water #406 is tap water from Grandview. Water #446 is co-op reverse osmosis.	406	S10-W___406	S10-W___446			Skim Lucerne: 1L/day	7000	Starbucks coffee: 2 cups/day Green tea: 2-3 cups/day	7875	Keith's, Bud Light: 1 beer/day	2485	White (Italian, BC, USA): 4-5 glasses/week	843.75	Scotch, irish whiskey: 4-5 shots/week	135		0	Dauphin safeway (same as co-op): 8 glasses/day Dasani: 8 (1.5L) botlles/week	26000		0		0	N		Lobster: 1x/week Salmon, canned tuna, tuna: 10 meals/week	11
S10-H___452	40364	Winnipeg	MB	Canada	49.8749	-97.2006	F	2	50-59	4	Y	March + end of May 2010: North Dakota for 48 hours End of May: Saskatchewan for 3 days	2010-07-05	TS	Shoal lake	Winnipeg	MB	Canada	49.8749	-97.2006	239.9		465	S10-W___465					0	Tea: 1-2 cups/day Coffee: 3 cups/day	7875		0	various: 1 glass/ month	46.875		0	Various pre-made: 3 glasses/week	750		0	Coke - 1 can (100mL)/2weeks	50		0	N		canned tuna - 2-3x/month	0.625
S10-H___510	40380	The Pas	MB	Canada	53.8226	-101.25	F	2	18-29	1	Y	Every 2 months (last time in april & May): New Brunswick, 4-6 days Last weekend: Winnipeg, 5 days	2010-07-21	TS	??	The Pas	MB	Canada	53.8226	-101.25	272	Water #493 is from RCMP tap. Water #442 is from water cooler CanAqua.	493	S10-W___493	S10-W___442			Lactate (Lactose free milk): 1 glass/day	1750	Columbia house: 1 glass/2days Various tea: 4 cups/day	7875	Budweiser: 1 bottle/week	355	Various wine: 1 glass/3weeks	62.5		0	Premade Tropicana: 7 glasses/week	1750	Aquafina: 5L/week	5000	7-up: 1 can/week	355		0	N		Lobster, shrimp, mussel, scallops: 3x/month Pickeral, salmon: 2x/week	2.75
S11-H___610	40721	Vernon	BC	Canada	50.2668	-119.271	M	1	40-49	3	N	1st 2 weeks of June 2011 - Southern AB to Northern Washington - 2 weeks	2011-06-27	TS	Lake Kalamalka	Vernon	BC	Canada	50.2668	-119.271	389.1		621	S11-W___621				De Dutch dairies - 1L/week	1000	Various coffee - 4 cups/day Genmai Green Tea - 3-4 cups/week	7875		0	Various - 1 glass/month	46.875		0			Various - 1 bottle/week	500	Gingerale, Pepsi - 2 cans/week	710		0	N		Salmon - 1 serving/month	0.25
S11-H___671	40743	Glenwood	AB	Canada	49.3578	-113.523	F	2	50-59	4	Y	July 2011 - Sourthern Alberta - 2 weeks 1x/month - Cochrane, AB - Overnight May 2011 - VS-NV, 1D, WA - 2 weeks	2011-07-19	TG	Artesian well - 180 ft	Glenwood	AB	Canada	49.3578	-113.523	1101.2		707	S11-W___707					0	Kirkland coffee - 4-5 cups/day	7875	Various - 4 bottles/month	355	Homemade - 2 glasses/day	2625	rye, tequila, gin - 1 oz/week	30		0		0		0		0	N			0
S11-H___791	40735	Langley city	BC	Canada	49.0988	-122.655	F	2	70+	6	N		2011-07-11	TG	Aquafere (fort langley)	Langley city	BC	Canada	49.0988	-122.655	9		709	S11-W___709				Dairyland - 1 cup/week	250	Nabob/starbucks - 2-3 cups/day Mint tea & pekoe tea - 2 cups/day	7875	Various - 1 bottle/month	88.75	Various - 3 glasses/week	562.5	Scotch - 1 bottle/month	187.5		0	Various - 1 bottle/month	125		0	Swiss coffee (powder) - 1 cup/month	62.5	N		Scallops, prawns, mussell - 1x/6months Fresh or frozen salmon - 3x/month	0.75
S11-H___687	40721	Kamloops - Rural	BC	Canada	50.5899	-119.89	F	2	30-39	2	N	1 month ago - Vancouver - 3-4 days	2011-06-27	TG	524 ft well	Kamloops - Rural	BC	Canada	50.5899	-119.89	613.1	Water # 751 is from home tap. Water #782 is from Nestle Purelife (Source: Hope, BC)	751	S11-W___751	S11-W___782			Various - 1 cup/day	1750	Various coffee - 3 sups/day Earl Grey Tea - 1-2 cups/day	7875		0		0	Mojito mix - 6 oz/week	180	Sunrype (premade & Frozen) - 3 glasses/month	187.5	Nestle purelife bottle #782 - 2-3 bottles/day	8750	Various - 3 cans/week	1065		0	N		Frozen salmon - 3-4x/month Canned tuna - 2-3 cans/month	1.5
S11-H___786	40712	Burns Lake	BC	Canada	54.2231	-125.761	F	2	40-49	3	Y	Oct 2010 - Calgary, Jasper, Banff (DROVE AROUND - Road trip) - 1 week	2011-06-18	TG	400ft	Burns Lake	BC	Canada	54.2231	-125.761	703	Water # 789 is water from home tap. Water #771 is water filtered at home. Water #744 is Tchesikut road/lake water (Stopped drinking it 6 months ago)	789	S11-W___789	S11-W___771	S11-W___744		Dairyland - 2-4 cups/week	750	Nabob coffee - 1 cup/day Various tea - 2-5 cups/week	7875	Ricard Dark - 1-2 bot/week	532.5	Red Italian - 2-4 glasses/week	562.5	lemon liquor - 2oz/month	15		0		0		0	Lemon Water (made with lemon & honey) Homemade -8-10 glasses/day	15750	N		Oyster - 1x/month Salmon (local) - 2x/month	0.75
S11-H___682	40717	Williams Lake	BC	Canada	52.1298	-122.138	F	2	30-39	2	N	1x/2months - 100 mile house - weekend Christmas 2010 - 100 mile House - 1 week July 2010 - Scotch creek - 1 week Dec 2010 - Merritt (drinks bottled water) - 2 nights Aug 2010 - Richmond - 1 week Oct 2010 - Vancouver - 3 days	2011-06-23	TS	City water (lake?)	Williams Lake	BC	Canada	52.1298	-122.138	618.8	Water #643 is from RCMP tap. Water #681 is from RCMP watercooler Water Factory, Williams Lake)	643	S11-W___643	S11-W___681			Dairyland skim - 1 cup/2weeks	125	Various coffee - 4-5 cups/day Various tea - 1 cup/month	7937.5	Bud light - 6 bottles/month (Beer in summer ONLY)	532.5	Domestic red wine - 1 bottle/month	187.5	Smirnoff rasberry vodka - 2-3 oz/month	18.75	Orange minute main, cranberry Ocen Spray (pre-made) - 1 glass/2days	875	WC #681 Water factory in Williams Lake - 2-3 cups/day	4375		0	Ice Tea (Powder nestea) -1-2 glasses/day	2625	N		Shellfish - 1-2x/month Salmon (fresh) - 1-2x/month	0.75
S10-H___435	40367	Moose Jaw	SK	Canada	50.3925	-105.537	M	1	40-49	3	N	6 weeks ago: Calgary, 3 days 3-3,5 months: California, New Port beach LA, 3 weeks	2010-07-08	TS	City	Moose Jaw	SK	Canada	50.3925	-105.537	551		413	S10-W___413				Various 2% Milk: 1-2 glasses/day	2625	Arabic beans (superstore) coffee: 3-6 cups/day Various type of tea: 1-2 cups/week	8250	Various: 12 bottles/week	4260		0	Whiskey: 2 ounces every 2-3 days	168	Frozen CAN of minute made orange juice: 1-2 glasses/week Powdered Ice tea: 1-2 glass/week	750		0		0		0	N		Various crab, lobster: 1x/month Canned tuna: 1 can/3-4 weeks	0.544118
S11-H___800	40746	Banff	AB	Canada	51.1781	-115.572	F	2	30-39	2	N	June 30, 2011 - July 2011 - Frontier Sook - 4 days May 18, 2011 - May 23, 2011 - Halifax + Hubbards, NS - 5 days Dec 23, 2010 - Jan 3, 2011 - Leseland, SK - 10 days March 2011 - Vancouver - 5 days March 2010 - Vancouver - 3 days	2011-07-22	TS	Spring	Banff	AB	Canada	51.1781	-115.572	1402.2		696	S11-W___696				Milk & cream - 1L/month Soymilk (Silk) - 2 cups/day	3750	Tim hortons tea, Res rose tea - 1-5 cups/day MJB coffe, Tim Hortons coffee - 1-3 cups most days	8250		0		0		0	Orange juice Tropicana - Not mentionned			0		0		0	N		Scallops, shrimp - not mentionned Salmon - few times/week	2.5
S10-H___481	40366	Weyburn	SK	Canada	49.6701	-103.847	F	2	40-49	3	Y	May 2010: Silvercity, New mexico, 10 days March 2010: Calgary, 4 days	2010-07-07	TS	Lake Nickel	Weyburn	SK	Canada	49.6701	-103.847	585.3		448	S10-W___448				Dairy producer: 4/3 cups/week	875	Various coffee: 4 cups/day Various tea: 1 cup/day	8750		0	Various: 1 glass/week	187.5	Bacardi Rhum: 1/week	30		0	Various: 3 bottles/day	10500		0		0	N		Shrimp, crab: 1x/2 months Fresh salmon, halibut, trout: 1x/2weeks	0.5
S10-H___467	40382	Thompson	MB	Canada	55.7448	-97.8589	M	1	30-39	2	N	Feb 2010: Winnipeg, 1 month 2 weeks ago: Winnipeg, 1 week	2010-07-23	TS	Burntwood River	Thompson	MB	Canada	55.7448	-97.8589	207.6		458	S10-W___458				2% beatrice: 1-2 cups/day	2625	Tim Horton's coffee: 2 Large/day	8750	Budlight: 12 bottles/week	4260		0		0		0		0	Diet Pepsi: 1 can/day	2485		0	N		Pickerel, Salmon: 2x/week	2
S10-H___469	40368	Swift Current	SK	Canada	50.2951	-107.801	F	2	50-59	4	Y	Every 3 weeks: East End, 3 days ???: Regina, weekend	2010-07-09	TS	Duncairn?? Reservoir (check spelling)	Swift Current	SK	Canada	50.2951	-107.801	777.9	Water # 473 is Nestle bottle (source: Hope Spring, Hope, BC). Water # 511 is from RCMP tap.	473	S10-W___473	S10-W___511				0	Medium Tim Horton's coffee + Various: 3 cups/day Double ginger tea: 2 cups/day	8750		0		0		0	Mostly in the summer Cranberry in a bottle (Pre-Made): 1 glass/day	1750	Various (This time Nestle): 8 glass/day	14000		0		0	N		Shrimp + fish: 3x/week Trout, base, ruffi, tilapia, canned salmon, Various on sale + seafood: 3x/week	6
S10-H___446	40385	Dauphin	MB	Canada	51.1549	-100.045	M	1	18-29	1	N	50% of time in Dauphin. Works on the road.	2010-07-26	TS	City water	Dauphin	MB	Canada	51.1549	-100.045	297.1	Participant drinks filtered fridge water (made from city water). We attributed him water sample #500 which is from the rcmp tap.	500	S10-W___500				Various skim: 1 glass/day	1750	Large Tim hortons, Large McDonalds: 2-3 cups/day	8750	Keith: 2-3 bottles/day	6212.5	Red (chilean) wine: 1 glass/day	1312.5		0		0		0		0		0	N		Lobster: 1x/week Salmon: 3x/week	4
S10-H___466	40371	Rosetown	SK	Canada	51.5534	-107.985	M	1	40-49	3	N	Jan 2010: Regina, 1 week Nov 209: Regina, 1 week Last week: Green water lake, 1 week	2010-07-12	TG	Citywater	Rosetown	SK	Canada	51.5534	-107.985	591.5	Water #504 is Reverse osmosis water. Water # 469 is from RCMP tap.	504	S10-W___504	S10-W___469			1% various: 1 bowl/day	1750	Various: 4-6 cups/day	8750	Kokanee: 1-2 bottles/month	133.125		0	Rhum: 1-2 ounces/week	45		0	Reverse osmosis bottle (bottled locally): 2 cups/day	7000	Coke: 2-3 cans/week	887.5		0	N		Salmon: 1x/month	0.25
S11-H___846	40742	Winlaw	BC	Canada	49.6273	-117.557	F	2	40-49	3	N	Last week - Chilliwack - 1 day Nov 30, 2010 - Chilliwack - 2 days Last week - Kelowna - 2 days	2011-02-18	TS	mountain creek fed water	Winlaw	BC	Canada	49.6273	-117.557	554.3	Participant lives in Winlaw, BC but works in Nelson, BC.; Water # 612 is from tap home. Water # 705 is from RCMP tap in Nelson.	612	S11-W___612	S11-W___705			1% Lucerne - 1 cup/day	1750	Maxwell house/ Oso de negro - 5 cups/day	8750		0		0		0		0	WC - Water pure & simple - 1 cup/day	1750	Sprite & pepsi - 4 cans/month	355		0	N			0
S11-H___746	40717	Williams Lake	BC	Canada	52.1298	-122.138	M	1	40-49	3	N	July 2010 - Alberta - 2 weeks Beg june 2011 - Penticton, BC - 5 days 6x/year - Prince George - 3 days	2011-06-23	TG	Community well	Williams Lake	BC	Canada	52.1298	-122.138	618.8		672	S11-W___672				Dairyland (skim) - 16 oz/day	3500	President Choice coffee - 3 cups/day Various tea - 2 cups/day	8750	Sleaman or Molson Canadian - 1 bottle/week	355	BC wine - 2 glasses/day	2625	Rum - 1 oz/week	30	Orange juice (frozen and box) - 1 glass/week	250		0		0		0	N		Whitefish - 1x/week	1
S11-H___785	40735	Langley township	BC	Canada	49.0876	-122.605	F	2	40-49	3	Y	Sept 2010 - Toronto/Mississauga - 10 days	2011-07-11	TG	Aquafere	Langley township	BC	Canada	49.0876	-122.605	60		693	S11-W___693				Dairyland (2%) - 1.5 cup/day	2625	Nabob, starbuck coffee - 2-3 cups/day Loose tea pekoe - 2-3 cups/day	8750	Various - 1 bottle/week	355	Domestic - 2-4 glasses/week	562.5	Single malt scotch - 1 glass/month	7.5		0	Dasani / various - 1-2 bottles/week	750		0		0	N		Prawns, shrimp, salmon, mussels, halibut, trout - 2-3x/week	2.5
S11-H___752	40730	Tofino	BC	Canada	49.1528	-125.904	M	1	40-49	3	N	March 2011 - Disneyland - 1 week Dec 2010 - Kelowna - 1 week MOVED TO TOFINO 1 years ago	2011-07-06	TS	"meres" Island	Tofino	BC	Canada	49.1528	-125.904	19.7		712	S11-W___712					0	Kicking girse & salt spring - 2-4 cups/day Black or herbal tea - 2 cup/day	8750	Various - 1-3 bottles/week	710	Various (BC wines) - 0.5 bottles/month	93.75		0	Premade orange juice (Tropicana) - 0.5 cup/day	875		0		0		0	Y	Lentils, chickpeas (Plant material)		0
S11-H___829	40736	Hope	BC	Canada	49.3752	-121.426	F	2	50-59	4	Y	End of jan to end of feb 2011 - Hawaii - 3.5 weeks End of april 2011 - Kelowna - 3 nights Oct 2010 - Abbotsford - 2 nights	2011-07-12	TS	Reservoir	Hope	BC	Canada	49.3752	-121.426	58.6		777	S11-W___777					0	Various tea - 4-6 refills/day (1 teabag)	8750		0	Various red - 4 glasses/month	187.5		0		0	Nestle - 4 bottles/week	2000	coke zero - 8-10 cans/week	3195		0	N			0
S11-H___644	40742	Elkford	BC	Canada	50.0061	-114.924	F	2	30-39	2	N	June 28-29, 2011 - Nelson - 2 days July 1-3, 2011 - Osoyoos - 3 days July 4-5, 2011 - Creston - 2 days Last weekend - Creston - 3 days Aug 2010 - Fort St- James - 2 weeks June 2010 - Surrey (Vancouver) - 1.5 week	2011-07-18	TS	Boivan creek?	Elkford	BC	Canada	50.0061	-114.924	1324.1		783	S11-W___783				Dairyland - 1 glass/month	62.5	Kicking horse coffee, Tim Hortons - 1 cup/day Tetley tea - 4 cups/day	8750	Bud lime, Guiness - 6 bottles/week	2130	Domestic wine - 1 bottle/week	750		0	Tropicana (box) - 1 glass/week	250		0	Diet coke - 2 cans/month	177.5		0	N		Scallops, shrimp - 2x/month Frozen salmon - 1x/month	0.75
S11-H___664	40708	Peace River	AB	Canada	56.2378	-117.293	F	2	50-59	4	Y	Nov 2010 - Edmonton - overnight	2011-06-14	TG	Well from home	Peace River	AB	Canada	56.2378	-117.293	366.3		795	S11-W___795					0	Maxwell House Coffee - 5 cups/day	8750		0		0		0		0		0		0		0	N			0
S11-H___832	40739	Creston	BC	Canada	49.0951	-116.504	F	2	30-39	2	N	June 2011 - Nelson - Overnight Dec 15-30, 2010 - Montreal - 2 weeks 1x/month or 2 months - Calgary - 2-3 days April 2011 - Spokane - 1 night April 2011 -Vegas - 4 days April 2011 - Vancouver - 4 days June 2011 - Vancouver - 2 weeks	2011-07-15	TG	Well	Creston	BC	Canada	49.0951	-116.504	642.7	Water #809 is from home tap (Outskirt RCMP). Water #837 is from Creston RCMP.	809	S11-W___809	S11-W___837			Soy milk or almond milk - 0.25 cup/day	437.5	Various coffee - 2-3 cups/day Various tea - 2-3 cups/week	8750		0		0		0	Various (can & box) - 2-3 glasses/week	625	Distilled water (WC) - 3-6 glasses/day	7875	Various - 1 can/week	355		0	N		Various - 1x/month Various - 2x/month	0.75
S11-H___663	40745	Medicine Hat	AB	Canada	50.0416	-110.678	M	1	18-29	1	N	1st week Nov, 2010 - Dominican - 1 week End of Dec 2010- Beg Jan 2011 - St-Johns, NL - 3 weeks End may - start of june, 2011 - St-Johns, NL - 3 weeks End of May 2011 - Banff/Canmore - 4 days June 2011 - Banff/Canmore -/Calgary - 3 days 1x/2months - Calgary - 2 days	2011-07-21	TS	South Saskatchewan river	Medicine Hat	AB	Canada	50.0416	-110.678	701.1		811	S11-W___811				Dairyland - 2-3L/week	2500	Tetley tea - 5 cups/week	8750	Coors light - 12 cans/week	4260		0		0		0	Dasani - 2-3 bottles/week	1250	Pepsi - 2-3 glasses/week	625		0	N		Shrimp - 1x/month Fresh salmon - 3x/week Canned tuna - 5x/week	8.25
S10-H___495	40366	Estevan	SK	Canada	49.1358	-102.992	F	2	50-59	4	Y	Aug 2009: Alakan Cruise, 1 week Jan 2010: Mexico, 2 weeks 1x/month: Regina, Overnight Aug 2009: Calgary, 5 days	2010-07-07	TS	Boundry Dam	Estevan	SK	Canada	49.1358	-102.992	557.4	Participant drinks city water but she claims her water goes through reverse osmosis.	520	S10-W___520				Skim dairy land: 4 glasses/day	7000	Tim Hortons large coffee: 4/day Red Rose tea: 1-2 cups/day	9625		0		0		0	Carton sunripe or Tropicana: 2 glass/week	500	Various: 4 bottles/week	2000	Various diet: 1 can/day	2485		0	N		Salmon, tilapia: 1/2weeks	0.5
S11-H___654	40712	Burns Lake	BC	Canada	54.2231	-125.761	F	2	40-49	3	Y	1x/2weeks (last time yesterday) - Prince George - 1 day Jan 2011 - Washington, Calgary, Vancouver - 2 weeks March 2011 - Vancouver - 1 week	2011-06-18	TG	400 ft	Burns Lake	BC	Canada	54.2231	-125.761	703	Water #601 is from home tap. Water#679 is from WC Purely H2O Reverse osmosis (Source: Burns Lake, BC)	601	S11-W___601	S11-W___679			Almond Milk - 1 cup/day	1750	Just Us Coffee - 4-5 cups/day Various tea - 1 cup/day	9625		0	Various - 2-3 glass/month	117.188	Vodka, Gin - 4-5 oz/month	33.75		0	Various (WC reverse osmosis #679 Burns Lake, BC) - 5L/month (drank this much 1 month ago)	1250	Sparkling juice (premade) - 5 cans/month	443.75		0	N		Various - 1x/month Various - 1-2x/week	1.75
S11-H___678	40708	Peace River	AB	Canada	56.2378	-117.293	M	1	50-59	4	N	Nov 2010 - Edmonton - Overnight	2011-06-14	TG	Well from home	Peace River	AB	Canada	56.2378	-117.293	366.3		795	S11-W___795					0	Maxwell House Coffee - 5-6 cups/day	9625	Lucky - 5-6 bottles/day	13667.5		0	Rum - 1 bottle/week	750		0		0	Coke - 1 can/2day	1242.5		0	N			0
S10-H___428	40382	Thompson	MB	Canada	55.7448	-97.8589	M	1	50-59	4	N	Last weekend: Deschambeault, Sk, 2 nights (drink bottles water) Beg May 2010: Winnipeg, 1 week Des 12- jan 2nd, 2010: Mexico, 3 weeks Easter (1st week of april): Loon Lake, SK 5 days	2010-07-23	TS	Burntwood River	Thompson	MB	Canada	55.7448	-97.8589	207.6		458	S10-W___458				2% various: 7 cups/week	1750	Various coffee: 6 cups/day	10500		0		0		0	Various (premade + frozen): 1 cup/week	250		0		0		0	N			0
S10-H___472	40371	Saskatoon	SK	Canada	52.0886	-106.652	M	1	30-39	2	N	Jan/feb, 2010: Haiti, 2.5 weeks 1x every 2 weeks: Lake in Tisdale area (have bottled water there Co-op in Melfort), 2 days each April 6-10, 2010: Swift current, 5 days Mid Jan, 2010: California, 1 week Last week in May, 1st week of June: Chillawack, BC, 5 days	2010-07-12	TS	South Saskatchean river	Saskatoon	SK	Canada	52.0886	-106.652	510.9		484	S10-W___484					0	Folgers, Tim Hortons: 6 cups/day	10500		0		0		0	Premade juice (Sunripe): 2 glasses/week	500	Various: 1 bottle/week	500	Fresca, pepsi, 7-up: 3-4 cans/week Nestea: 12 oz/day	3867.5		0	N		Salmon, tuna, whitefish: 1x/2weeks	0.5
S10-H___490	40372	Lloydminster	SK	Canada	53.2762	-109.997	F	2	40-49	3	Y	March 2010: Edmonton, AB, 2 nights	2010-07-13	TS	North Saskatchewan river	Lloydminster	SK	Canada	53.2762	-109.997	648		498	S10-W___498					0	Various: 6 cups/day	10500		0		0		0	Clamato: 2 glasses/day	3500		0	Diet coke (cafeine free): 2 glass/day	3500		0	N		Canned tuna: 2x/month Cod: 1x/month	0.75
S10-H___511	40361	Kenora	ON	Canada	49.7673	-94.4903	F	2	40-49	3	Y	Feb and Mar 2010: Winnipeg for 1 night; Feb 2010: Vancouver for 4 nights: Jan and July 2009: Toronto for 2-3 nights each; Aug 2009: Minniapolis, MN for 3 nights	2010-07-02	TS	Lake of the Woods	Kenora	ON	Canada	49.7673	-94.4903	367.9		546	S10-W___546				0.5-1 cup/day of 2% Dairyland	1312.5	Folgers coffee: 1-2 cups/day; Red Rose tea: 4-5 cups/day	10500		0		0		0		0	Real Canadian: 1bottle/week; Distilled water: 2 bottles/day for 5 days/week; Dasani: 2 bottles/week	5500		0		0	N			0
S11-H___679	40742	Fernie	BC	Canada	49.5107	-115.058	M	1	40-49	3	N	Jan 2011 - Hawaii - 10 days Just got back - Brandon, MB - 3 weeks (total 4 weeks in the summer)	2011-07-18	TS	city water	Fernie	BC	Canada	49.5107	-115.058	997.9		602	S11-W___602					0	Various coffee - 6 cups/day	10500		0	Red homemade - 1-2 glass/2 nights	984.375	Lemon Chiello Liquor, rum - 2 oz/month	15		0		0	Diet coke - 2 cans/day	4970		0	N			0
S11-H___826	40742	Elkford	BC	Canada	50.0061	-114.924	M	1	40-49	3	N	June 28-29, 2011 - Nelson - 2 days July 1-3, 2011 - Osoyoos - 3 days July 4-5, 2011 - Creston - 2 days Last weekend - Creston - 3 days Aug 2010 - Fort St- James - 2 weeks June 2010 - Surrey (Vancouver) - 1.5 week	2011-07-18	TS	Boivan Creek	Elkford	BC	Canada	50.0061	-114.924	1324.1	Water # 783 is from home tap. Water #816 is WC Mountain Manna Water & Ice Co. (Source: Elkford), Reverse Osmosis	783	S11-W___783	S11-W___816			Dairyland - 1-2 glass/day	2625	Kicking horse coffee - 6 cups/day	10500	Bud lime, Guiness - 3-4 bottles/week	1242.5		0		0	Various (tropicana) - 10 glasses/week	2500	WC # 816 - 10 glasses/week	2500	Coke - 2 cans/month	177.5	Gatorade - 10oz/month	78.125	N		Scallop, shrimp - 2x/month Salmon - 1x/month Canned tuna - 1x/week	1.75
S11-H___757	40721	Kamloops	BC	Canada	50.673	-120.328	F	2	50-59	4	Y	Last weekend - Clear Water - 3 days March 2011 - Mexico - 10 days Jan 2011 - Haiti - 10 days	2011-06-27	TS	South Thompson River	Kamlopps	BC	Canada	50.673	-120.328	375.5		787	S11-W___787					0	Various coffee - 2 cups/day Stash Herbal tea - 1L/day	10500	Alexander Keith - 2 bottles/month	177.5		0		0		0		0		0		0	N		Prawn, Scallops - 1x/week Fresh Salmon - 1x/2weeks	1.5
S11-H___730	40731	Royston	BC	Canada	49.6456	-124.944	F	2	40-49	3	N	Beg oct, 2010 - Calgary, AB - 3 nights Beg Oct 2010 - Banff, AB - 2 nights Feb 2011 - Vancouver - 1 night May 2011 - Vancouver - 3 nights July 2010 - Tofino - 4 nights	2011-07-07	TS	Same supply as Cumberland	Royston	BC	Canada	49.6456	-124.944	33.9		741	S11-W___741				Various 1% - 2 cups/day	3500	Alberta coffee beans - 6 cups/day Various tea - 1 cup/month	10562.5	Big Rock - 1 bottle/week	355	Home made - 2-3 glasses/week	468.75		0	Orange (concentrate) - 2 glasses/week	500		0	Coke or pepsi - 1 can/week	355		0	N			0
S11-H___724	40712	Burns Lake	BC	Canada	54.1118	-125.673	F	2	50-59	4	Y	2x/year - Vancouver - 1 week Nov 2010 - Mexico - 2 weeks 3-4x/year - Prince George -1-2nights 3-4x/year - Vanderhoof - 1-4 nights Aug 2010 - Kit Wanga - 1 week	2011-06-18	TS	Tchesinkut River	Burns Lake	BC	Canada	54.1118	-125.673	758.4		691	S11-W___691				2% Dairyland - 1 cup/day	1750	Various coffee - 4 cups/week Various tea - 5-6 cups/day	10625	Dark beer - 1 bot/week Various coolers - 1 cup/month	417.5		0		0	Tropicana (box) - less than 1 cup/week	250		0		0		0	N		Salmon (can & fresh) - 1x/week	1
S10-H___459	40378	Tisdale	SK	Canada	52.8501	-104.042	F	2	60-69	5	Y	N	2010-07-19	WC	??	Tisdale	SK	Canada	52.8501	-104.042	455.5	Water # 417 is from tap town water from home (participant doesn'T drink). Water #437 is from water tech.	437	S10-W___437	S10-W___417			2% Dairyland: 1 glass/week	250	Nescafe: 5 cups/day Various herbal tea: 1-2 cups/day	11375		0		0		0	Cranberry juice: 1 glass/week	250	Strawberry aquafina: 4-6 bottles/month	625	Pepsi: 500mL/4days	875		0	N	Meat every 3rd day (porc or chicken)	Ocean liner, salmon: 1x/2weeks	0.5
S10-H___444	40380	The Pas	MB	Canada	53.8226	-101.25	F	2	40-49	3	N	Nov 2009: Kelowna, 5 days End feb 2010: North Battleford, 5 days End jan 2010: Winnipeg, 5 days Spring break (end of march): Winnipeg, 1 week June 2010: Snow lake, 1 week July 2010: Snow Lake, 2 weeks	2010-07-21	TS	Saskatchewan River	The Pas	MB	Canada	53.8226	-101.25	272		492	S10-W___492				Skim milk (lucerne): 2-3 glass/week	625	Melita (self ground) + (edwards, Nabob, Folgers): 4-5 cups/day Various tea: 1 teapot/day (since mid-june)	11375		0		0		0		0	Distilled…: 32 oz/day	7000	Caffeine free pepsi: 2 cans max/week	710		0	N		Shrimp: 1x/month Local walleye, canned salmon & canned tuna: 5x/month	1.5
S10-H___489	40380	Outside Flin Flon	MB	Canada	54.7627	-101.876	M	1	30-39	2	N	April 2010: Georgia, 2 weeks 2 weeks ago: Soutern, MB, 1 week	2010-07-20	TS	Athapapuskow Lake (by Baker's Narrow)	Flin Flon	MB	Canada	54.7627	-101.876	341.3	Water #497 is tap water from other participant's home. Water #419 is from co-op water cooler reverse osmosis.	497	S10-W___497	S10-W___419			Various (mostly beatrice): 3-4 glasses/week	875	Various coffee: 4 cups/day Suntea tea: 2-3 cups/day	11375	Miller Genuine: 6 bottles/week	2130	Various: 2-3 glass/week	468.75	Gin: 1-2/week	45	Premade sunripe: 5-6 glasses/week	1375	Co-op (refilled): 4-5 glasses/week	1125		0		0	N		Walleye, Northern Pike: 2-3x/month (more in the summer)	0.625
S10-H___442	40371	Saskatoon	SK	Canada	52.0886	-106.652	F	2	50-59	4	Y	last time May 2010 (every 3 months): Weyburn, 2-3 days 11 months ago: close to la ronge, 4 days 11 months ago (last summer: Gull lake saskatchewan, 3 days 1 month ago: Calgary, 2 days 11 months ago: Montana + Great Falls, 1 week	2010-07-12	TS	South Saskatchewan river	Saskatoon	SK	Canada	52.0886	-106.652	510.9		484	S10-W___484					0	Tim Hortons (Large), Starbucks: 3-4/day	12250	Mexican corona: 1 bottle/day	2485	Various (homemade): 1 glass/2-3 days	525		0	Various (pre-made: 1/2 cup/day	875		0	Root beer: 1 can/week	355		0	N		Shrimp, Scallops: 1x/week Mostly salmon +cod fish: 2-3x/week	3.5
S11-H___728	40709	Grande Prairie	AB	Canada	55.1724	-118.792	M	1	40-49	3	N	March 2011 - Jasper - 2 days Sept 2010, Oct 2010, Nov 2010 & Jan 2011 - Regina - 2-3 days each	2011-06-15	TS	City water (Wapiti River)	Grande Prairie	AB	Canada	55.1724	-118.792	661.5		631	S11-W___631				Lucerne, beatrice - 2 glasses/day	3500	Various coffee - 6-7 cups/day Tetley pommegranate green tea - 1 cup/2days	12250		0		0		0		0	Purelife & Canadian - 1 bottle/day	3500		0		0	N		Fresh Salmon & tilapia - 2x/week	1
S11-H___648	40714	Terrace	BC	Canada	54.517	-128.6	M	1	40-49	3	N	Easter long weekend - Vegas - 4 days Beg May 2011 and April 2011 - Chilliwack - 4 days each	2011-06-20	TS	Spring Creek	Terrace	BC	Canada	54.517	-128.6	66.8	Water #655 is from RCMP tap which is same from home. Water #630 is from WC reverse osmosis (jugs refilled locally).	655	S11-W___655	S11-W___630			Lucerne (skim) - 1 glass/day	1750	Starbucks and Tim Hortons coffee - 3-4 cups/day Herbal tazo and tetley tea - 3-4 cups/week	12250	Alexander Keith - 4 bottles/week	1420	BC (white wine) - 2 glasses/month	93.75	Rye (Canadian Club) - 4-6 oz/week	150	Tropicana (orange box) - 1-2 glasses/week	375	WC (18.9L jug refilled locally from Canadian Tire) - 3 glasses/day	5250	Gingerale & diet coke - 2-3 cans/month	221.875		0	N		Crab, prawn, shrimps - 1x/2month Salmon, halibut - 1x/month on average (more in the summer)	0.25
S11-H___795	40735	Surrey	BC	Canada	49.1489	-122.846	M	1	70+	6	N		2011-07-11	TS	From runoff. Vancouver reservoir	Surrey	BC	Canada	49.1489	-122.846	62		678	S11-W___678				Various - 3-4 cups/week	875	Various coffee - 6-8 cups/day Various tea - 3-4 cups/month	12468.8		0	BC wine - 1 glass/day	1312.5	Various - 1.5 oz/day	315	Cranberry juice - 2L/3weeks	666.667		0	Diet coke - 591 mL/week	591		0	N		Prawns - 2x/month lobster - 1x/month Various - 4-5x/month	1.875
S10-H___411	40372	Lloydminster	AB	Canada	53.2762	-109.997	F	2	50-59	4	N	June 2010: Edmonton, AB, 1 night June 2010: Red Deer, 4 nights Jan 2010: Las Vegas, 4 days	2010-07-13	TS	North Saskatchewan river	Lloydminster	SK	Canada	53.2762	-109.997	648		498	S10-W___498				Various: 2x (8oz) glasses/day	3500	Various coffee: at leat 6 cups/day Various tea: 1-2 cup/day	13125		0		0		0		0	Various: 4 bottles/day	14000	Diet root beer (A&W): 1 can/day	2485		0	N		Crab, shrimp: 1x/week Cod: 2x/week	3
S11-H___606	40735	Sardis	BC	Canada	49.1275	-121.954	F	2	50-59	4	Y	Feb 2011 - Ottawa - 10 days Dec 2010 - Fort St-John - 10 days Last weekend - Yale - 3-4 days	2011-07-11	TG	City well	Sardis	BC	Canada	49.1275	-121.954	24.2		666	S11-W___666				Dairyland - 1 cup/day	1750	Various coffee - 5 cups/day Green tea - 2-3 cups/day	13125		0	Chilean wine - 5 glasses/week	937.5	Various - 1 oz/month	7.5	Ocean spray cranberry - 1 glass/day	1750	Nestle purelife - 5 bottles/month	625		0	Fresh blueberry juice (home made) - 4-5 glasses/day	7875	N		Prawns - 1x/week Fresh salmon - 1x/week Canned tuna - 1x/week	3
S11-H___703	40703	Red Deer	AB	Canada	52.2742	-113.796	M	1	50-59	4	N	1 week ago - Calgary - 1 night April 2010 - Fairmont Hot Springs - 1 week March 1 - March 19, 2011 - Mexico - 19 days End aug 2010 - Nova Scotia - 2 weeks July long weekend - BC - 1 week	2011-06-09	TS	Red Deer river	Red Deer	AB	Canada	52.2742	-113.796	857.3	Water #738 is fridge tap water from participant home. Water #611 is water from WC (Reverse Osmosis. Source: Red Deer) at the RCMP (same brand as participant home)	738	S11-W___738	S11-W___611			Dairyland - 2-3 glasses/week	625	Fair Trade coffee - 5-10 cups/day	13125	Corona & Alpine - 0.5 bottle/day	1242.5	Various - 1 glass/week	187.5	Vodka - 1 shot/week	30		0	WC (Red Deer reverse Osmosis) #611 - 1x/month	8.33333	Coke zero - 1 can/week	355		0	N		Scallops, shrimp - 1x/2months White fish, Fresh Salmon - 3x/week	3
S11-H___688	40729	Port Alberni	BC	Canada	49.2467	-124.8	M	1	50-59	4	N	May 2011 - Comox - 2 nights Jan 4, 2011 - Winnipeg, MB - 5 days Oct 2010 - Chilliwack - 3 nights April 2011 - Surrey - 3 nights Jan 2011 - Victoria - Overnight March 2011 - Campbell River - 3 nights	2011-07-05	TS	Great Central Lake	Port Alberni	BC	Canada	49.2467	-124.8	29.3	Water # 605 is from RCMP tap. Water # 752 is from watercooler Water Pure & Simple. (Source:Courtenay, BC)	605	S11-W___605	S11-W___752			Various (cream/milk) - 1 L/month	1000	Tim Hortons coffee + Nabob - 7-10 cups/day	14875		0		0	Bacardi white rum - 20 oz/week	600		0	Reverse osmosis (Source: Courtenay, BC) - 1 cup/day	1750	Diet coke - 2-3 L/week	2500		0	N		Shellfish, Prawns, Scallops - 2x/month Fresh/frozen Halibut, Salmon smokes/fresh, canned tuna - 1x/week	1.5
S11-H___773	40717	150 Mile House	BC	Canada	52.1108	-121.93	M	1	40-49	3	N	April 1, 2011 - Washington - 2 days May 9-13, 2011 - Chilliwack - 4 days May 24 - 26, 2011 - Richmond - 2 days Work @ Williams Lake	2011-06-23	TG	80 - 100 ft well	150 Mile house	BC	Canada	52.1108	-121.93	760.2		734	S11-W___734				Dairyland - 1 cup/day	1750	Various coffee - 6-8 cups/day Herbal tea - 2 cups/day	15750		0		0		0	Various (can & box) - 2 glasses/week	500		0		0		0	N		Crab, shrimp - 1x/month Pollock, Salmon - 1x/month	0.5
S11-H___634	40702	Drumheller	AB	Canada	51.4656	-112.707	F	2	50-59	4	Y	July 2010 - Bonnyville, AB - 4 days September 2010 - Bonnyville, AB -3 days Jan 9, 2011 - Mexico - 7 days March 7, 2011 - Red Deer - overnight	2011-06-08	TS	Red Deer river	Drumheller	AB	Canada	51.4656	-112.707	687.5	Water 609 is the same as home tap & 622 is the same water as from home water cooler	609	S11-W___609	S11-W___622			Various - 2 glasses/day	3500	Nabob coffee - 8-10 cups/day Red rose tea - 1-2 cups/week	16125	Kocanee - 2 bottles/day	4970		0		0	Orange, apple juice (box) - 2 glasses/week	500	Various small bottle -4 bottles/week WC (Water pure & simple SOURCE: Drumheller, AB) - 3 glasses/week	2750	Various - 2 cans/month	177.5		0	N		Lobster, shrimp, crab - 6-8x/year Pickeral, halibut - 4x/year	0
S11-H___613	40709	Grande Prairie	AB	Canada	55.1724	-118.792	F	2	30-39	2	Y	4x/year - Edmonton - 3 days	2011-06-15	TS	Wapiti River	Grande Prairie	AB	Canada	55.1724	-118.792	661.5		631	S11-W___631				2% Lucerne - 1 glass/day	1750	Various coffee - 10 cups/day	17500		0		0		0	Minute Maid Orange (Small bottle) - 1 bottle/week	250		0		0		0	N			0
S10-H___502	40367	Regina	SK	Canada	50.4422	-104.606	M	1	40-49	3	N	July 2010: Nipawin, 2 nights	2010-07-08	TS	Lake buffalo Pound Reservoir	Regina	SK	Canada	50.4422	-104.606	588.4	Participant from Moose Jaw claims that the the Tap water is Regina is a mix of Buffalo Pound Lake and ground water	482	S10-W___482				2% Lucerne:1-2 glasses/week	375	Tim Horton's or starbucks: 6 XL/day	26250	Keith's: 2-3/week	887.5		0		0		0		0	Diet pepsi: 1 can/day	2485		0	N			0
S10-H___505	40374	Meadow Lake	SK	Canada	54.1305	-108.452	F	2	40-49	3	Y	Last year: Saskatoon, overnight	2010-07-15	TS	Meadow Lake	Meadow Lake	SK	Canada	54.1305	-108.452	487.5	Water cooler #475 is Purus (system: carbon filtration, reverse osmosis, particle filtration & UV sterilisation). Water #489 is ground water that seaps in well in participant's home (Not used for drinking or cooking). Water #499 is tap water from gas station (Meadow Lake Water).	475	S10-W___475	S10-W___499	S10-W___489			0	Nabob + bello: 2 pots (made with Purus water)/day	28000	Labatt's Light: 12 bottles/week	4260		0		0	Premade cranberry: 3 bottles (591mL)/month	443.25	Aquafina: 3 bottles/week Co-op: 5 bottles/week	4000	Coke: 2 cans/week	710		0	N		Pickeral (Jack), fish sticks: 8x/year	0
S08-H___92	2008-07-30	Outside Geraldton	ON	Canada	49.7003	-87.1882	F	2	30-39	2		Beginning of July - Southern Ontario - 6 days March 2008 - Southern Ontario - 4 days Christmas 2007 - Souther Ontario - 5 days	2008-07-30	TG	200ft Well	Geraldton - rural	ON	Canada	49.7003	-87.1882	355.8	water sample # 48 is from a water cooler in their home	1	S08-W___41	S08-W___48															2x per day (water cooler) #48	7000					N		2x per month - Shrimp or pickerel (local fish)	0.5
S08-H___114	2008-07-18	Waswanipi	QC	Canada	49.6984	-75.9596	F	2	40-49	3		Once a month - at a major city (example: Ottawa, Montreal) - 3 days	2008-07-18	TG	Lake Waswanipi	Waswanipi	QC	Canada	49.6984	-75.9596	313.8	Water sample # 36 is Eska bottles water purchased is Waswanipi.	7	S08-W___7	S08-W___36															8x per a day in summer - No typical brand (Eska is a popular brand) 2x per a day in winter - No typical brand	17500					N		1-2x per week (in season) - Walleye 1x per month - sturgeon 1x per month - Shrimp	0.875
S08-H___30	39789	Ottawa	ON	Canada	45.3734	-75.6023	M	1	18-29	1		1x month - Montreal July 12-23 - Road trip throughout Quebec July 26 - August - Road trip throughout Ontario)	2008-07-12	TS	Ottawa river	Ottawa	ON	Canada	45.3734	-75.6023	92.2	Extra hair sample # 134 from the back of her head. Haircut of 1-2 cm.	9	S08-W___9																1x week - no specific brand	500					N		1x 2 per months - Shirmp	0
S08-H___31	39455	Ottawa	ON	Canada	45.3734	-75.6023	M	1	30-39	2		December - January break - UK - 3 weeks June 2008 - UK + Germany - 3 weeks February 2008 - Deep River, ON - 4 days	2008-07-12	TS	Ottawa river	Ottawa	ON	Canada	45.3734	-75.6023	92.2		9	S08-W___9																1x per week - no specific brand	500					N		3x per month - Tuna (can) 2x per month - Haddock 2x per month - Shrimp 1x per 2 months - Sushi	1.75
S08-H___113	39576	(North of) Espanola	ON	Canada	46.2409	-81.7571	F	2	60-69	5		May 2008 - Italy - 1 month End of July 2008 - Toronto - Weekend Weekend of July 26 - Ottawa - Weekend	2008-08-05	TS	Clear Lake	(North of) Espanola	ON	Canada	46.2409	-81.7571	268.3		10	S08-W___10																1x per month - no specific brand	125					N		2x per month - Salmon (can & fresh) 1x per month - Shrimp	0.75
S08-H___87	2008-07-31	Thunder Bay	ON	Canada	48.3811	-89.2986	F	2	40-49	3		December 2007 - Mexico - 5 days February 2008 - Kirkland Lake - 1 week Last week - Toronto - 3 days	2008-07-31	TG	???	Thunder Bay	ON	Canada	48.3811	-89.2986	199.9	Participant also drinks water from the city aqueduct but rarely #139	11	S08-W___11	S08-W___139															4x per day - Sasi & Nestle	14000					N			0
S08-H___23	2008-07-13	Masson-Angers (Gatineau)	QC	Canada	45.5226	-75.4061	F	2	30-39	2		June 17-19, 2008 -Athens (Atlanta) -3 day July 7-13, 2008 - Rawdon (Québec) - 5 days Mother's day - St-Feux-De-Valois (Québec) - 2 days Queen's b-day - St-Feux-De-Valois (Québec) - 2 days	2008-07-13	TS	Aquaduct - Gatineau (Masson-Angers)	Masson-Angers (Gatineau)	QC	Canada	45.5226	-75.4061	46		12	S08-W___12																1 bottle per month -	125					N		2x per week - sole, salmon, trout 1x per month - shrimp, lobster	2.25
S08-H___73	2008-07-27	Dupuy	QC	Canada	48.8247	-79.3551	F	2	60-69	5		June 2008 - St-Lazare (QC) - 1 week July 2007 - Ile-de-la-Madeleine - 1 week	2008-07-27	TG	10m Well	Dupuy	QC	Canada	48.8247	-79.3551	296		13	S08-W___13																4x per week - Eska	2000					N		1x per week - Shrimp, lobster or scallop 1x per 2 weeks - Doré or trout	1.5
S08-H___83	2008-07-27	Dupuy	QC	Canada	48.8247	-79.3551	M	1	50-59	4		June 2008 - St-Lazare (QC) - 1 week July 2007 - Ile-de-la-Madeleine - 1 week	2008-07-27	TG	10m well	Dupuy	QC	Canada	48.8247	-79.3551	296		13	S08-W___13																1x per day - Eska	3500					N		2x per week - Lobster or shrimp or scallops 3-4x per year - Doré, D'aigle fin, trout or oisters	2
S08-H___10	2008-07-21	Gracefield	QC	Canada	46.0921	-76.0521	F	2	40-49	3		10 to 26 May 2008 - France - 16 days July 2008 - Gatineau - back and forth (same day)	2008-07-21	TG	Personal well	Gracefield	QC	Canada	46.0921	-76.0521	147.5	Water sample #88 is the water from tap in Gracefield.	14	S08-W___14	S08-W___88															1x per month - no specific brand	125					N		1x per month - Salmon and scallop	0.25
S08-H___17	2008-07-14	Lac Delage	QC	Canada	46.9699	-71.4034	F	2	40-49	3		June 2008 - Saskatoon - 4 days	2008-07-14	TG	Town on municipal water (aquaduct)	Lac Delage	QC	Canada	46.9699	-71.4034	160.7	Said that she STILL smokes (1-2 cigarettes a day 3-4x year); We also got a water sample from work Sample #44 N 46°48.773 W 71°13.452 elevation 39.82	17	S08-W___17	S08-W___44																0					N		Practically daily - salmon, tuna, trout, pike 1-2x per month - shrimp	7.375
S08-H___1	2008-07-26	North Bay	ON	Canada	46.315	-79.4525	M	1	30-39	2		Couple of weeks - Kitchener - 3-4 days May 2008 - Kentucky - 4 days May 2008 - Algonquin park - 2 days October-September - Temagami - 4 days	2008-07-26	TS	Trout Lake	North Bay	ON	Canada	46.315	-79.4525	194.5		18	S08-W___18																2x per week - no specific brand	1000					N		1x per month - Tuna (can) 1x per couple of months - Fish & chips	0.375
S08-H___157	2008-07-26	North Bay	ON	Canada	46.315	-79.4525	M	1	30-39	2		June 2008 (half a dozen time in the last year) last time July 20, 2008 - Charleton - 2 weeks Mid-may 2008 - Algonquin Park - 4 days End of May - New Jersey - 1 day	2008-07-26	TS	Trout Lake	North Bay	ON	Canada	46.315	-79.4525	194.5		18	S08-W___18																3-4x per week - no specific brand	1750					N		2x per month - Tuna (can)	0.5
S08-H___24	2008-07-13	North Bay	ON	Canada	46.315	-79.4525	M	1	40-49	3		every month or 2 (last time 3 weeks ago) - Southern Ontario (Catherine) - 3 days October 2007 - Vancouver, Victoria BC - 2 weeks	2008-07-26	TS	Trout Lake	North Bay	ON	Canada	46.315	-79.4525	194.5		18	S08-W___18																Summer 15x per week - whatever is on sale Winter 7-8x per week - whatever is on sale	5625					N		1x per week - Salmon 1x per week - Tuna (can) 2x per month - Rainbow trout	2.5
S08-H___90	2008-07-26	North Bay	ON	Canada	46.315	-79.4525	M	1	40-49	3		May 2008 - Aylmer - 4 days August 2007 - Ottawa - 3 weeks June 2008 - Huntsville - a day trip	2008-07-26	TS	Trout Lake	North Bay	ON	Canada	46.315	-79.4525	194.5		18	S08-W___18																18L per week - From independent grocery store (President's choice)	18000					N		1x per month - Sole	0.25
S08-H___130	2008-08-30	Milton	ON	Canada	43.5067	-79.8619	M	1	30-39	2		August 4 -11, 2008 - Vancouver - 1 week Mississauga - everyday to work March 7, 2008 - Aruba - 1 week Jan 1, 2008 - Toronto - 1 night June 2007 - Guelph - lived there to June 2007 then moved to Milton	2008-08-30	TG	not specified	Milton	ON	Canada	43.5067	-79.8619	195.2	Water sample number 33 is from work in Mississauga	19	S08-W___19	S08-W___33															once every 2 months	62.5					N		1x per month - sushi 1x per week - tuna	1.25
S08-H___99	2008-08-30	Milton	ON	Canada	43.5067	-79.8619	F	2	18-29	1		October 2007 to present - Drink Toronto water 5 days a week - 11 months November 30 - december 2, 2007 - Toronto - 3 days December 27-29, 2007 - Pointe-Claire, QC (near Montreal) - 3 days August 23-26, 2007 - Pointe-Claire, QC - 3 days February 2-4, 2008 - Ottawa, ON - 3 days March 7th-15, 2007 - Aruba - 1 week May 7-14, 2007 - Baltimore, Maryland - about 5 days August 4th-11th, 2008 - Vancouver …	2008-08-30	TG	Not specified	Milton	ON	Canada	43.5067	-79.8619	195.2	Water sample number 101 is from work in downtown Toronto	19	S08-W___19	S08-W___101															~ 5x per month - no particular brand	100					N		2x per month - sushi 1x per month - tuna 1x per 4 months - salmon	0.75
S08-H___25	39515	Wawa	ON	Canada	47.9919	-84.7805	F	2	30-39	2		1x per month for the last 4 years - Sudbury - 2-3 days 1x per month - Sault Ste-Marie - Day trip Early june 2008 - Marathon - 2 days July 8, 2008 - Travese City, MI -Day trip January 25- February 2, 2008 - Travese City - 1 week	2008-08-03	TS	Lake Wawa	Wawa	ON	Canada	47.9919	-84.7805	295.3		21	S08-W___21																1x per week - No specific brand	500					N			0
S08-H___14	2008-07-14	Nicolet	QC	Canada	46.2742	-73.2669	M	1	40-49	3		February 9 to 18 - Italy - 9 days Work at Cap-de-la-Madeleine 4-5 week (different water source)	2008-07-14	TS	Nicolet or St-Lawrence?	Nicolet	QC	Canada	46.2742	-73.2669	19.3		23	S08-W___23																1x week - no particular brand	500					N		1x per month - shrimp 2x per year - crab 1-2x per year - lobster 1x per 2 weeks - Fish (trout & salmon)	0.75
S08-H___40	2008-09-16	Blind River	ON	Canada	46.1833	-82.9357	M	1	50-59	4		August 17-23, 2008 - Northbay, ON - 5 days August 6-9, 2008 - Orillia, ON - 4 days	2008-09-16	TG		Blind River	ON	Canada	46.1833	-82.9357	205.1		26	S08-W___26																2-3 glasses per day - filtered from tap	4375					N		1x per week - frozen fish	1
S08-H___85	2008-09-16	Blind River	ON	Canada	46.1833	-82.9357	F	2	40-49	3		August 2008 - Sault St. Marie, MI - 1 night November-December 2007 - Toronto - 3-4days 2x per year (last time June 2008) - Midland - 3 days 3x per year (Last year 2007) - Sudbury - 2 nights Weekly - Sault St-Marie, ON - 1 night (occasionally)	2008-09-16	TG		Blind River	ON	Canada	46.1833	-82.9357	205.1		26	S08-W___26																4-5 glasses per day (bottle also included) + from water cooler (comes from Gulligan)	7875					N		1x per week - whitefish or pickeral or trout	1
S08-H___126	2008-07-14	Ste Foy (Quebec City)	QC	Canada	46.7658	-71.3115	M	1	50-59	4		Work during week in Quebec city June 14-18 2008 - Saskatoon - 4 days January 2008 - Georgetown - 3 days	2008-07-14	TS	St-Lawrence	Ste Foy (Quebec City)	QC	Canada	46.7658	-71.3115	101.5	He gave us 2 samples in a blue capped centrifuge tubes labelled 'bottle water' & 'home' = tap; We got a sample of water from Ste-Foy at the Tim Hortons; We also got a water sample from work Sample #44 N 46°48.773 W 71°13.452 elevation 39.82	28	S08-W___28	S08-W___44	S08-W___156	S08-W___157													Water cooler (EXCLUSIVELY)	0					N		1x per week - salmon & herring 1-2x per year - lobster 10-12x per year - shrimp	1.25
S08-H___55	2008-07-20	Miquelon	QC	Canada	48.8564	-77.1371	F	2	70 +	6		JUST FOR GROCERIES 1-2x per month - Val d'Or - not even a day 1-2x per week - Lebel-Sur-Quevillon - not even a day	2008-07-20	TG	30ft artesian well	Miquelon	QC	Canada	48.8564	-77.1371	281	Extra hair sample # 50 from the back of her head. Haircut of 2 cm.	29	S08-W___29																Only when she travels for groceries ASSUME 2x/month GROCERY TRIPS - 2x per day - Aquafina	500					N		ALONE - 1x per month - Doré With company - 7x per week - Doré 1x per month - Sole filet 2x per week - Shrimp 1x per month - Salmon
S08-H___52	2008-07-21	Gracefield (North field sector)	QC	Canada	46.1109	-75.8824	F	2	50-59	4		(Last time july 18) 1x per 2 week - Gatineau - 1 day	2008-07-21	TG	250 ft	Gracefield (North field sector)	QC	Canada	46.1109	-75.8824	180.3	Water sample #50 is water from work at Maniwaki (Participant claims that the water is from the source mézine) N 46°23.077 W 75°58.920 elev:163.0	31	S08-W___31	S08-W___50																0					N		Summer 1x per month - Brochet Winter (rarely) - Brochet Summer 1x per 2-3 week - Achigan Winter (none) - Achigan 1x per 6 months - Shrimp or scallop 1x per month - salmon or sole	0.9
S08-H___66	2008-07-29	Kapuskasing	ON	Canada	49.4007	-82.3785	M	1	40-49	3		January 2008 - Dominican Republic - 1 week July 2008 - Toronto - 2 days	2008-07-29	TG	Deep well	Kapuskasing	ON	Canada	49.4007	-82.3785	229.5		34	S08-W___34																2x per month - Dasani	250					N		3x per year - Walleye 5x per year - Tuna (can)	0
S08-H___152	2008-09-16	Elliot Lake	ON	Canada	46.3855	-82.6517	M	1	40-49	3			2008-09-16	TS	Elliot Lake	Elliot Lake	ON	Canada	46.3855	-82.6517	335.4		37	S08-W___37																1-2x per day - no particular brand	5250					N		weekly - Pickerel/lake trout	1
S08-H___19	2008-09-16	Elliot Lake	ON	Canada	46.3855	-82.6517	F	2	50-59	4		September 2007 - Orillia - 3 weeks March 08 - Ottawa - 1 week May 2008 - Ottawa - 3 days August 2008 - Ottawa - 5 days	2008-09-16	TS	Elliot Lake	Elliot Lake	ON	Canada	46.3855	-82.6517	335.4		37	S08-W___37																4x per day	14000					N		Fish - 1 x per week	1
S08-H___57	39607	Huntsville	ON	Canada	45.334	-79.2388	M	1	18-29	1		Weekend of August 2, 2008 - Albin & New Wlville - 4 days Weekend of July 26, 2008 - Mattheson - 4 days April 2008 - Mattheson - Weekend June 9, 2008 - Orillia - 5 days March 2008 - North Bay - Weekend	2008-08-06	TS	Fairy Lake	Huntsville	ON	Canada	45.334	-79.2388	300.9	Extra hair sample # 110 (hair strand of participant's short hair)	38	S08-W___38																1x per week - Nestle (Pure life)	500					N		2x per month - Bass, pickerel, Shrimp or salmon 1x per 2 months - crab legs 1x per year - lobster	0.5
S08-H___77	39607	Huntsville	ON	Canada	45.334	-79.2388	F	2	50-59	4		April 2008 - Toronto - 1 week May 2008 - Toronro - 1 week July 27, 2008 - Toronto - 1 day June 2007 - Toronto - 3 days August 2007 - Bancroft - 1 week December 2007 - Bancroft - 3 days July 2008 - Bancroft - 1 week	2008-08-06	TS	Fairy Lake	Huntsville	ON	Canada	45.334	-79.2388	300.9		38	S08-W___38																1x per 3 months - No specific brand	41.6667					N		1x per week - Salmon, trout, haddock or sole 1x per month - shrimp 3x per year - lobster & crab 6x per year - Smoked oisters 1x per year - pickerel	1.25
S08-H___107	39699	Toronto	ON	Canada	43.6512	-79.3849	F	2	30-39	2		July 4-7, 2008 - Las Vegas - weekend (3 days) May 2008 - Metcalfe (Ottawa) - 3 days Christmas 2007 - Metcalfe (Ottawa) - 4 days March 2007 - Vancouver - 7 days August 2007 (Last summer) - Ottawa - 2 days	2008-08-09	TS	Lake Ontario?	Toronto	ON	Canada	43.6512	-79.3849	42.8		39	S08-W___39																3x per week - No specific brand	1500					N		1x per month - Tuna (can) 1x per 3-4 months - Shrimp	0.25
S08-H___81	2008-07-18	Desmaraisville	QC	Canada	49.5068	-76.1909	F	2	18-29	1		June 13-23, 2008 - Cuba (Cayo coco) - 1 week 2x per month - Chibougamau - 1 to 3 days 2-3x per year - St-Mathieu de Bebeil (Rive Sud Montreal) - 10 jours	2008-07-18	TG	Try not to drink it contains lots of Iron but the participant drinks it	Desmaraisville	QC	Canada	49.5068	-76.1909	319.5	Water of eska bottles #36	40	S08-W___40	S08-W___36															3x per day (1L bottles) - Eska	21000					N		1x per week - Doré or salmon or trout or lobster or shrimp or tuna	1
S08-H___140	2008-07-16	Alma	QC	Canada	48.5888	-71.6307	F	2	40-49	3		August 2007 - Tadoussac, Baie Comeau, Escoumins - 4 days	2008-07-16	TS	Grande-decharge river (comes from Lac St-Jean)	Alma	QC	Canada	48.5888	-71.6307	149.7	Bottled water from work is # 70	46	S08-W___46	S08-W___70															1x per week - President's choice	500					N		1x per week - shrimp 1x per 2 months - salmon	1
S08-H___21	2008-07-16	Alma	QC	Canada	48.5888	-71.6307	F	2	18-29	1			2008-07-16	TS	Lac St-Jean	Alma	QC	Canada	48.5888	-71.6307	149.7	Bottled water from work is # 70	46	S08-W___46	S08-W___70															1x per day - nutrinor	3500					N		1x per week - trout 1x per month - scallop or shrimp or goberge	1.25
S08-H___37	2008-07-16	Alma	QC	Canada	48.5888	-71.6307	M	1	18-29	1		Mai 2008 - Joliette - 3 days December 2007 - Quebec - 2 days * Works in roberval but lives in Alma	2008-07-16	TS	Unsure but we have other info on Alma	Alma	QC	Canada	48.5888	-71.6307	149.7	Water at work is #128	46	S08-W___46	S08-W___128															1x per week - Nutrinor	500					N		1x per month - Shrimp or (scallop)	0.25
S08-H___36	2008-07-19	Senneterre	QC	Canada	48.3842	-77.2529	F	2	50-59	4		August 2007 - Montreal - 2 weeks	2008-07-19	TG	Lac-Clair	Senneterre	QC	Canada	48.3842	-77.2529	308.2		47	S08-W___47																	0					N		1x per week - Shrimp or Scallop 1x per month - Doré 1x per 2-3 months - Salmon	1.25
S08-H___115	2008-08-13	St. Catherine	ON	Canada	43.1606	-79.2458	F	2	50-59	4		August 2007 - East Coast (QC, NB, NS + east states) - 1 week	2008-08-13	TS	Lake Ontario	St. Catherine	ON	Canada	43.1606	-79.2458	114.9	Water sample # 32 is water from work (aquafina) (WC)	49	S08-W___49	S08-W___32															3 mugs per day - Aquafina (work) 1-2x per day - PC no typical brand	10500					N		2-3x per week - rainbow trout or halibut or salmon or shrimp or scallops 1x per 2 months - canned tuna	2.5
S08-H___160	2008-07-28	Rouyn-Noranda	QC	Canada	48.2411	-79.0382	M	1	50-59	4		1x per montn (last time june) - Malartique - Not even a day	2008-07-28	TS	Lac Duffault	Rouyn-Noranda	QC	Canada	48.2411	-79.0382	299.7		55	S08-W___55																	0					N		1x per week (Friday) - Sole filet 1x per month - Shrimp 1x per 2 months - Smoked salmon	1.25
S08-H___109	2008-07-19	Lebel-Sur-Quevillon	QC	Canada	49.0571	-76.9745	F	2	70 +	6			2008-07-19	TS	Lac Quévillon	Lebel-Sur-Quevillon	QC	Canada	49.0571	-76.9745	292.3		58	S08-W___58																	0					N		Menu 1x per 5 weeks - Shrimp or scallop 1x per week - filet de sole 1x per week - salmon 1x per 2 weeks (in the summer) - doré from the lake	2.5
S08-H___138	2008-07-19	Lebel-Sur-Quevillon	QC	Canada	49.0571	-76.9745	F	2	70 +	6			2008-07-19	TS	Lac Quévillon	Lebel-Sur-Quevillon	QC	Canada	49.0571	-76.9745	292.3		58	S08-W___58																3-4x per year - no specific brand	67.3077					N		Menu 1x per 5 weeks - Shrimp or scallop 1x per week - filet de sole 1x per week - salmon 1x per 2 weeks (in the summer) - doré from the lake	2.5
S08-H___147	2008-07-19	Lebel-Sur-Quevillon	QC	Canada	49.0571	-76.9745	F	2	70 +	6			2008-07-19	TS	Lac Quévillon	Lebel-Sur-Quevillon	QC	Canada	49.0571	-76.9745	292.3		58	S08-W___58																	0					N		Menu 1x per 5 weeks - Shrimp or scallop 1x per week - filet de sole 1x per week - salmon 1x per 2 weeks (in the summer) - doré from the lake	2.5
S08-H___156	2008-07-19	Lebel-Sur-Quevillon	QC	Canada	49.0571	-76.9745	F	2	60-69	5			2008-07-19	TS	Lac Quévillon	Lebel-Sur-Quevillon	QC	Canada	49.0571	-76.9745	292.3		58	S08-W___58																	0					N		Menu 1x per 5 weeks - Shrimp or scallop 1x per week - filet de sole 1x per week - salmon 1x per 2 weeks (in the summer) - doré from the lake	2.5
S08-H___22	2008-07-19	Lebel-Sur-Quevillon	QC	Canada	49.0571	-76.9745	F	2	70 +	6			2008-07-19	TS	Lac Quévillon	Lebel-Sur-Quevillon	QC	Canada	49.0571	-76.9745	292.3		58	S08-W___58																	0					N		Menu 1x per 5 weeks - Shrimp or scallop 1x per week - filet de sole 1x per week - salmon 1x per 2 weeks (in the summer) - doré from the lake	2.5
S08-H___26	2008-07-19	Lebel-Sur-Quevillon	QC	Canada	49.0571	-76.9745	F	2	70 +	6			2008-07-19	TS	Lac Quévillon	Lebel-Sur-Quevillon	QC	Canada	49.0571	-76.9745	292.3		58	S08-W___58																	0					N		Menu 1x per 5 weeks - Shrimp or scallop 1x per week - filet de sole 1x per week - salmon 1x per 2 weeks (in the summer) - doré from the lake	2.5
S08-H___47	2008-07-19	Lebel-Sur-Quevillon	QC	Canada	49.0571	-76.9745	M	1	70 +	6		June 2008 - Waswanipi - 4 days July 2008 - Val d'Or - (did not spend a night)	2008-07-19	TS	Lac Quévillon	Lebel-Sur-Quevillon	QC	Canada	49.0571	-76.9745	292.3		58	S08-W___58																	0					N		Menu 1x per 5 weeks - Shrimp or scallop 1x per week - filet de sole 1x per week - salmon 1x per 2 weeks (in the summer) - doré from the lake	2.5
S08-H___79	2008-07-19	Lebel-Sur-Quevillon	QC	Canada	49.0571	-76.9745	F	2	70 +	6		Rouyn-Noranda for 44 years but just got to Lebel-Sur-Quevillon 4 months ago	2008-07-19	TS	Lac Quévillon	Lebel-Sur-Quevillon	QC	Canada	49.0571	-76.9745	292.3		58	S08-W___58																	0					N		Menu 1x per 5 weeks - Shrimp or scallop 1x per week - filet de sole 1x per week - salmon 1x per 2 weeks (in the summer) - doré from the lake	2.5
S08-H___98	2008-07-19	Lebel-Sur-Quevillon	QC	Canada	49.0571	-76.9745	F	2	70+	6			2008-07-19	TS	Lac Quévillon	Lebel-Sur-Quevillon	QC	Canada	49.0571	-76.9745	292.3		58	S08-W___58																	0					N		Menu 1x per 5 weeks - Shrimp or scallop 1x per week - filet de sole 1x per week - salmon 1x per 2 weeks (in the summer) - doré from the lake	2.5
S08-H___6	2008-07-17	Chibougamau	QC	Canada	49.8709	-74.3869	F	2	40-49	3		February - St-Hyacinthe - 5 days May - St-Hyacinthe - 5 days	2008-07-17	TS	Lac Guilman	Chibougamau	QC	Canada	49.8709	-74.3869	412.5	We also got a water sample from Depanneur Merill #89 (Filtered water). The source of water that the participant use to fill bottles to drink. No idea where the water is from (truck?). Surete claims that 80% of the people in Chibougamau doesn't drink from the tap. N 49°54.798 W 74°22.087 elev 410.2m	59	S08-W___59	S08-W___89																0					N		1x per week - doré	1
S08-H___34	39699	Scarborough	ON	Canada	43.7455	-79.2672	F	2	18-29	1		August 2008 - Parry sound - 1 week 1x per month (last time this week and last week) - London - 1 day July 2008 - Sault Ste Matie - 1 week July 2007 - Massachusset - 1 week	2008-08-09	TS	Lake Ontario?	Scarborough	ON	Canada	43.7455	-79.2672	150.4		60	S08-W___60																3x per month - no specific brand	375					N		3x per week - tuna (frozen & can) or salmon (frozen & can) 3x per month - Shrimp 2x per year - Lobster 2x per year - crab	3.75
S08-H___125	2008-07-29	Cochrane	ON	Canada	49.0573	-81.1968	F	2	40-49	3		June 2007 - Across Canada, Alaska and back - 1 month End of april - Ottawa - 1 week End of May - Ottawa - 1 week	2008-07-29	TG	130 ft well	Cochrane	ON	Canada	49.0573	-81.1968	276.4		61	S08-W___61																1x per day - aquafina	3500					N		At least 1x per week - Pike, pickerel, bass (fresh water fish)	1
S08-H___61	2008-07-21	Bouchette	QC	Canada	46.2032	-75.9577	F	2	30-39	2		June 2008 - Gatineau - 1 day Febuary 2008 - St-Zotique - 12h	2008-07-21	TG	Aqueduct (save for the whole town)	Bouchette	QC	Canada	46.2032	-75.9577	171.3		65	S08-W___65																	0					N		1x per month - Shrimp, salmon or sole	0.25
S08-H___104	2008-07-18	Chapais	QC	Canada	49.9882	-74.3852	F	2	40-49	3		About a year ago - Punta Cana - 1 week Winter (travels every second weekend-end) - all around quebec (For example: Abitibi, Quebec, Saguenay Lac St-Jean, Granby)	2008-07-18	TS	Lac Presqu'Île	Chapais	QC	Canada	49.9882	-74.3852	386.8		66	S08-W___66																1x per month - no specific brand	125					N		1x per week - Doré or salmon 1x per 2 months - Shrimp	1
S08-H___80	2008-07-18	Chapais	QC	Canada	49.9882	-74.3852	F	2	30-39	2		July 2008 - St-Felicien - 1 day April 2008 - Quebec - 3 days September 2007 - St-Tite - 3 days	2008-07-18	TS	Lac Presqu'Île (only uses it for cooking and coffee)	Chapais	QC	Canada	49.9882	-74.3852	386.8	Water sample # 35 is used for participant's drinking water (the source water in the woods). Also comes from lake Presqu'Île (participant refers to it as filtered water). Water from Mic-mac dépanneur # 84. Another source of water in Chapais. People use this source to fill bottles to drink. No idea where the water is from (truck?)**Observation: (water coming through hose that was passing through a …	66	S08-W___66	S08-W___35	S08-W___84															0					N		1x per week - Doré 1x per month - Trout 4x per year - Shrimp & scallop	1.25
S08-H___136	2008-10-23	Plainfield	ON	Canada	44.2907	-77.3517	M	1	30-39	2			2008-10-23	TG	40 ft	Plainfield	ON	Canada	44.2907	-77.3517	126.5	Haircut 1.5 months ago	68	S08-W___68																	0					N		Once every 1.5 weeks - Canned tuna & Canned salmon & Cod	0.666667
S08-H___122	2008-07-27	Poularies	QC	Canada	48.6611	-79.0802	M	1	30-39	2		December 2007 - Mexico - 1 week	2008-07-27	TG	25m Well	Poularies	QC	Canada	48.6611	-79.0802	290.5		69	S08-W___69																1x per day - Eska	3500					N		1x per month - Shrimp & sole	0.25
S08-H___158	2008-07-27	Poularies	QC	Canada	48.6611	-79.0802	F	2	30-39	2		December 2007 - Mexico - 1 week February 2008 - Toronto - 4 days June 2008 - St-Lazare - 5 days	2008-07-27	TG	25m Well	Poularies	QC	Canada	48.6611	-79.0802	290.5	Works in La Sarre and drinks La Sarre water #51 (La Sarre McDonalds) (ground water) N 48°47.502 W 79°12.057 elev:289.9	69	S08-W___69	S08-W___51															1x per day - Eska	3500					N		1x per week - Shrimp or sole or aigle fin	1
S08-H___142	39760	Windsor	ON	Canada	42.3048	-83.0651	F	2	18-29	1		Every other month - Belville Ontario - 3-4 days 2 months ago (Beginning of June) - Atlantic city - 2 days End of May to beginning of June - Victoria, BC - 2 weeks	2008-08-11	TS	Detroit River	Windsor	ON	Canada	42.3048	-83.0651	179.2		71	S08-W___71																10x per day - Nestle (purelife)	35000					N		1x per month - Salmon 1x per month - Tuna 1x per month each - Cod or white fish or trout or Haddock (all fish)	0.75
S08-H___59	39760	Windsor	ON	Canada	42.3048	-83.0651	F	2	18-29	1		1x per 4 months (last time 3 weeks ago) - Guelph, Burlington - 2 nights 1x every 2 months (last time in Christmas) - Hamilton - 2 nights Every 3-4 months (Last time in February 2008) - Toronto - 2 nights February 2008 - Peru - 2 and a half weeks October 2007 - Midland - Weekend	2008-08-11	TS	Detroit River	Windsor	ON	Canada	42.3048	-83.0651	179.2		71	S08-W___71																Less than 1x per month - no specific brand	62.5					N			0
S08-H___146	39546	Sault Ste. Marie	ON	Canada	46.5361	-84.3196	F	2	50-59	4		1x per 3 months - Southern Ontario & Hamilton - 1 week every 2 months - North Bay & Huntsville - 1 week 1x per month - Michigan - 2-3 days March 2008 - Mexico - 1 week	2008-08-04	TG	Lake Superior or GW	Sault Ste. Marie	ON	Canada	46.5361	-84.3196	247.4	SSM has two water sources: Lake Superior OR GW	72	S08-W___72																2-3x per day - no specific brand	8750					N		1x per week - White fish (from lake superior) or Salmon	1
S08-H___128	2008-09-19	Killaloe	ON	Canada	45.5473	-77.4316	M	1	40-49	3		April 26, 2008 - New Hamberg, ON - 3 days	2008-09-19	TG	160 ft	Killaloe	ON	Canada	45.5473	-77.4316	200.2		75	S08-W___75																Summer: 2x per week Less in winter No particular brand	500					N		1x per 2 weeks - Canned tuna or frozen cod or saltfish	0.5
S08-H___131	2008-07-27	Amos	QC	Canada	48.5612	-78.1072	M	1	30-39	2		July 2008 - Laurentide & south of Montreal - 10 days March & April 2007 - Rouyn-Noranda & Val d'Or - Day trip	2008-07-27	TG	Same source as eska (Municipal well)	Amos	QC	Canada	48.5612	-78.1072	297.4		76	S08-W___76																1L per week - Eska	1000					N		1x per 3 months - Shrimp 1x per week - trout, salmon or tuna (all filet)	1
S08-H___4	2008-07-27	Amos	QC	Canada	48.5612	-78.1072	M	1	18-29	1		1x per month (last trip June 29-30) - Gatineau - 2 days 1x per month (last trip may 16-17) - Nord de Gatineau - 2 days 1x this year (last trip in May) - St-Jerome - 4 days 1-2x per month (last trip July 1st) -Val d'Or - 1 day 2x per year (Last trip July 22) - Rouyn-Noranda - 1 day 1x per month (last trip Canada day) - Senneterre - 3-4 days	2008-07-27	TG	Same source as eska (Municipal well)	Amos	QC	Canada	48.5612	-78.1072	297.4		76	S08-W___76																	0					N		1x per month - Coquille St-Jacques 1x per month - Doré 3x per week - Herring or Tuna (can)	3.5
S08-H___97	2008-07-29	Hearst	ON	Canada	49.6902	-83.6684	F	2	30-39	2		1x per week - Kapuskasing - not even a day First 2 weeks or june - Orillia - 2 weeks Last 2 weeks of June - Hearst, Quebec, Gaspesie, Chibougamau - 2 weeks June 2008 - Nagagamisis - 1 week	2008-07-29	TS	River Mattawishkwia	Hearst	ON	Canada	49.6902	-83.6684	216.7		77	S08-W___77																1x per day - Aquanord	3500					N		1-2x per week - Doré or Brochet or trout 1x per week - Shrimp	2.5
S08-H___32	2008-07-19	Barraute	QC	Canada	48.4414	-77.6374	F	2	50-59	4		August 2007 - Gatineau - 1 week August 2007 - Rouyn-Noranda - 3 days	2008-07-19	TG	Water from well (unspecified)	Barraute	QC	Canada	48.4414	-77.6374	311.9	Water sample # 42 is water from work in Senneterre. Participant claims to drink this water too. N 48°23.665 W 77°14.014 elev:320.2	78	S08-W___78	S08-W___42															2 bottles per day - no specific brand	7000					N		1x per week - Shrimp 1x per week - Scallop 1-2x per week - Salmon & trout	3.5
S08-H___117	39455	Nipigon	ON	Canada	49.1179	-89.309	M	1	30-39	2		January 2008 - Dominican Republic - 1 week July 2008 - Edmonton - not even 24h July 2008 - Thunder Bay - Overnight	2008-08-01	TS	Lake Superior	Nipigon	ON	Canada	49.0179	-88.309	269.4	Water sample is from the community center in Nipigon	79	S08-W___79																1x per week - Dasani	500					N		2x per month - Lobster, scallops, mussel 2x per month - white fish 1-2x per week - tuna (can)	2.5
S08-H___15	39455	Nipigon	ON	Canada	49.0179	-88.309	M	1	30-39	2		March 29 - 10 april 2008 - Zurich, Switzerland, Rome, Italie - 12 days	2008-08-01	TS	Lake superior	Nipigon	ON	Canada	49.0179	-88.309	269.4	Water sample is from the community center in Nipigon	79	S08-W___79																1x per week - Dasani & sasi (very little bottle comsumption)	500					N		1x per month - salmon 3x per year - pickerel 1x per year - Lobster	0.25
S08-H___54	2008-07-30	Nipigon	ON	Canada	49.0179	-88.309	F	2	30-39	2		April 2008 - Switzerland (9 days) & Italy (3 days) February 2008 - Thunder Bay - 3 nights May 2008 - Orillia - 4 nights June 2008 - Kenora - 2 nights	2008-08-01	TS	Town water (don't know what lake)	Nipigon	ON	Canada	49.0179	-88.309	269.4	Also drinks water (coffee) from police station in Nipigon # 56	79	S08-W___79	S08-W___56															5x per week - no specific brand	2500					N		3x per month - shrimp or salmon or scallops	0.75
S08-H___132	2008-07-26	Brampton	ON	Canada	43.7079	-79.7338	F	2	30-39	2		Once every month to 2 months for the last 2 yearz - New Lisgard - 3 days to 1 week (variable)	2008-07-26	TS	Lake Ontario	Brampton	ON	Canada	43.7079	-79.7338	239.3		81	S08-W___81																2-3x per day - no specific brand	8750					N		1x per 2 months - Captain Highliner 2x per year - Pickeral
S08-H___108	2008-07-28	Rouyn-Noranda	QC	Canada	48.2411	-79.0382	F	2	30-39	2		Every week (last time june) - Abitibi (La Sarre, Amos, Val d'Or) - Not even a day February 2008 - Quebec - 10 days December 2007 - Quebec - 10 days June 2007 - Bruxelles, Paris, Hungary, Austria - 26 days	2008-07-28	TS	Lac Duffault	Rouyn-Noranda	QC	Canada	48.2411	-79.0382	299.7		83	S08-W___83																3-4x per week - Eska	1750					N		1x per week - Shrimp or salmon 1x per 3 weeks - Doré or brochet 1x per month - crab, scallop, tuna & sushi 1x per 4 months - trout	1.58333
S08-H___135	2008-07-28	Rouyn-Noranda	QC	Canada	48.2411	-79.0382	M	1	60-69	5			2008-07-28	TS	Lac Duffault	Rouyn-Noranda	QC	Canada	48.2411	-79.0382	299.7		83	S08-W___83																2x per day - Eska	7000					N		2x per month - Brochet, doré, sole filet or trout	0.5
S08-H___141	2008-07-16	Region between Val d'Or & Senneterre	QC	Canada	48.1057	-76.3956	F	2	30-39	2		August 2007 - Gaspesie - 1 week Once a month - Gatineau and Montreal - 5-6 days January 2008 - Rouyn-Noranda - 1 day April 2008 - Rouyn-Noranda - 1 week June 2008 - Rouyn-Noranda - 2 days May 2008 - Rouyn-Noranda - 2 days	2008-07-19	TG	Water from well - unspecified	Region between Val d'Or & Senneterre	QC	Canada	48.1057	-76.3956	328.8	Water sample # 42 is water from work in Senneterre. Participant claims to drink this water too. N 48°23.665 W 77°14.014 elev:320.2	85	S08-W___85	S08-W___42															(All the time) 2-3x per day - No specific brand	8750					N		1x per 2 weeks - Shrimp 1x per month - lobster 1x per 2 weeks - Scallop 1x per week - Salmon 1x per 3 week - Tuna 2x per month - Sushi	3.08333
S08-H___48	2008-07-13	Rawdon	QC	Canada	46.0402	-73.7064	M	1	30-39	2			2008-07-13	TS	Lake Vail or Vale	Rawdon	QC	Canada	46.0402	-73.7064	165	New Spring System implemented ~2 years ago. Can switch back and forth.	86	S08-W___86																1x week - No specific brand	500					N		1x per week - Salmon, tilapia, pangasius 2x per month - Shrimp, lobster, shellfish	1.5
S08-H___76	2008-07-13	Rawdon	QC	Canada	46.0402	-73.7064	F	2	30-39	2			2008-07-13	TS	Lake Vail or Vale	Rawdon	QC	Canada	46.0402	-73.7064	165	New Spring System implemented ~2 years ago. Can switch back and forth.	86	S08-W___86																1x week - No specific brand	500					N		1x per week - Salmon, tilapia, pangasius 2x per month - Shrimp, lobster, shellfish	1.5
S08-H___129	2008-07-16	Dolbeau-Mistassini	QC	Canada	48.8589	-72.2309	M	1	50-59	4		February 2008 - Quebec - 2 days Mai 2008 - Trois-Rivières - 4 days Once a month from January to july - Saguenay - 1 day	2008-07-16	TS	River Mistassini	Dolbeau-Mistassini	QC	Canada	48.8589	-72.2309	125.4		87	S08-W___87																1x per 2 days - no specific brand	1750					N		1x per month - trout 1x per week - Salmon 1x per 2 weeks - Tilapia 4x per year - Lobster 1x per 2 months - scallop 1x per week - shrimp	2.75
S08-H___145	2008-07-16	Dolbeau-Mistassini	QC	Canada	48.8589	-72.2309	M	1	50-59	4		July 8, 2008 - Quebec - 4 days	2008-07-16	TS	River Mistassini	Dolbeau-Mistassini	QC	Canada	48.8589	-72.2309	125.4		87	S08-W___87																5 glasses a day - President's choice	8750					N		5-6x per year - shrimp or lobster	0
S08-H___2	2008-07-29	Cochrane	ON	Canada	49.0702	-81.0212	F	2	50-59	4		October 2007 - Las Vegas - 5 days End of June - North Bay - 3 days Beginning of June - Sudbury - 3-4 days June 2008 - Toronto - 3-4 days	2008-07-29	TS	Lake …?	Cochrane	ON	Canada	49.0702	-81.0212	269.6		90	S08-W___90																1-2x per day - Nestle	5250					N		1x per month - Crab 1x per month - lobster 1x per 2 weeks - cod haddock	1
S08-H___5	2008-07-29	Cochrane	ON	Canada	49.0702	-81.0212							2008-07-29			Cochrane	ON	Canada	49.0702	-81.0212	269.6	random hair salon sample 1 - local person	90	S08-W___90
S08-H___7	2008-07-29	Cochrane	ON	Canada	49.0702	-81.0212							2008-07-29			Cochrane	ON	Canada	49.0702	-81.0212	269.6	random hair salon sample 2 - local person	90	S08-W___90
S08-H___143	39515	Wawa	ON	Canada	47.9919	-84.7805	F	2	18-29	1		Once every 3 months for the last year - Sault Ste-Marie - 1-2 nights August 2007 - Thunder Bay - Day trip	2008-08-03	TS	Lake Wawa	Wawa	ON	Canada	47.9919	-84.7805	295.3		91	S08-W___91																1x per 2 weeks - no specific brand	250					N			0
S08-H___12	39607	Parry Sound	ON	Canada	45.3387	-80.0377	M	1	50-59	4			2008-08-06	TS	Georgian Bay	Nobel	ON	Canada	45.3387	-80.0377	178.3		93	S08-W___93																2x per week - No specific brand	1000					N		1x per week (more in the summer) - White fish, Shrimp or Haddock	1
S08-H___46	39607	Nobel	ON	Canada	45.3387	-80.0377	M	1	40-49	3		5x per week (work) - Parry Sound 12-15 day per year (last time june 2008) - Sudbury - 3 days 8 days in the last 6 months (last time july 2008) - North Bay - 1 day May or june 2008 - London, ON - 2 days 2 weeks ago - Hamilton - 4 days	2008-08-06	TS	Georgian Bay	Nobel	ON	Canada	45.3387	-80.0377	178.3		93	S08-W___93																10x per week - No specific brand	5000					N		1-2x per month - Haddock, shrimp or pickerel	0.375
S08-H___51	39760	Cottam	ON	Canada	42.1284	-82.7442	F	2	30-39	2		1x per week - Toronto - 1x per couple of nights February 2008 - Dominican - 1 week Travels a lot within Ontario (example : Sault Ste Marie, Barrie…)	2008-08-11	TS	Town water	Cottam	ON	Canada	42.1284	-82.7442	205.2		95	S08-W___95																3-4x per week - no specific brand	1700					N		1x per 3 months - Haddock 1x per 2 months - Salmon 1x per 2 months - Perch 2x per month - Shrimp 1x per month - Tuna (can) 1x per 2 months - Crab 1x per month - Pickeral 1x per 2 months - Scallops Rarely - Oisters	1
S08-H___33	2008-07-30	Geraldton	ON	Canada	49.6801	-86.951	F	2	18-29	1		February 2008 - Punta Cana - 1 week September 2007 - Victoria Island - 10 days March 2007 - Orlando (FL) - 2 weeks 1x per 2 months - Thunder Bay - 2-3 days 2x per year (for the last 3 years) - Winnipeg - max 4 days 2x per year (for the last 2 years) - Sudbury (lively) - 4 days	2008-07-30	TS	Unpecified Lake	Geraldton	ON	Canada	49.6801	-86.951	346.5		103	S08-W___103																1x per day - no specific brand	3500					N		2x per month (summer) - Pickerel 1x per year - Crab	0.5
S08-H___63	2008-07-30	Geraldton	ON	Canada	49.6801	-86.951	F	2	50-59	4		July 2008 - Thunder Bay - 1 week	2008-07-30	TS	Unspecified Lake	Geraldton	ON	Canada	49.6801	-86.951	346.5		103	S08-W___103																	0					N		2x per week - Pickerel 1x per month - Splake 2-3x per year - Shrimp	2.25
S08-H___70	2008-07-30	Geraldton	ON	Canada	49.6801	-86.951	M	1	30-39	2		Beginning of July 2008 - Martin River - 1 week Holiday season - North Bay (5 days) & Kirkland Lake (3 days) Beginning of June - Chapleau - 2 days	2008-07-30	TS	Unspecified Lake	Geraldton	ON	Canada	49.6801	-86.951	346.5		103	S08-W___103																4x per week - President's choice (No specific brand)	2000					N		3x per week - Tuna (can) 1x per week - Herring or pollock	4
S08-H___71	39760	London	ON	Canada	42.9316	-81.2186	M	1	50-59	4		1-2-3 August 2008 - Toronto - 2 days May 10-11, 2008 - Toronto - 2 days Fall 2007 - Toronto - 2 days Last summer (2007) - Toronto - 2 days	2008-08-11	TS	Lake Ontario	London	ON	Canada	42.9316	-81.2186	269.7		105	S08-W___105																	0					N	(Don't eat a lot of meat)	4x per week - Sole or shrimp or salmon or tialpa 2x per year - Lobster	4
S08-H___18	39546	Sault Ste. Marie	ON	Canada	46.5361	-84.3196	F	2	50-59	4		February, May, July 2008 - Hamilton - 4 days each	2008-08-04	TS	Lake superior or GW	Sault Ste. Marie	ON	Canada	46.5361	-84.3196	247.4	SSM has two water sources: Lake Superior OR GW	106	S08-W___106																1x per day - No specific brand	3500					N			0
S08-H___42	2008-07-16	Metabetchouan-Lac-a-la-Croix	QC	Canada	48.425	-71.8693	F	2	40-49	3			2008-07-26	TG	Lac St-Jean	Metabetchouan-Lac-a-la-Croix	QC	Canada	48.425	-71.8693	121.9	Water sample # 46 is from alma (where participant works) Water sample # 70 is bottled sample from work	107	S08-W___107	S08-W___46	S08-W___70														1 glass (bottle?) per day	3500					N		2-3x per year - Shrimp and scallop 4-5x per year - trout, doré	0
S08-H___121	39790	Welland	ON	Canada	42.9967	-79.1786	M	1	60-69	5		February 2008 - San Andreas, Columbia - 1 week April 2008 - Samana, Dominican Republic - 1 week June 2008 - Springvale, NY - 3 days	2008-08-12	TS	Welland Canal	Welland	ON	Canada	42.9967	-79.1786	165.2	Water sample # 92 is water from their 18L jug	108	S08-W___108	S08-W___92															1L per day - 18L jug of water (local water treated by reverse osmosis)	7000					N		1x per 2 weeks - Salmon or tuna Winter (1x per week) - Shrimp Summer (1x per 2-3 weeks) - Shrimp Winter (1x per month) - Haddock	1.75
S08-H___27	39790	Welland	ON	Canada	42.9967	-79.1786	F	2	60-69	5		February 2008 - San Andreas, Columbia - 1 week April 2008 - Samana, Dominican Republic - 1 week June 2008 - Springvale, NY - 3 days	2008-08-12	TS	Welland Canal	Welland	ON	Canada	42.9967	-79.1786	165.2	Water sample # 92 is water from their 18L jug	108	S08-W___108	S08-W___92															2L per day - 18L jug of water (local water treated by reverse osmosis) 3-4x per week - no typical brand	15750					N		1x per 2 weeks - Salmon or tuna Winter (1x per week) - Shrimp Summer (1x per 2-3 weeks) - Shrimp Winter (1x per month) - Haddock	1.25
S08-H___75	39607	Hidden Valley	ON	Canada	45.3556	-79.1278	F	2	40-49	3		Every other weekend (1x per month) - Orillia (well water) - 2 days 5x per week - travel in Huntsville for work June 2008 - Killbear - 3 days Christmas 2007 - Mississauga - 2 days	2008-08-06	TG	Shallow well (town water filtered by participant's fridge)	Hidden Valley	ON	Canada	45.3556	-79.1278	304.3		111	S08-W___111																2-3x per day - no specific brand	0					Y	Not much red meat (2x per year) Source of protein - Yogurt, vegetable, fish (2x per week), Chicken (3-4x per week)	2x per week - Salmon or tuna (can) 1x per month - Shrimp 1x per year - trout, pickerel, white fish or bass	2.25
S08-H___127	2008-07-17	Outside Chibougamau	QC	Canada	49.7475	-74.3982	F	2	40-49	3			2008-07-17	TS	Lake Chibougamau	Chibougamau - Rural	QC	Canada	49.7475	-74.3982	382.5		112	S08-W___112																2x per day - president's choice	7000					N		1x per week - langoustine, Doré, shrimp, goberge	1
S08-H___119	2008-07-26	New Liskeard	ON	Canada	47.5069	-79.6729	M	1	50-59	4		June 22-29, 2008 - Toronto, Niagara Falls - 7 days (Only afternoons in Niagara falls)	2008-07-26	TG	Source on top of Hill	New Liskeard	ON	Canada	47.5069	-79.6729	211.7	Participant also drinks water from cooler sample #4 (what-a-water company. Same as tap water but filtered). Also drinks from water bottle Ice river springs sample #20 which was found and might have been open for a month.	113	S08-W___113	S08-W___4	S08-W___20														3x per day - Real Canadian 3 glasses from cooler per day - What-a-water company	15750					N		1x per 6 months - Shrimp 2x per year - Doré	0
S08-H___58	2008-07-26	New Liskeard	ON	Canada	47.5069	-79.6729	F	2	50-59	4		June 22-29, 2008 - Toronto, Niagara Falls - 7 days (Only afternoons in Niagara falls)	2008-07-26	TG	Source on top of Hill	New Liskeard	ON	Canada	47.5069	-79.6729	211.7	Participant also drinks water from cooler sample #4 (what-a-water company. Same as tap water but filtered). Also drinks from water bottle Ice river springs sample #20 which was found and might have been open for a month.	113	S08-W___113	S08-W___4	S08-W___20														3x per day - Real Canadian (June & before brand: Ice river springs)	10500					N		1x per 6 months - Shrimp 2x per year - Doré	0
S08-H___149	2008-07-21	Val D'or	QC	Canada	48.0987	-77.8157	F	2	40-49	3		October 2007 - Laurentide - 4 days	2008-07-21	TG	(from an aqueduct)	Val D'or	QC	Canada	48.0987	-77.8157	318.5		114	S08-W___114																Summer 2-4 per month 2-3 per Winter	375					N		Winter 3-4x per winter & rarely in the summer - Shrimp 3-4x per winter & rarely in the summer - scallop 1x per month - Salmon	0.5
S08-H___49	2008-07-21	Val D'or	QC	Canada	48.0987	-77.8157	M	1	30-39	2		July 20, 2008 - Joliette - 4 days May 2008 - Montreal - 3 days New year - Quebec - 5 days	2008-07-21	TG	Big well - aquaduct	Val D'or	QC	Canada	48.0987	-77.8157	318.5		114	S08-W___114																2x per week - eska	1000					N		1x per month - Shrimp 1x per month - Truite saumoné 2x per year - Doré	0.5
S08-H___72	39576	Algoma Mills	ON	Canada	46.1921	-82.801	F	2	50-59	4		Every month (last trip august 1, 2008) - Sudbury- 1-3 days February 2008 - Quebec City - 1 week April 2008 - Quebec City - 4 days Every 3 month ( July 30, 2008) - Sault Ste Marie - 1-3 days July 2007 - Saskatchewan - 3 days	2008-08-05	TS	Lake Lauzon	Algoma Mills	ON	Canada	46.1921	-82.801	201.5		115	S08-W___115																1x per week- No specific brand	500					N		1x per 2 months - Shrimp 1x per week - Salmon (can) 1x per week - Lake trout 1x per month - Pickerel 2x per year - Bass 2x per year - Tuna (can)	2.25
S08-H___116	2008-07-16	St-Félicien	QC	Canada	48.6537	-72.4611	F	2	40-49	3		December 2007 - Trois-Rivière - 1 week Summer 2007 - Quebec - 2 days	2008-07-16	TG	Ashuapmuschuan River	St-Félicien	QC	Canada	48.6537	-72.4611	113.74		116	S08-W___116																	0					N		3x per month - shrimp or sole filet or (doré) or (goberge)	0.75
S08-H___120	2008-07-16	St-Félicien	QC	Canada	48.6537	-72.4611	M	1	30-39	2		July 2007 - Quebec -5 days July 2008 - Quebec - 2 days July 2008 - Montreal - 2 days	2008-07-16	TG	Ashuapmuschuan River	St-Félicien	QC	Canada	48.6537	-72.4611	113.74		116	S08-W___116																2-3 per day - No particular brand	8750					N		1 per 2 weeks - Doré, trout, Salmon	0.5
S08-H___159	2008-07-16	St-Félicien	QC	Canada	48.6537	-72.4611	F	2	40-49	3		April 1 to april 8 2008 - Cuba, Varadero - 1 week September & December 2007 - Quebec - 2 days	2008-07-16	TS	Ashuapmuschuan River	St-Félicien	QC	Canada	48.6537	-72.4611	113.74	Frequently consumes bottle water Sample # 2	116	S08-W___116	S08-W___2															3-4x week - no favorite brand	1700					N		1x 2 per weeks in the summer - doré	0.5
S08-H___13	2008-07-15	La Baie	QC	Canada	48.4104	-71.0483	M	1	50-59	4		Travels every 2 month to Laval, Sherbrooke, Quebec, Valcourt - length of 4 days	2008-07-15	TG	Water treated from La Baie city	La Baie	QC	Canada	48.4104	-71.0483	16.6	Water from aqueduc providing to the whole region.	117	S08-W___117																2-3x week - President	1250					N		1x per week - shrimp 1x per week - salmon 1x per week - trout, tilapia, sole	3
S08-H___64	2008-07-15	Jonquiere	QC	Canada	48.4104	-71.0483	M	1	50-59	4		June 19, 2008 - Chute des passes - 4 days	2008-07-15	TG	Water treatment plant. Water Jonquière via aquaduct	La Baie	QC	Canada	48.4104	-71.0483	16.6	Water from aqueduc providing to the whole region.	117	S08-W___117																	0					N		1x week - Salmon, sole filet, trout, shrimp, crab or lobster	1
S08-H___139	2008-10-23	Kingston	ON	Canada	44.2362	-76.5792	F	2	30-39	2		March 2008 - Myrtle Beach - 1 week Summer 2008 - Cobourg area … - Weekends	2008-10-23	TS	Lake Ontario	Kingston	ON	Canada	44.2362	-76.5792	86.2	Water sample number 96 is Culligan bottled water & 118 is tap from West Kingston	118	S08-W___118	S08-W___96															Daily - Culligan	3500					N		1x per month - Tuna	0.25
S08-H___69	2008-07-14	Trois-Rivieres (Cap-de-Madeline)	QC	Canada	46.3972	-72.5414	F	2	40-49	3			2008-07-14	TG	Note 6**	Trois-Rivieres (Cap-de-Madeline)	QC	Canada	46.3972	-72.5414	45.1	Additional water sample for Trois-Rivières since Cap-de-la Madeleine has a different water source from Trois-Rivières; We thought Cap-De-Madeleine came from a river but participant said ground Taken from Quiznos water sample #63 N 46°20.003 W 72°35.513 elevation 79.3m	119	S08-W___119	S08-W___63																0					N		1-2x per month - Shrimp, Salmon	0.375
S08-H___44	39607	Parry Sound	ON	Canada	45.3387	-80.0377	F	2	18-29	1		June 2008 - PEI - 10 days June 2007 - PEI - 10 days June 2007 - Mans field - Overnight June 2007 - Bancroft - Overnight	2008-08-06	TG	Shallow well North East end	Parry Sound	ON	Canada	45.3387	-80.0377	178.3	We have water sample from the South East end #120	120	S08-W___120																1-2x per day - Nestle (pure life)	5250					N		Less than 1x per week - Tuna (can) When on trip in PEI (often) - Lobster & Mussel	1
S08-H___67	2008-07-14	La Malbaie	QC	Canada	47.6565	-70.1523	F	2	40-49	3		July 2008 (every week) - Montreal or Quebec - 1,2 days	2008-07-14	TG	eau naturelle??? Pure	La Malbaie	QC	Canada	47.6565	-70.1523	9.6	Said their water is ultra pure. Said that bottle water is what comes out of the pipe. St-Laurence River too dirty	121	S08-W___121																Said their water is ultra pure. Said that bottle water is what comes out of the pipe. St-Laurence River too dirty (La source)						N		2x per week - Sushi, Sole, Salmon	2
S08-H___96	2008-07-14	La Malbaie	QC	Canada	47.6565	-70.1523	F	2	40-49	3		Mai, June - Québec - 1 week	2008-07-14	TG	eau naturelle??? Pure	La Malbaie	QC	Canada	47.6565	-70.1523	9.6	Said their water is ultra pure. Said that bottle water is what comes out of the pipe. St-Laurence River too dirty	121	S08-W___121																Said their water is ultra pure. Said that bottle water is what comes out of the pipe. St-Laurence River too dirty (Labrador)						N		In general in season - salmon, shrimp (Bourcot, caplan, éperland)
S08-H___118	2008-10-23	Napanee	ON	Canada	44.2542	-76.9541	M	1	30-39	2		?SUMMER 2008? - North Conway, New Hampshire - 6 days	2008-10-23	TS	Lake Ontario - Bay of Quinte	Napanee	ON	Canada	44.2542	-76.9541	99.5		123	S08-W___123																1x per month - U/k brands	125					N		1x weekly/biweekly - salmon 1x per month - Shrimp	1.25
S08-H___28	2008-07-31	Atikokan	ON	Canada	48.7528	-91.5978	M	1	50-59	4		April 2008 - South Carolina - 2 weeks May 2008 - Northern Minnesota - 1 week July 23 (last week) - Thunder Bay - day trip July 28, 2008 - Fort Frances - day trip	2008-07-31	TS	Atikokan river	Atikokan	ON	Canada	48.7528	-91.5978	395.8	Water sample from Sasi water 18L jug #57	124	S08-W___124	S08-W___57															5-6 cups per day - Sasi	9625					N		1x per month - Pickerel or Northern Pike (local fish) 2x per month - crab 2x per month - Shrimp	1.25
S08-H___112	39760	London	ON	Canada	42.9316	-81.2186	F	2	50-59	4		July 21, 2008 - St. Jacobs - less than 1 day	2008-08-11	TS	Lake Erie??	London	ON	Canada	42.9316	-81.2186	269.7		125	S08-W___125																2x per day - president's choice or aquafina +filtered (silver tank) water at work	5000					N		1x per 2 months - halibut or cod 1x per month - canned tuna	0.25
S08-H___45	39760	London	ON	Canada	42.9316	-81.2186	M	1	50-59	4		July 21, 2008 - St. Jacobs - Less than one day	2008-08-11	TS	Lake Erie??	London	ON	Canada	42.9316	-81.2186	269.7		125	S08-W___125																2x per day - president's choice or aquafina +jug water at work	7000					N		1x per 2 months - halibut or cod 1x per 3 months - shrimp 1x per month - canned tuna	0.25
S08-H___148	39760	Puce	ON	Canada	42.2995	-82.7792	F	2	30-39	2		2 weeks ago (August 28, 2008) - Ottawa - 1 week September 2007 - Greece - 15 days	2008-08-11	TS	town water	Puce	ON	Canada	42.2995	-82.7792	179.3		127	S08-W___127																5x per day - aquafina & wallmart brand	17500					N		1x per 2 weeks - Shrimp (when go out)	0.5
S08-H___74	2008-07-16	Roberval	QC	Canada	48.5005	-72.2258	M	1	40-49	3		July 2007 - Gaspesie - 10 days Mai 2008 - Quebec - 5 days June 2008 - Quebec (5 days) & Alma, Chicoutimi (3 days)	2008-07-16	TS	Lac St-Jean	Roberval	QC	Canada	48.5005	-72.2258	128.1		128	S08-W___128																2x day - don't know brand	7000					N		2x per month - Salmon 1x per month (summer but not winter) - trout	0.75
S08-H___9	2008-07-16	Roberval	QC	Canada	48.5005	-72.2258	F	2	40-49	3		Mai 2008 - Alma - 1 day April 2007 - Chicoutimi - 3 days	2008-07-16	TS	Lac St-Jean	Roberval	QC	Canada	48.5005	-72.2258	128.1		128	S08-W___128																1x per day - No specific brand	3500					N			0
S08-H___39	2008-07-27	Palmarol	QC	Canada	48.6666	-79.2007	M	1	40-49	3		1x per 2 weeks (last trip 3 weeks ago) - Montreal - 3-4 days 1x per year (last trip summer 07) - Gatineau - 1-2 days 1x per year (last trip January 2008) - Quebec - 3 days	2008-07-27	TG	City well	Palmarol	QC	Canada	48.6666	-79.2007	275.9		130	S08-W___130																1L per day - Onibi or Eska	7000					N		1-2x per month - crap & shrimp & goberge & sole & doré	1.875
S08-H___144	2008-07-18	Waswanipi	QC	Canada	49.6984	-75.9596	M	1	50-59	4		Mai 23-25, 2008 - Ottawa 2x per week - Chibougamau - does not stay overnight July 12, 2008 - Val d'Or - Day 4x per year - Montreal - Week-end	2008-07-18	TG	Deep well - 176 ft (does not use this water for drinking. Only for bathing and cooking)	Waswanipi	QC	Canada	49.6984	-75.9596	313.8	Water # 7 is from the CLSC (work). When boiled, used to prepare tea. Water # 36 is Eska bottle water	133	S08-W___133	S08-W___7	S08-W___36														4x per day - Eska and Icespring See bottle 36 for eska	14000					N		2x per week - walleye or whitefish or trout 1x per month - shrimp or lobster tail	2.25
S08-H___93	2008-07-16	Hebertville	QC	Canada	48.389	-71.686	F	2	30-39	2		February 2008 - Florida - 1 week	2008-07-16	TG	Source Mezy	Hebertville	QC	Canada	48.389	-71.686	145.6		134	S08-W___134																3x per week - Nutrinor	1500					N		1x per week - trout or salmon 1x per 15 days - shrimp or (scallop)	1.5
S08-H___154	39455	Marathon	ON	Canada	48.7071	-86.3869	F	2	50-59	4		2 weeks ago (2-3x per month) - Thunder Bay - 1-2 days April 2008 - Timmins - 2-3 days	2008-08-01	TG	Deep well	Marathon	ON	Canada	48.7071	-86.3869	207.7		135	S08-W___135																1x per week - no specific brand	500					N		1x per month - pickerel 2-3x or 1x per month - salmon & tuna (can)	1.125
S08-H___3	39789	Hawkesbury	ON	Canada	45.6039	-74.5898	F	2	50-59	4		1x per week - Ottawa	2008-07-12	TS	Outouais River	Hawkesbury	ON	Canada	45.6039	-74.5898	60.2		136	S08-W___136																2-3x week - Compliment, Aquafina	1250					N		1x per month - salmon	0.25
S08-H___56	39789	Hawkesbury	ON	Canada	45.6039	-74.5898	M	1	50-59	4		Once a week - Ottawa - For 3 hours	2008-07-12	TS	Ottawa River	Hawkesbury	ON	Canada	45.6039	-74.5898	60.2		136	S08-W___136																3x week - compliments	1500					N		1x per month - Salmon	0.25
S08-H___150	39699	Scarborough	ON	Canada	43.7455	-79.2672	M	1	30-39	2		August 2007 - Atlantic City - 1 week September 2007 - North Carolina - 1 week November 2007 - Collingwood - weekend	2008-08-09	TS	Lake Ontario	Mississauga	ON	Canada	43.5863	-79.6384	129		138	S08-W___138																	0					N			0
S08-H___82	39699	Mississauga	ON	Canada	43.5863	-79.6384	F	2	30-39	2		August 2007 - Atlantic City - 1 week November 2007 - Collingwood - weekend	2008-08-09	TS	Lake Ontario	Mississauga	ON	Canada	43.5863	-79.6384	129		138	S08-W___138																1x per 2 weeks - no specific brand	250					N		1x per week - Tuna (can)	1
S08-H___53	2008-07-31	Thunder Bay	ON	Canada	48.3811	-89.2986	M	1	30-39	2		July 14-18, 2008 - Sleeping Giant (provincial park) - 5 days April 2008 - Stratford, ON - 4 days January - Orillia - Overnight February 2008 - Orillia - Overnight End of March, 2008 - Dryden - 2,3 days	2008-07-31	TS	Lake superior	Thunder Bay	ON	Canada	48.3811	-89.2986	199.9		139	S08-W___139																4-5 glasses per day - Sasi	1125					N		1x per month - Salmon	0.25
S08-H___95	2008-07-23	Thunder Bay	ON	Canada	48.3811	-89.2986	M	1	30-39	2		chrismas 2007 - Ottawa - 2 weeks Last summer - Ottawa - Whole summer June 2008 & Fall 2007 - Duluth, MN - Day trip	2008-07-31	TS	Lake Superior	Thunder Bay	ON	Canada	48.3811	-89.2986	199.9		139	S08-W___139																2-3x per month - Ouimet Canyon, Dasani, aquafina	312.5					N		1-2x per month (january, february, march) - lake herring (cisco)	0.375
S08-H___103	2008-07-15	Sacré-Coeur	QC	Canada	48.2318	-69.8015	M	1	50-59	4		June 27, 2008 - Shawinigan - 4 days April - Quebec - 1 day May - Baie-Comeau - 1 day	2008-07-15	TG	Profonde	Sacré-Coeur	QC	Canada	48.2318	-69.8015	128.95	Water vial from tadoussac SQ detachement # 102 N 48°08.927 W 69°42.895 elev 127.5 He says that the water comes from a nearby water or lake. (Participant not sure)	141	S08-W___141	S08-W___102															1x day	3500					N			0
S08-H___137	39546	Goulais River	ON	Canada	46.7206	-84.3827	M	1	30-39	2		Up to september last year - Wawa - Lived there 5x per week - Sault Ste Marie (Drinks 2 L of tap per week)	2008-08-04	TG	168ft	Goulais River	ON	Canada	46.7206	-84.3827	186.8	Participant works in Sault Ste Marie. Water sample from there is #106.	142	S08-W___142	S08-W___106															1x per month - Nestle (pure life)	125					N		2x month - trout	0.5
S08-H___35	39546	Goulais River	ON	Canada	46.7206	-84.3827	M	1	60-69	5			2008-08-04	TG	168 ft	Goulais River	ON	Canada	46.7206	-84.3827	186.8		142	S08-W___142																3x per week - Nestle (pure life)	1500					N		2x per week - trout 2x per year - Shrimp 3x per year - Salmon	2
S08-H___8	39546	Goulais River	ON	Canada	46.7206	-84.3827	F	2	60-69	5			2008-08-04	TG	168 ft	Goulais River	ON	Canada	46.7206	-84.3827	186.8		142	S08-W___142																1x per month - Nestle (pure life)	125					N		2x per month - Trout 3x per year - Salmon	0.5
S08-H___78	2008-10-23	Harrowsmith	ON	Canada	44.4031	-76.6665	F	2	30-39	2		February 2008 - Mayan Riviera, Mexico - 2 weeks August 2008 - Fredericton, New Brunswick - 2 weeks May 2008 - North Conway, New Hampshire - 3 days	2008-10-23	TG		Harrowsmith	ON	Canada	44.4031	-76.6665	125.1	Water sample number 144 is water from home & water 137 water cooler from detachment	144	S08-W___144	S08-W___137															Everyday - Nestle & 2-3 bottles from water cooler	12250					N		2x per week - Canned tuna	2
S08-H___94	2008-07-21	Manawaki	QC	Canada	46.3846	-75.982	M	1	50-59	4			2008-07-21	TS	Gatineau river	Manawaki	QC	Canada	46.3846	-75.982	163	Participant mentions that they are planing on changing the water source. It was planned on being changed on November 2007 but this has not yet been done (July 20, 2008). The new source will be in place as soon as they can filter the manganese and iron that was found in the ground water.	147	S08-W___147																	0					N		1x per 6 months - Shrimp and salmon	0
S08-H___68	2008-07-28	Timmins	ON	Canada	48.4763	-81.3074	F	2	50-59	4		June 15-28, 2008 - East coast - 21 days	2008-07-28	TS	Notogomi River	Timmins	ON	Canada	48.4763	-81.3074	315.2		149	S08-W___149																1x per week - aquafina, dasani	500					N		2-3x per week - trout or salmon, or haddock or tilapia	2.5
S08-H___89	2008-07-28	Timmins	ON	Canada	48.4763	-81.3074	M	1	50-59	4		June 15-28, 2008 - East coast - 21 days	2008-07-28	TS	Notogomi River	Timmins	ON	Canada	48.4763	-81.3074	315.2		149	S08-W___149																	0					N		2-3x per week - trout or salmon, or haddock or tilapia	2.5
S08-H___88	39729	Windsor	ON	Canada	42.26	-83.0456	F	2	18-29	1		July 24-27, 2008 - Kingston - 3 days July 22-23, 2008 - Barrie - 2 days June 5-8, 2008 - Tobermory - 3 days March + May 2008 - Ohio - 1 day each *Other trips but not longer than 1 week*	2008-08-10	TS	Detroit River??	Windsor	ON	Canada	42.26	-83.0456	187.1		150	S08-W___150																Drink almost exclusively bottled water (Refill 18L jugs at Hardward store)						N		2x per week - Perch or bass (river fish) or pickeral 3x per month - shrimp or lobster or haddock 2x per week - canned tuna	4.75
S08-H___106	39789	Montreal	QC	Canada	45.4767	-73.6012	M	1	18-29	1		May 12, 2008 - Quebec city - back - 3 months	2008-07-12	TS	Montreal River?	Montreal	QC	Canada	45.4767	-73.6012	65		151	S08-W___151	S08-W___104															3x per day - President's choice, Naya	10500					N		3x per week - Salmon, Scallop, Tuna, Shrimp	3
S08-H___20	2008-06-15	Val Caron	ON	Canada	46.6144	-81.0332	F	2	30-39	2		July 2008 - Sault Ste-Marie - 2 days Word in Sudbury (coffee + occasional drink) -5 days per week	2008-06-15	TG		Val Caron	ON	Canada	46.5361	-84.3196	247.4		153	S08-W___153																1x per week - Dasani or Nestle	125					N			0
S08-H___133	39789	Montreal	QC	Canada	45.4767	-73.6012	F	2	18-29	1		See note 2 August 2007 - St-Hyacinthe - 8 months	2008-07-12	TS	Montreal river?	Montreal	QC	Canada	45.4767	-73.6012	65	(At St-Hyacinthe 5x/week, comes back weekends at Montreal)	154	S08-W___154																	0					N		1x per week - salmon 1x per month - shrimp	1.25
S08-H___86	39789	Montreal	QC	Canada	45.4767	-73.6012	F	2	50-59	4			2008-07-12	TS	Montreal river?	Montreal	QC	Canada	45.4767	-73.6012	65		154	S08-W___154																	0					N		1x per week - salmon 1x per month - shrimp	1.25
S08-H___111	39605	Ottawa	ON	Canada	45.3734	-75.6023	M	1	30-39	2		September 24 - October 5, 2007 - Manchester UK - 2 weeks December 9 - December 15, 2007 - San Francisco - 1 week December 19 2007 - January 8, 2008 - Manchester (3 days), Edinburgh (2 weeks), Oban (3 days) June 13 - July 3, 2008 - Edinburgh (2 weeks), Keswick (3 days), Munich (3 days)	2008-06-06	TS	Ottawa River	Ottawa	ON	Canada	45.3734	-75.6023	92.2		155	S08-W___155																2x per week - Dasani or Evian	1000					N		4x per month - Shrimp 1-2x per month - Cod or Haddock 1x per 2 weeks - Tuna (can)	1.875
S08-H___124	39699	Toronto (North York)	ON	Canada	43.7682	-79.4923	M	1	30-39	2		3 weeks ago - Waterloo - not even a day May 2008 - Niagara Falls - 1 day (Moved from Guelph last August. 2.5 years in guelph)	2008-08-09	TS	Lake Ontario	Toronto (North York)	ON	Canada	43.7682	-79.4923	200.7		159	S08-W___159																5x per week - Aquafina & dasani (sometimes other brands)	2500					N		Every other week - Shrimp 1-2x per year - Seaweed, squid 1x per month - Salt water fish	0.75
S08-H___60	39699	Toronto (North York)	ON	Canada	43.7682	-79.4923	F	2	30-39	2		3 weeks ago - Waterloo - not even a day May 2008 - Niagara Falls - 1 day (Moved from Guelph last August. 2.5 years in guelph)	2008-08-09	TS	Lake Ontario	Toronto (North York)	ON	Canada	43.7682	-79.4923	200.7		159	S08-W___159																1x per month - Aquafina	125					N		Every other week - Shrimp 1-2x per year - Seaweed 1x per month - Salt water fish	0.75
S09-H___288	39990	Yarmouth	NS	Canada	43.8569	-66.1125	M	1	40-49	3	N	Apr 2009 - Vancouver BC - 2 weeks Feb 2009 - Quebec city - 2 weeks	2009-06-26	TS	Lake George (10-15 km out of town = treated water)	Yarmouth	NS	Canada	43.8569	-66.1125	21	Water sample #327 is from WC at home & #200 is from the tap water taken from the Yarmouth RCMP.	200	S09-W___200	S09-W___327							Bud light or Coors light - 2-3 beers per week	887.5	Italian wine - half bottle per week	375		0			President Choice (18L jug) - 2-3 (710mL) per day	12425		0		0	N		Salmon - 1 time per week Haddock - 1 time per 2 weeks Hareng (can) - 1-2 time per week Lobster - 1-2 time per year Scallop - 1-2 time per year	1.7
S09-H___316	39990	Yarmouth	NS	Canada	43.8569	-66.1125	F	2	30-39	2	Y	May 22 & March 10, 2009 - Fredericton in Tracy (on Well water) - 3-4 days each (8 times in the last year) April 2009 - Halifax - 2 days	2009-06-26	TS	Lake George	Yarmouth	NS	Canada	43.8569	-66.1125	21		200	S09-W___200									0		0		0			No specific brand - 4 bottles per week	2000	Coke - 2 bottles (750 mL) per week	1500		0	N		All types (scallops or lobster or shrimp or haddock or salmon or halibut) - 1 time per 2 weeks	0.5
S09-H___214	39986	Grand Barachois	NB	Canada	46.2169	-64.3529	F	2	18-29	1	Y	May 2009 - Halifax - 1 week	2009-06-22	TG	?? Ft	Grand Barachois	NB	Canada	46.2169	-64.3529	17.1		201	S09-W___201									0		0	One drink - once every 2-3 months	0			Aquafina - 1-2 bottles per day	5250		0		0	N		Salmon - 1-2 time per month	0.375
S09-H___351	40014	Hampton	NB	Canada	45.5236	-65.8384	M	1	50-59	4	N	May 2009 - Florida - 10 days 2 weeks ago - Cae Breton, NS - 4 days	2009-07-20	TG	75 ft - at home - no water sample	Hampton	NB	Canada	45.5236	-65.8384	33.6	has a personal well at home, but we do not have a sample - gave him water from Fredericton as his primary water	203	S09-W___203								Local beer - 6 pack per week	2130	Any red merlot wine - half bottle per week	375	Vodka - pint per week	473				0	Pepsi - 2L per week	2000		0	N			0
S09-H___295	39983	Bathurst	NB	Canada	47.6399	-65.6905	F	2	30-39	2	Y	Every weekend since May - Tracadie (45 min away) (brought own water from bottle & tap) - weekend	2009-06-19	TS	City water…	Bathurst	NB	Canada	47.6399	-65.6905	43.4	Water sample #205 is water from the city and water #331 is from the WC	205	S09-W___205	S09-W___331							Bud light - 2-3 bottles per week	710	Red Wine (Australian) - 1 bottle per week	750		0			No specific brand - 2-3 bottles per week	1250	Pepsi - 1 (591mL) per week	591		0	N		Lobster, shrimp, scallops, oysters, salmon, halibut or trout - 3-4 times per week	3.5
S09-H___308	40017	Edmundston	NB	Canada	47.3763	-68.3149	F	2	40-49	3	Y	May 2009 - Fredericton, NB - 3 days March 2009 - Moncton, NB - 2-3 days Early 2009 (Feb or March) - Quebec City, QC - 2 days	2009-07-23	TG	City water	Edmundston	NB	Canada	47.3763	-68.3149	247.5	Water #208 is from home tap & #373 is from WC at RCMP in Rivière Verte	208	S09-W___208	S09-W___373							Coolers - 2-3 bottles per week (summer)	825	Local wine - 3 glasses per week	562.5		0			WC (Theri'eau from Edmundston) - 1 bottle per day Aquafina - 3 bottles per day	14000		0		0	N		All types - 2 times per week	0.5
S09-H___310	39997	Sydney	NS	Canada	46.1212	-60.2056	F	2	30-39	2	Y	April 26, 2009 - Halifax - 4 days End of April - Dartmouth - 1 days Oct 2008 - Truro - 3 days	2009-07-03	TS	City water	Sydney	NS	Canada	46.1212	-60.2056	29.7		212	S09-W___212								Coors (local) - 2-3 bottle per week Coolers - 2 times per month	1052.5		0		0				0		0		0	N			0
S09-H___311	40010	Sydney	NS	Canada	46.1212	-60.2056	F	2	30-39	2	N	Participant moved to Bay St-Lawrence in April 2009	2009-07-03	TS	City water	Sydney	NS	Canada	46.1212	-60.2056	29.7		212	S09-W___212									0		0		0			Any brand - 2 bottles per week	1000	Pepsi - 5-8 cans per day	16152.5		0	N			0
S09-H___377	39997	George River (North side of Sydney)	NS	Canada	46.2125	-60.2458	M	1	50-59	4	N	Every month 2009 - Halifax - Overnight Feb 2009 - Newfoundland - Overnight	2009-07-03	TS		Sydney	NS	Canada	46.1212	-60.2056	29.7	Participant claims to drink more water from the Sydney water supply (tap water # 212). However, participant also claims to cook with his well water. NO well water sample. NOGPS location, so gave him North Sydney GPS location. Not found on Google Earth.	212	S09-W___212								Coor light - Summer (4 beer per day on a heavy time)	9940	German wine - 1 bottle per 2 weeks	375	Vodka - 1 ounce per weekend	30			WC (Sobey's) - 2 bottles per week	1000		0		0	N		Salmon, haddock - at least 1 time per week Lobster (in season) - 2 times per year	1
S09-H___383	39982	St-Thérèse (Percé region)	QC	Canada	48.4181	-64.3939	F	2	18-29	1	Y	Oct 2008 - Rimouski, QC - 3-4 days	2009-06-18	TS	Aqueduc	St-Thérèse (Percé region)	QC	Canada	48.4181	-64.3939	23.1		213	S09-W___213								No specific brand - 1 time per month or less	0	No specific brand - 1 time per month or less	0	No specific brand - 1 time per month or less	0			No specific brand - 2-3 bottles per week	8750	7-up - 1 can per week	355		0	N		Cod - 1 time per 2 weeks	0.5
S09-H___239	39979	Sherbrooke	QC	Canada	45.3956	-71.9461	F	2	30-39	2	Y	Aug 2008 - Quebec city - 2 days Feb 2009 - Trois-Rivière - 2 days Mars 2009 - Quebec city - 2 days	2009-06-15	TS	Lac Memphrémagog	Sherbrooke	QC	Canada	45.3956	-71.9461	192.8	Tap water #336 & cooler (distilled water) refilled #216. They claim to drink exclusively the cooler water. Both participants live in the same house.	216	S09-W___216	S09-W___336							No specific brand (vodka ice, coors) - 1 per week	355		0		0			Company water (refilled) - 5-8 glasses per day	11375	7-up - 1 time per month	88.75		0	N		Pétoncle ou crevette ou crabe - 3-4 times per year	0
S09-H___361	39979	Sherbrooke	QC	Canada	45.3956	-71.9461	M	1	30-39	2	N		2009-06-15	TS	Lac Memphrémagog	Sherbrooke	QC	Canada	45.3956	-71.9461	192.8	Tap water #336 & cooler (distilled water) refilled #216. They claim to drink exclusively the cooler water. Both participants live in the same house.	216	S09-W___216	S09-W___336								0		0		0			Distilled water from cooler - Always		Diet pepsi - 1 can a day	2485		0	N			0
S09-H___378	39983	Jardineville	NB	Canada	46.6247	-64.8948	M	1	50-59	4	N	Jan or Feb 2009 - Fredericton - Overnight	2009-06-19	TG	67 ft	Jardineville	NB	Canada	46.6247	-64.8948	10		217	S09-W___217								Any beer brand - 1 case per year	163.846		0		0				0		0		0	N		Lobster or scallops or clams or shrimp - 1-2 times per month Salmon - 1 time per week	1.375
S09-H___396	39983	Jardineville	NB	Canada	46.6247	-64.8948	F	2	50-59	4	N		2009-06-19	TG	67 ft	Jardineville	NB	Canada	46.6247	-64.8948	10		217	S09-W___217									0	Wine (No preference) - 1-2 times per month	70.3125		0				0	Pepsi - 4-5 cans per week	1597.5		0	N		Lobster or scallops or clams or shrimp - 1-2 times per month Salmon - 1 time per week	1.375
S09-H___232	39987	Cornwall (Charlottetown)	PE	Canada	46.2285	-63.1368	M	1	40-49	3	N	1 year ago - Thunder Bay - 1 week 1 month ago - Newfoundland, St-John - 10 days Dec & Mar - Fredericton - 1 day Oct 2008 - Halifax (didn't drink water) - 1 day Oct 2008 - Truro - 1 day Last week - Moncton - 1 day	2009-06-23	TG	Cornwall city water? Well water? Reservoir? Not the same as Chalottetown (all water in PEI is groundwater)	Cornwall (Charlottetown)	PE	Canada	46.2285	-63.1368	14.9		221	S09-W___221								Beer (Coors light or corona) - 2-3 bottles per week	887.5		0		0			No specific brand - 1 bottle per week	500		0		0	N		Lobster, shrimp, scallops, mussels, cod fish, halibut or ground fish - 1 time per week	1
S09-H___347	39996	St-Andrews (Antigonish)	NS	Canada	45.5545	-61.889	F	2	18-29	1	Y	Jan 26, 2009 - Halifax - 1 week March 23, 2009 - Halifax - 2 days June 13, 2009 - Halifax - Night trip	2009-07-02	TG	?? Lower than 6 ft	St-Andrews (Antigonish)	NS	Canada	45.5545	-61.889	81.3	Water sample #222 is from well at home & #285 os from WC (Canadian Springs from Valley NS)	222	S09-W___222	S09-W___285							Coolers (Mojo) - 3 bottles per weekend	990	Wine (Naked Grape) - 1 bottle per 2 weeks	375	Smirnoff vodka - 2 shots per month	15			Aquafina - 3L per week WC water (Canadian Springs) - 1L per day	10000		0		0	N		Pink Tuna (Can) - 5 cans per week (None is June) Salmon - 2 filets per week Shrimp - 10kg per month Lobster (In season JUNE) - 4 feed	9
S09-H___293	39997	Glace Bay	NS	Canada	46.1907	-59.9835	F	2	50-59	4	Y	April 2009 - Toronto, Trenton - 10 days Dec 2008 - Antigonish, NS - 3 days July & Sept 2008 - Fredericton, NB - 4 days	2009-07-03	TS	Sand Lake	Glace Bay	NS	Canada	46.1907	-59.9835	52.2		224	S09-W___224									0	Homemade wine - 6 glasses per week	1125	Vodka - 2 shot glasses per week	60			18L jug (Superstore distilled water) - 4 glasses per week No specific brand of bottle - 2 bottles per week	2000		0		0	N		All types - 1 time per 2 weeks	0.5
S09-H___346	39997	Glace Bay	NS	Canada	46.1907	-59.9835	F	2	18-29	1	Y	June 5-8, 2009 - New York - 4 days Last Saturday - Halifax - Day trip	2009-07-03	TS	Town water	Glace Bay	NS	Canada	46.1907	-59.9835	52.2		224	S09-W___224								Bud light -3 bottles per week	1065	Pink body champagne - 1-2 glasses per month	70.3125		0			No specific brand - 1 or less bottle per day	3500	Diet Pepsi - 3 glasses per week	750		0	N		Haddock - 1 time per week	1
S09-H___336	39989	Bible Hill	NS	Canada	45.3599	-63.2711	F	2	30-39	2	N	May 15, 2009 - Guysborough, NS - 2 days (Bring their own water) Aug 1, 2008 - Moved to NS from Aklavik, NWT	2009-06-25	TG	100 ft	Bible Hill	NS	Canada	45.3599	-63.2711	26.3		225	S09-W___225								Corona (Imported) - 2 bottles per month	177.5	Red wine (Australian & Local) - 2 glasses per month	93.75		0			Aquafina - 2 bottles per month	250		0		0	N		Lobster - 1 time per month White fish, cod or Sole - 2 times per week Salmon - 2 times per week Oysters - 1 time per week	5.25
S09-H___207	39997	Sydney	NS	Canada	46.1212	-60.2056	M	1	30-39	2	N		2009-07-03	TS	Lake ??	Sydney	NS	Canada	46.1212	-60.2056	29.7		227	S09-W___227								Domestic beer - 6x per week Gosling (black seal) - 1 time per 6-8 weeks	0		0		0			No specific brand - 5 bottles per week	2500	Pepsi, Diet Big 8 - 2 cans per day	4970		0	N		All types - 1 time per 3 months	0
S09-H___255	40016	St-Leonard	NB	Canada	47.1688	-67.9172	F	2	50-59	4	Y	May 2009 - Campbellton, NB - 3 days March 2009 - Quebec city - 2 days	2009-07-22	TG	City on well	St-Leonard	NB	Canada	47.1688	-67.9172	180.1	Water sample #245 is from Aquafina bottle & #235 is water from Tim Hortons in St. Leonard. Participant strictly drinks bottles water and never tap water.	235	S09-W___235	S09-W___245								0	French or Italian wine - 2 glasses per week	375		0			Perrier - 3 bottles per week Aquafina - 4L per day	5500		0		0	Y	Fish & beans	Bag of tuna, shrimp or Sole - 3 times per week	3
S09-H___243	40002	St. Anthony	NL	Canada	51.3693	-55.5962	M	1	18-29	1	N	May 2009 - St-John's - 9 days June 2009 - Stevenville & Corner Brook - 1 week June 2009 - Corner Brook - 3 nights	2009-07-08	TG	city has 2 wells	St. Anthony	NL	Canada	51.3693	-55.5962	29.2	Water sample #384 is from water cooler at COOP, # 237 is from Tap at St. Anthony RCMP (same as home). Participant #243 also has #300 is 80degrees North water bottle. Participants claim to not drink their tap	237	S09-W___237	S09-W___384	S09-W___300							0		0		0			Water cooler (deionized) - 5-6 glasses per day Ice berg water (80 degrees north Bottle) - 1 bottle per 2 weeks	9875	7-up & gingerale - 2 cans per week	710		0	N		Fish (Fresh cod & locally caught salmon) - 1 time per week or 2	0.5
S09-H___291	40002	St. Anthony	NL	Canada	51.3693	-55.5962	F	2	18-29	1	Y	Oct 2008 - Corner Brook - 3 days Oct 2008 - St-John's - 1 week	2009-07-08	TG	city has 2 wells	St. Anthony	NL	Canada	51.3693	-55.5962	29.2	Water sample #384 is from water cooler at COOP, # 237 is from Tap at St. Anthony RCMP (same as home). Participant #243 also has #300 is 80degrees North water bottle. Participants claim to not drink their tap	237	S09-W___237	S09-W___384								0		0	Local spirits - 20 shots per weekend	600			WC (Coop) - 1-2 glasses per day Nestle Splash - 1 bottle per day	6125	Dier pepsi - 3L per day	21000		0	N		Fresh cod or fresh salmon or Scallop - 2 times per month	0.5
S09-H___391	40002	St. Anthony	NL	Canada	51.3693	-55.5962	M	1	18-29	1	N	Last month (1 time per month or every month and a half) - Corner Brook - 2 days April 2009 - St-John's - 1 week 3 times per month - Green on Cove (drank water there) - 1-2 day	2009-07-08	TG	city has 2 wells	St. Anthony	NL	Canada	51.3693	-55.5962	29.2	Water sample #384 is from water cooler at COOP, # 237 is from Tap at St. Anthony RCMP (same as home). Participant #243 also has #300 is 80degrees North water bottle. Participants claim to not drink their tap	237	S09-W___237	S09-W___384							Domestic beer - 1 bottle per week	355		0	Local spirits - 3 shots per week	90			WC (from coop) - 6-7 (12 ounces) glass per day No specific brand of bottle - 1-2 bottles per week	17812.5	Diet (Pepsi or any) - 1 can per 2-3 weeks	142		0	N		Fresh cod, salmon, tuna (can), crab, scallop & halibut - 1 time per week	1
S09-H___268	39996	New Glasgow	NS	Canada	45.5901	-62.6472	M	1	30-39	2	N	March 2009 - Dominican - 1 week	2009-07-02	TS	Reservoir system	New Glasgow	NS	Canada	45.5901	-62.6472	10.3	Water # 238 is town water which is the same as participant's tap water & #395 is from Big 8 Spring (Sobey's water)	238	S09-W___238	S09-W___395								0		0	Local Rhum - 1 night per week	30			No specific brand - 1-2 1L bottles per day	10500	Pepsi or 7-up - 2-3 cans per week	887.5		0	N		Everything (Shellfish, Crab, scallops, mussels) - 1 time per month Fish - 1 time per week	1.25
S09-H___382	39996	New Glasgow	NS	Canada	45.5901	-62.6472	M	1	30-39	2	N	Dec 08 - Jan 09 - Newfoundland, St-John (Drank well water) - 1 week April 2009 - Newfoundland, St-John - 4-5 days Feb 09 - Annapolis Valley & Digby - 3 days Last month - Truro - 1 night Late Nov 08 - Halifax - 3-4 days	2009-07-02	TS	Lake Forbs	New Glasgow	NS	Canada	45.5901	-62.6472	10.3	Water # 238 is town water which is the same as participant's tap water & #395 is from Big 8 Spring (Sobey's water)	238	S09-W___238	S09-W___395							Every type of beer (70% local & 30% import) - 10-12 bottles per week	3905	No specific brand of wine - 3 glasses per week	561.9		0			18L jug (Springs 8) - 2 bottles (500mL)per day Refill (distilled) - 4 bottles (500mL) per day	21000	Diet pepsi or coke - 4 cans per week	1420		0	N		Haddock, lobster, shrimp, cod, scallops or halibut - 1-2 time per week	1.5
S09-H___263	40010	Ingonish	NS	Canada	46.6557	-60.3716	M	1	40-49	3	N	April 2009 - Thunder Bay, ON - 1 week	2009-07-16	TG	??Less than 100ft??	Ingonish	NS	Canada	46.6557	-60.3716	5.9	Water sample # 240 is water from work. This consist of the majority of the participant's water intake. Participant fills bottle daily at work. Water details are his water from home (NO SAMPLE).	240	S09-W___240								German beer - 2 bottles per week	710	South American, US, Australian or chilean wine - 6-8 glasses per week	1312.5		0			Any brand of 500mL bottle - 2-3 bottles per month	312.5	Any pop - 1 can (387mL) per week	387		0	N		Shellfish in the last 3-4 months (Oysters, Mussels, Lobsters) - at least 1 time per month	0.25
S09-H___365	40010	Ingonish	NS	Canada	46.6557	-60.3716	M	1	40-49	3	N	April 2009 - Around NS -1 week	2009-07-16	TS	Lake ??	Ingonish	NS	Canada	46.6557	-60.3716	5.9		240	S09-W___240								Local beer - 1-2 bottles every 2 weeks	266.25	Homemade wine - 1-2 glasses every 2 weeks	140.625		0			Any brand of 500mL bottle - 1-2 times per week	750	Any - 1-2 cans per week	710		0	N		All types - 1 time per 2 weeks	0.5
S09-H___201	39997	Glace Bay	NS	Canada	46.1907	-59.9835	F	2	40-49	3	Y		2009-07-03	TS	Sand Lake	Glace Bay	NS	Canada	46.1907	-59.9835	52.2		243	S09-W___243									0		0		0			No specific brand of WC - 3 glasses per day Any specific brand of bottle - 1 bottle per day	8750		0		0	N			0
S09-H___237	39997	Glace Bay	NS	Canada	46.1907	-59.9835	M	1	40-49	3	N	March 2009 - Halifax - 3 days	2009-07-03	TS	Lake ?? (use to be Sand Lake)	Glace Bay	NS	Canada	46.1907	-59.9835	52.2		243	S09-W___243									0		0		0				0	Pepsi - 6 bottles (500mL) per month	750		0	N			0
S09-H___304	39997	Glace Bay	NS	Canada	46.1907	-59.9835	F	2	60-69	5	N		2009-07-03	TS	Sand Lake	Glace Bay	NS	Canada	46.1907	-59.9835	52.2		243	S09-W___243									0		0		0			Canadian tire (WC) - 2-3 glasses per day Aquafina - 1-2 bottle per week	5375	Orange crush + splendia - 2L per 2 weeks	1000		0	N			0
S09-H___323	39997	Glace Bay	NS	Canada	46.1907	-59.9835	F	2	50-59	4	Y	May 25, 2009 - Halifax - 1 week Monday-Tuesday - NB - 2 days Aug 2008 - Maine, New Hamshire - 1 week	2009-07-03	TS	Sand Lake	Glace Bay	NS	Canada	46.1907	-59.9835	52.2		243	S09-W___243									0		0		0			80 degrees North - 2-3 bottles per week	1250	Pepsi - 2L per day (Not in the last 3 weeks)	14000		0	N		Haddock or Salmon - 1 time per week	1
S09-H___380	40000	Corner Brook	NL	Canada	48.9453	-57.9436	F	2	40-49	3	Y	June 2009 - Thunder Bay - 9 days Lived in Grand Prairie prior to August 2008 Jan, Feb, Mar & Apr 2009 - St-John's - 1 week each May 2009 - Port Saunders - 2 days	2009-07-06	TS	??	Corner Brook	NL	Canada	48.9453	-57.9436	40.7	Water sample #244 is from RCMP tap which is the same from home & #399 is from WC at the RCMP detachment	244	S09-W___244	S09-W___399							Domestic beer - 20 bottles in the last month	1775	Australian wine - 8 glasses per month India wine - 2 glasses per month	468.75		0			Big 8 spring - 2-3 L per year 18L WC jug from detachment - 4L per week	4048.08	Coke zero - 4 cans per week	1420		0	N		All types - at least 2 times per week	2
S09-H___211	39996	Port Hastings (Port Hawkesbury)	NS	Canada	45.6418	-61.39	M	1	40-49	3	N	May 2009 - PEI - 2 weeks Last Monday - Pictou County, NS (On well water) - At least 1 time per month for 1 day April 2009 - Queens (White point beach) - 2 days Last Monday-Tuesday night - Lunenburg - 2 days Last August - Moncton, NB - 3 days	2009-07-02	TG	128 ft	Port Hastings	NS	Canada	45.6418	-61.39	47.2	water was received - however, the isotope vial leaked and there is not much remaining	247	S09-W___247								Mostly imported beer - 3-4 bottles per month	310.625	No specific brand of wine - 4-5 glasses per week	843.75	Local gin and rhum - 1 time per month	7.5			Sobey's (any brand) - 20+ bottles per week	10000		0		0	N		All types - At least 1-2 times per week	1.5
S09-H___272	39998	Louisbourg	NS	Canada	45.9157	-59.9811	F	2	50-59	4	Y		2009-07-04	TS	Little lake?	Louisbourg	NS	Canada	45.9157	-59.9811	12.7		250	S09-W___250									0		0		0				0		0		0	N		Haddock - 1-2 times per week	1.5
S09-H___398	39998	Louisbourg	NS	Canada	45.9157	-59.9811	M	1	60-69	5	N		2009-07-04	TS	Little Lake??	Louisbourg	NS	Canada	45.9157	-59.9811	12.7		250	S09-W___250									0		0		0				0		0		0	N		Haddock - 1-2 times per week	1.5
S09-H___314	39993	Liverpool	NS	Canada	44.0366	-64.7049	M	1	50-59	4	N	Nov 2008 - Boston, MA - 3 day	2009-06-29	TS	??	Liverpool	NS	Canada	44.0366	-64.7049	28.1	Water #252 is brought from Home & water #338 is from WC in Liverpool RCMP	252	S09-W___252	S09-W___338							Light blue - 12 bottles per 2 weeks	2130	French and italian wine - 1 bottle per 3 weeks	250	Rhum (Black seal bermuda) - 2 ounces per 2-3 week	24			Canadian Springs 18L jug (Valley, NS) - 3 bottles per day	10500		0		0	N		All types of seafood - 1 time per week	1
S09-H___367	40018	Baie Comeau	QC	Canada	49.2194	-68.1416	M	1	30-39	2	N	July 15-16, 2009 - Sept-Isle QC- 2 days June 2009 - Fairmont - 2 days June 30-July 11, 2009 - Sherbrooke, QC - 12 days	2009-07-24	TS	Lac Lachasse	Baie Comeau	QC	Canada	49.2194	-68.1416	12.5	Water sample #254 home water (Mingan area) & #275 is from Marquette. Secteur Mingan (Hauterive) gets its water from Rivière Manicouagan on top of lock.	254	S09-W___254	S09-W___275							local beer - ~12/week	4260		0		0				0	Pepsi or Coke - 1-2 L/week	1500		0	N		all types - 1 times per week	1
S09-H___373	39979	Ste-Marie	QC	Canada	46.5145	-71.0759	F	2	50-59	4	Y	Nov 2008 - Miami - 3 weeks	2009-06-15	TG	20 m	Ste-Marie	QC	Canada	46.5145	-71.0759	148.9		259	S09-W___259								Californian OR French wine or beer - 2-3 weeks	142	Californian OR French wine or beer - 2-3 weeks	75		0			President's choice - 1 time per day	3500	7-up - 3 times per week	1065		0	N		Crab or shrimp or scallops or sole - 5-6 times per month	1.375
S09-H___286	39979	Ste-Marie beauce	QC	Canada	46.5145	-71.0759	F	2	40-49	3	Y	23 to 30 April, 2009 - Punta Cana, Dominican Republic - 1 week 15 to 22 Nov, 2009 - Cuba - 1 week	2009-06-15	TS	Lac Appenin	Ste-Marie Beauce	QC	Canada	46.5145	-71.0759	148.9		261	S09-W___261								Australian wine or Montreal beer - 2-3 glasses per week	355	Australian wine or Montreal beer - 2-3 glasses per week	375		0			President's choice - 3-4 times per week	1750	7-up or diet coke - 2 glasses per week	500		0	N		Scallops or salmon or tuna - 2 times per week	2
S09-H___248	39994	East Hants County (Mt Uniacke) Outside Halifax	NS	Canada	44.6501	-63.5804	F	2	40-49	3	N	Work in Halifax - 5 days per week Annapolis Valley - 1 time per month (Day trip) May 3-17, 2009 - Italy - 2 weeks Feb 2009 - Regina - 1 week On & off - Antigonish - 1 day	2009-06-30	TG	??	East Hants County (Mt Uniacke) Outside Halifax	NS	Canada	44.6501	-63.5804	49.7		263	S09-W___263									0	Italian and Australian wine - 1 bottle per month Homemade wine - 2 glasses per day	2812.5		0			18L jugs - 3 glasses per day	5250	7-up & Sprite - 1 time per 6 months	0		0	N		Everything (Haddock or Salmon) - 1 time per week Shrimps - 1 time per week	2
S09-H___208	39982	Bridgeville (Percé region)	QC	Canada	48.5868	-64.2984	F	2	40-49	3	N	May 2009 - Trois-rivières (3 days and a half) & Québec (1 day) Jan 2009 - Rimouski - 1 day and a half	2009-06-18	TG	Well water	Bridgeville (Percé region)	QC	Canada	48.5868	-64.2984	2.7	City of Percé water taken from tap #232 (river) & home water from a well #264. Participant only drinks coffee made with water at home (well water). Rarely drinks water or bottles.	264	S09-W___264	S09-W___232								0	White wine (italian or french) - 1 time per 3 month	0		0			no specific brand - 1 time per month	125		0		0	N		Lobster or crab or scallops or shrimp - 1 time per month Cod or salmon - 1 time per week	1.25
S09-H___278	39982	Campbellton	NB	Canada	48.0053	-66.6633	F	2	50-59	4	N	End of May - Ottawa - 4 days	2009-06-18	TS	Lake Pritchard	Campbellton	NB	Canada	48.0053	-66.6633	35.7	Water # 266 is city water which is similar to participant's tap & water sample #289 is from SQ watrer cooler. Participant drinks water from the cooler at work.	266	S09-W___266	S09-W___289								0		0		0			No specific brand - 1L of bottled water every 5 days	714.286		0		0	N		everything (all kinds) - 6 times per month	1.5
S09-H___318	39982	Campbellton	NB	Canada	48.0053	-66.6633	M	1	40-49	3	N	June 2008 & Oct 2008 - Montreal (Laval) - 2-3 days (2x per year) Jan 2009 - Fredericton - 3 days Oct 2008 & Nov 2008 - Fredericton - 5 weels in total Aug 2008, Sept 2008, Oct 2009, Mar 2009 - Moncton - 30-48h (5 times per year)	2009-06-18	TS	City water (Pritcherd Lake)	Campbellton	NB	Canada	48.0053	-66.6633	35.7		266	S09-W___266								Beer (Coors or Bud light) - 2 times per week	710	White or rosé wine (no specific brand) - 1x per month	46.875	White rhum - 2 times per year	0			Aquafina - 1 time per 2 weeks	250	Pepsi - 1 (can or fountain) per week	355		0	N		Lobster or crab or scallops - 1 time per month	0.25
S09-H___395	40010	Ingonish	NS	Canada	46.6557	-60.3716	F	2	50-59	4	Y	April 2009 - Florida - 7-8 days May 2009 - Annapolis Valley - 4 days Travel 1 time per week (April to July period) - Baddeck - Overnight	2009-07-16	TG	Artesian well	Ingonish	NS	Canada	46.6557	-60.3716	5.9		268	S09-W___268									0	Any wine - 2-3 glasses per week	468.75		0			No specific brand of bottle - at least 1 time per week	500	Gingerale - 1 can per 2 weeks	177.5		0	N		Sole, cod, mackerel, lobster, crab, mussels & trout - 2 times per week	2
S09-H___226	39996	Antigonish	NS	Canada	45.6169	-62.0001	M	1	50-59	4	N	March - April 2009 - Cuba - 7 days	2009-07-02	TS	Lake ??	Antigonish	NS	Canada	45.6169	-62.0001	25.6		270	S09-W___270								Local beer (Keiths) - 24 beers per 6 months	327.692	Local and Ontario wine - 2-3 bottles per 6 months	72.1154		0				0	Diet pepsi - 4 cans per day	9940		0	N	In the last 2 months more vegetable (Pork & chicken. Less red meat)	Salmon, lobster, shrimp, Halibut, Sole, Cod, Scallops, clam - 2-3 times per week Lobster season (June) - 1 time per week	3.5
S09-H___236	40016	Saint-Jacques	NB	Canada	47.4693	-68.4447	F	2	40-49	3	Y	Aug 2008 - Fredericton, NB - 2 days May 2009 - Trois-Pistole, QC - 1 day	2009-07-22	TG	Surface well - website says river	Saint-Jacques	NB	Canada	47.4693	-68.4447	154.5		271	S09-W___271								Local beer - 1 case (24) per 2 weeks	4260	Local wine (Sangria) - 1 glass per 2 weeks	93.75		0				0	Pepsi or cream soda - 1 glass per 2 weeks	125		0	N		Shrimp , atlantic smoked salmon - 1 meal per 2 weeks	0.5
S09-H___341	40015	Grand Falls	NB	Canada	47.0446	-67.7632	F	2	50-59	4	N	June 2008 - Alberta - 1 week	2009-07-21	TG	200 ft	Grand Falls	NB	Canada	47.0446	-67.7632	187	Water sample # 272 is water from well & # 363 is from WC at RCMP in Perth.	272	S09-W___272	S09-W___363								0		0		0			WC (crystal springs from Wakefield NB) - 4 glasses per day Any brand of water - 1-2 bottles per month	7187.5		0		0	N		All types (except seafood chowder) - at least 1 time per week	1
S09-H___399	40002	St. Anthony	NL	Canada	51.3693	-55.5962	F	2	50-59	4	Y	1 month ago - L'Anse aux Meadows - 1 night April to may 2009 - Orlando, FL - 7 days May 2009 - Deer Lake - 1 night Aug 2008, Nov 2008, Feb 2009, April 2009, July 2009 - St-John's - 3-4 days Nov 2008 - Corner Brook - Overnight April 2009 - Corner Brook - Overnight March 2009 - Corner Brook - Weekend Stevenville - weekend Aug 2008 - NS, NB, PEI - 2 weeks Sept 2008 & May 2009 - Clarenville - 1 week	2009-07-08	TS	Pond??	St. Anthony	NL	Canada	51.3693	-55.5962	29.2	Water sample #384 is from water cooler at COOP & # 274 is from home tap. Participant claims not to drink their tap water but uses it for coffee & cooking.	274	S09-W___274	S09-W___384							Beer (Corona lemon or lime) - 2 bottles per month	177.5	Domestic wine - 2 glasses per week	375		0			No specific WC - 3 glasses per day No specific bottle - 2 bottles per week	6250	Pepsi - 2-3 cans per month	221.875		0	N		All types - 1 time per 2 weeks	0.5
S09-H___298	40017	Baie Comeau	QC	Canada	49.2194	-68.1416	M	1	40-49	3	N		2009-07-24	TS	Lac Lachasse	Baie Comeau	QC	Canada	49.2194	-68.1416	12.5	Water from Lac Lachasse provides for Marquette sector (participant's area). This lake gets its water from Rivières aux anglais & tributaire normal & other small streams all around.	275	S09-W___275								Labatt blue or budweiser - 4 bottles per week	1420	French, Spanish, Portugal wine - 500mL per week	500		0			WC (Labrador) - 2 glasses per day	3500	Diet pepsi - 3 cans per week	1065		0	N		Fish - 2 times per week Seafood - 1 time per week	3
S09-H___390	40017	Baie Comeau	QC	Canada	49.2194	-68.1416	F	2	40-49	3	Y	June 10, 2009 - Quebec city, QC - 1 day Feb 4, 2009 - Quebec city, QC - 1 day Nov 12, 2008 - Quebec city, QC - 1 day Sep 24, 2008 - Nicolet, Trois-Rivières - 1 day May 19-21, 2009 - Nicolet, Trois-Rivières - 3 days May 27, 2009 - Nicolet, Trois-Rivières - 1 day March 17-18, 2009 - Nicolet, Trois-Rivières - 2 days Feb 24-26, 2009 - Nicolet, Trois-Rivières - 3 days Aug 19-21, 2008 - Terrebonne, QC …	2009-07-24	TS	Lac Lachasse	Baie Comeau	QC	Canada	49.2194	-68.1416	12.5	Water from Lac Lachasse provides for Marquette sector (participant's area). This lake gets its water from Rivières aux anglais & tributaire normal & other small streams all around.	275	S09-W___275									0	French, spanish and portuguese wine - 500mL per week	500		0				0		0		0	N	Does not eat lots of meat. Eat tofu and fish.	Fish - 2 times per week Seafood - 1 time per week	3
S09-H___277	40015	Woodstock	NB	Canada	46.1684	-67.5978	F	2	50-59	4	N	March 2009 - Dominican - 2 weeks Moved to Woodstock from Deer Island in November 2008	2009-07-21	TG	Town water	Woodstock	NB	Canada	46.1684	-67.5978	111.3	Water sample #277 is taken from the RCMP tap (suppose to be same as participant's home water). Water #344 is from WC at RCMP (Crystal Springs from Wakefield, NB)	277	S09-W___277	S09-W___344								0		0		0			WC (Crystal Springs) - 6 glasses per day Aquafina - 2 bottles per day	17500		0		0	N		All types - 1 time per month	0.25
S09-H___299	40015	Woodstock	NB	Canada	46.1684	-67.5978	F	2	50-59	4	Y	Last weekend - St. Andrews - Weekend 2 weeks ago - Halifax - Weekend 2-3 times per month (last time 1 month ago) - Fredericton - just for a day	2009-07-21	TS	St. John River??	Woodstock	NB	Canada	46.1684	-67.5978	111.3	Water sample #277 is taken from the RCMP tap (suppose to be same as participant's home water). Water #344 is from WC at RCMP (Crystal Springs from Wakefield, NB)	277	S09-W___277	S09-W___344								0		0		0			WC (Crystal springs from Wake field NB) - 2L per day	14000		0		0	Y	Fish, dairy products (Soy milk & almond milk), nuts & legumes	Salmon, Haddock, shellfish - 3 times per week	3
S09-H___202	40011	Cheticamp	NS	Canada	46.629	-61.011	M	1	18-29	1	N	Christmas 2008 - Sherbrooke, QC - 1 week March 2009 - Cuba - 1 week 3 times in the last 6 month (last time in May 2009) - Sydney - 2 days 2 times in the last 6 months (last time in May) - Halifax - 3 days	2009-07-17	TG	??	Cheticamp	NS	Canada	46.629	-61.011	17.5	Water sample #218 is from WC (eau de source). Water sample #278 is from RCMP tap which is attached to the participant's house.	278	S09-W___278	S09-W___218							Any beer - 1 time per 2 weeks	177.5		0		0			WC from coop - 3-4 glasses (250mL) per day Nestle - 5 bottles per day	23625		0		0	N		Salmon - 2-3 times per week Shrimp, lobster, crab, scallops - 1 time per week	3.5
S09-H___244	40011	Cheticamp	NS	Canada	46.629	-61.011	F	2	30-39	2	N	May 2009 - Digby - 2 weeks April 2009 - Cuba - 1 week 1 time per month (Last time last w-e) - PEI - weekend July 1st & May 2009 - Halifax - Overnight each Feb 2009 - Calgary - 1 week	2009-07-17	TG	??	Cheticamp	NS	Canada	46.629	-61.011	17.5	Water sample #218 is from WC (eau de source). We do not have a sample of the participant's well. Participant claims to drink strickly bottled water (jug). Water sample #278 is from RCMP tap which we think might come from the same aquifere (we do not have her specific sample).	278	S09-W___278	S09-W___218							Keith's beer - 10 bottles in the last 3 months	295.833		0		0			WC from Coop - 18L per week Any brand of bottle - 2-3 every 2 weeks	18625		0		0	N		All types - 1 time per week	1
S09-H___216	39993	Lunenburg	NS	Canada	44.3774	-64.3115	M	1	50-59	4	N		2009-06-29	TS	Lake Dares	Lunenburg	NS	Canada	44.3774	-64.3115	34.4		282	S09-W___282								Beer (Molson Canadian) - 8-10 bottles per week	3195	Red wine - 1 glass per month	46.875	Vodka - 1 glass per 2-3 months	0			No specific brand - 1 bottle per month	125	Pepsi - 2-3 glasses per month	156.25		0	N		Any fish - 1-2 time per month Scallops (sometimes lobster) - 1 time per couple of month	0.375
S09-H___360	39983	Aldouane (Richibucto region)	NB	Canada	46.6984	-64.9353	F	2	50-59	4	N	Mid May - Portland, Maine - 3 days	2009-06-19	TG	Over 200ft	Aldouane (Richibucto region)	NB	Canada	46.6984	-64.9353	18.1	Water sample #283 is water from participant's well (brita filtred) and #386 is from bottle.	283	S09-W___283	S09-W___386							Beer (Bud light, coors light) - 1 bottle per month	88.75		0		0			Natural spring water (LIFE brand) - 2-4 bottles per day	10500	diet coke - 4-5 times (590 mL) per week	2659.5		0	N		Scallops or lobster - 1-2 times per month Haddock or cod - 1-2 times per month	0.75
S09-H___296	40000	Corner Brook	NL	Canada	48.9453	-57.9436	F	2	40-49	3	Y	May 2009 - Colorado (Peyton) - 2 weeks Nov 2008 - Aruba - 2 weeks June 2008 - Edmonton - 10 days Aug 2008 - St-John's, NL - 1 week June 2009 - Codroy Valley, NL - Weekend Apr 1, 2009 - St-John's, NL - 1 week	2009-07-06	TS	Lake??	Corner Brook	NL	Canada	48.9453	-57.9436	40.7	Water sample #286 is from Mother's tap which is the same from home but MAYBE different from tap. #399 is from WC at the RCMP detachment	286	S09-W___286	S09-W___399							MGD - 1 beer per month	88.75	Australian wine - 2-3 glasses per month	117.188		0			18L jug - 2 glasses per day	3500		0		0	N		All types (mostly cod+salmon) - at least 1 time per week	1
S09-H___240	39997	St. Peter's	NS	Canada	45.6534	-60.8614	M	1	30-39	2	N	April 2009 - Punta Cana - 1 week Halifax - 1 time per month	2009-07-03	TS	Beauvais Lake	St. Peter's	NS	Canada	45.6534	-60.8614	24.4	Water sample #322 is from Highland water cooler & #287 is town water which participant does not drink (Participant H-240 drinks also after filtering through brita filter).	287	S09-W___287	S09-W___322							MGD - 1 time per month	88.75		0		0			Highland Spring Water (WC) - 1 bottle (500mL) per day	3500	Diet Pepsi - 2-3 cans per week	887.5		0	N		Fresh Salmon - 1 time per month Can of tuna - 2 times per month	0.75
S09-H___343	39997	St. Peter's	NS	Canada	45.6534	-60.8614	M	1	30-39	2	N	Sydney every weekend per month - weekend Halifax (BLANK) in the last 3 months - weekend	2009-07-03	TS	Beauvais Lake	St. Peter's	NS	Canada	45.6534	-60.8614	24.4	Water sample #322 is from Highland water cooler & #287 is town water which participant does not drink (Participant H-240 drinks also after filtering through brita filter).	287	S09-W___287	S09-W___322							Domestic and imported (Coors & Corona) - 1 beer per week	355	Chile red wine - 1 glass per week	187.5		0			Highland spring water - 4-5 (250mL) glasses per day	7875	Coke zero - 250mL every 3 weeks	83.3333		0	N		Canned tuna - 2 cans per week	2
S09-H___376	39997	St. Peter's	NS	Canada	45.6534	-60.8614	F	2	40-49	3	Y	Halifax - at least 1 time per month Aug 2008 - Boston - One week April 2009 - Highlands - 2 days Fall 2008 - New Hampshire, USA - 1 week	2009-07-03	TS	Beauvais Lake	St. Peter's	NS	Canada	45.6534	-60.8614	24.4	Water sample #322 is from Highland water cooler & #287 is town water which participant does not drink (Participant H-240 drinks also after filtering through brita filter).	287	S09-W___287	S09-W___322							Domestic beer - Weekends		bottle of wine per week	750	Vodka - Unclear				Highland water spring (WC 18L) + Aquafina - 3 bottles (500mL) per day	10500	Diet pepsi - 500mL per week Diet 7-UP - 2L per week	2500		0	N		Fresh salmon - 1 time per week Can tuna - 2 times per week	3
S09-H___325	39996	Middle River	NS	Canada	46.0119	-60.9869	M	1	18-29	1	N	Feb-Mar 2009 - Mexico - 7 days 1.5 month ago - Halifax - 2 weeks 1.5 months ago - Moncton, NB - Weekend	2009-07-02	TG	Eau de source…	Middle River	NS	Canada	46.0119	-60.9869	33.3	Water #288 is eau de source Near Baddeck (refer to picture)	288	S09-W___288								Beer (Keith's & Bud Light) - 80 beers is the last 3 months	2366.67	Australian wine - 1-2 bottles per month	281.25	Whiskey (Crown) - 750-1500mL per month	281.25			No specific brand - 1-2 bottles per week	750	Pepsi or Coke - 1-2 cans per week	887.5		0	N		Tuna - 2-3 cans per week Lobster - 15 times in the last 3 months (season)	3.75
S09-H___345	39981	Rivière-au-renard (Gaspe region)	QC	Canada	48.9884	-64.3729	F	2	18-29	1	Y	7 to 14 march 2009 - Mexico, Rivièra - 1 week	2009-06-17	TS	Grand Lac St- Maurice	Rivière-au-renard (Gaspe region)	QC	Canada	48.9884	-64.3729	16		290	S09-W___290									0		0		0			no specific brand - 10 bottles per month	1250	7-up or pepsi or diet pepsi - 2-3 cans per week	887.5		0	N		Lobster or crab - 2 times per year Cod or flétan - 1 time per 3 weeks	0.333333
S09-H___289	40014	St. Stephen	NB	Canada	45.1696	-67.1892	F	2	30-39	2	Y	Late july 2008 - Booth Bay, Maine - 4 days Last May 2008 - Fredericton, NB - 1 week Spring 2008 - Moncton - 1 week	2009-07-20	TG	??	St. Stephen	NB	Canada	45.1696	-67.1892	26		295	S09-W___295									0	Local wine - 1-2 bottles per year	0		0			WC (Canadian Springs & Mountain springs) - 2L per day	14000		0		0	N		Fresh salmon & fresh haddock - Everyday (in the last 3 weeks Fresh Haddock - usually 1-2 time per week	1.5
S09-H___276	40014	St. Stephen	NB	Canada	45.1932	-67.2879	M	1	40-49	3	N	March 2009 - Fredericton, NB - 2 nights April 2009 - Moncton, NB - Overnight	2009-07-20	TG	Denis stream (Town water) - website says GW?	St. Stephen	NB	Canada	45.1932	-67.2879	35.1		296	S09-W___296								Any brand of beer - 12 bottles per month	1065	Homemade wine - 2-3 bottles per month	468.75	Gin, vodka, scotch - at least 2-3 shots per week	75			WC (Canadian Springs from Valley, NS) - 4-5 glasses per day	7875		0		0	N		All types - 1 time per week	1
S09-H___217	40015	Fredericton	NB	Canada	45.9324	-66.6664	F	2	18-29	1	Y	April 2009 - Halifax, NS - 1 week Dec 2008 - Quebec City - 1 week Jan 2009 - St. Andrews - 3 days	2009-07-21	TG	City water	Fredericton	NB	Canada	45.9324	-66.6664	116.6		297	S09-W___297								Any brand of beer - 6 bottles per week	2130	Homemade wine - 2 bottles per week	1500		0			Any brand of water - 3 bottles per week	1500		0		0	N			0
S09-H___242	40015	Fredericton	NB	Canada	45.9324	-66.6664	M	1	30-39	2	N	July 14, 2009 - PEI - 3 days May 2009 - Halifax - 4 days 3 nights April 17, 2009 - Florida - 1 week	2009-07-21	TG	City water	Fredericton	NB	Canada	45.9324	-66.6664	116.6	Water sample #297 is from RCMP tap (suppose to be same as home) & #202 is from WC (Mountain Springs)	297	S09-W___297	S09-W___202							Local beer - 6 bottles per week	2130		0		0			WC (Gilbert Mountain springs from Morehouse, NB) - 1 glass per day	1750	Any brand - 2-3 cans per week	887.5		0	N			0
S09-H___266	40015	Fredericton	NB	Canada	45.9324	-66.6664	M	1	50-59	4	N	July 2009 - Lac St. Jean, Quebec City, Grand Falls, West Rock - 3 weeks	2009-07-21	TG	City water. (City well)	Fredericton	NB	Canada	45.9324	-66.6664	116.6		297	S09-W___297								Local beer - 6 pack per 2 weeks	1065		0		0				0	Ice Tea - 6 cans per week	2130		0	N		All types - 1 time per week	1
S09-H___339	40015	Fredericton	NB	Canada	45.9324	-66.6664	M	1	50-59	4	N	In town (Fredericton) only 1-2 nights per week Brings his own water bottle when he travels	2009-07-21	TG	90 ft	Fredericton	NB	Canada	45.9324	-66.6664	116.6	has a personal well at home, but we do not have a sample - gave him water from Fredericton as his primary water	297	S09-W___297									0	Any brand of wine - 2-3 glasses per week	468.75		0			Any brand of water bottle - 1 bottle per day	3500		0		0	N	Only consume meat 2 times per week or less. Consume mostly seafood	All types - 3-4 times per week	3.5
S09-H___251	40004	Lewisport	NL	Canada	49.2148	-55.0536	M	1	50-59	4	N	Work in Gander (5 times per week) April 1st, 2009 - Punta Cana - 1 week 1 time per 3-4 months (Last time in May 2009) - St-John's - 2-3 days	2009-07-10	TS		Lewisport	NL	Canada	49.2148	-55.0536	17.6		298	S09-W___298								Domestic beer - 2-3 bottles per week	887.5		0		0				0	Diet pepsi - 1-2 cans per week	532.5		0	N		All types - 2-3 times per week	2.5
S09-H___224	40010	Bay St-Lawrence	NS	Canada	46.9952	-60.4828	F	2	60-69	5	N	Mostly in the fall (1-2 time per month) - Sydney, NS - 2-3 nights	2009-07-16	TG	100 ft	Bay St-Lawrence	NB	Canada	46.9952	-60.4828	39.1		301	S09-W___301									0		0		0				0	Orange pop & gingerale - 1 glass per day	1750		0	N			0
S09-H___284	40016	Grand Falls	NB	Canada	47.0446	-67.7632	F	2	18-29	1	Y	At least 1 time per month - Rogerville - 2-3 days May 2009 - PEI - 3 weeks March 2009 - BC - 9 days Last year - Regina - 6 months	2009-07-22	TG	Municipal well	Grand Falls	NB	Canada	47.0446	-67.7632	187		304	S09-W___304									0		0		0			Nestle Purelife - 2 bottles per day	7000	Pepsi - 1 glass per week Juice - 1-2 glasses per day	2625		0	N		All types - 1 time per 2 weeks (summer) or 1 time per month	0.5
S09-H___297	40016	Grand Falls	NB	Canada	47.0446	-67.7632	M	1	18-29	1	N	June, May, April 2009 - Quebec City - 2 days each May 2009 - Sherbrooke, QC - 1 week	2009-07-22	TG	Municipal well	Grand Falls	NB	Canada	47.0446	-67.7632	187	Participant only uses tap for cooking	304	S09-W___304									0		0		0			Evian - 500mL per week Purelife Nestle - 2-3 bottles (500mL) per week WC (water from Rimouski) - 2-3L per day	4250	Diet 7-up & diet Sprite - 1L per week	1000		0	N		All types of seafood - 2 times per week Salmon - 2-3 times per week	4.5
S09-H___307	39990	Digby	NS	Canada	44.6221	-65.7667	M	1	50-59	4	N	June 11-12, 2009 - St-John - 1 Day	2009-06-26	TG	City on well	Digby	NS	Canada	44.6221	-65.7667	68.5		307	S09-W___307									0		0		0			No specific brand - 2 bottles per week	1000	Diet pepsi or Dr. Pepper or root beer - A few cans or bottle per day	6212.5		0	N		Scallops - 1 time per month Lobster - 6 times per year	0.25
S09-H___356	39990	Digby	NS	Canada	44.6221	-65.7667	F	2	40-49	3	Y		2009-06-26	TG	?? (5 well for backup)	Digby	NS	Canada	44.6221	-65.7667	68.5		307	S09-W___307								German wine or Labatt's blue - 2 times per month	177.5	German wine or Labatt's blue - 2 times per month	93.75		0				0	Coca cola - 1 can or bottles per week	355	Ice tea (homemade) - 3 glasses per week in the summer	750	N		Haddock - 3 times per week Scallops - 1-2 times per month Clams - 1-2 times per month	3.75
S09-H___331	39983	West Branch	NB	Canada	46.5418	-64.9438	F	2	60-69	5	N	May 2009 - PEI - Overnight June 2008 - PEI - Overnight	2009-06-19	TG	80 ft	West Branch	NB	Canada	46.5418	-64.9438	14.2		309	S09-W___309								Canadian Beer - 1 bottle per 2 day	1242.5	Canadian wine - 1 bottle per week	750		0				0	Diet pepsi - 3-4 cans per week	1242.5		0	N		Sole or cod or salmon or trout - 1 time per week	1
S09-H___372	39983	West Branch	NB	Canada	46.5418	-64.9438	M	1	70+	6	N	Aug 2008 - PEI - Overnight June 2008 - PEI - Overnight	2009-06-19	TG	80 ft	West Branch	NB	Canada	46.5418	-64.9438	14.2		309	S09-W___309								Canadian Beer - 1 bottle per day	2485	Canadian wine - 1 bottle per week	750		0				0	Diet pepsi - 3-4 cans per week	1242.5		0	N		Sole or cod or salmon or trout - 1 time per week	1
S09-H___294	39987	Charlottetown	PE	Canada	46.2285	-63.1368	M	1	50-59	4	N	Mar 2009 - Myrtle beach - 1 week	2009-06-23	TG	Water reservoir?	Charlottetown	PE	Canada	46.2285	-63.1368	14.9		311	S09-W___311									0	No particular brand - 1 glass per 3 months	0		0			No particular brand - 1 time per month	125	Diet pepsi - 1 can per day	2485		0	N		Everything but lobster - 1 time per week	1
S09-H___275	39996	Port Hawkesbury	NS	Canada	45.6124	-61.362	F	2	50-59	4	N		2009-07-02	TS	Landrie Lake	Port Hawkesbury	NS	Canada	45.6124	-61.362	12.5		312	S09-W___312									0	No specific brand of wine - 1 glass per day	1312.5		0			No specific brand - 2 bottles per day	7000	Root Beer - 1 can per month	88.75		0	N		All types except shrimp - 1 time per week	1
S09-H___397	39996	Port Hawkesbury	NS	Canada	45.6124	-61.362	M	1	40-49	3	N	2 months ago (May 09) - South Shore, NS - 1 weekend	2009-07-02	TS	Landrie Lake	Port Hawkesbury	NS	Canada	45.6124	-61.362	12.5		312	S09-W___312									0		0		0			Big 8 springs (at work) - 2 bottles per month	250	Pepsi, Coke, Sobey's brand, President's choice - 1 can per day	2485		0	N		All types - 2 times per month	0.5
S09-H___370	39996	Tracadie	NS	Canada	45.624	-61.671	F	2	40-49	3	N	Work in Waycobah & Port Hawkesbury (can work 15 days in a row)	2009-07-02	TG	120 ft	Tracadie	NS	Canada	45.624	-61.671	25	Water sample # 358 is from WC at home & #318 is from Tap at home (well water)	318	S09-W___318	S09-W___358							Ricard Red beer - 1 bottle per 3 months	0		0		0			WC - 4-5 bottles per day Aquafina bottles - 24 bottles per week	27750	Pepsi - 2 cans per week	710		0	N		All types (Lobster, Clams, Halibut) - 1-2 times per week	1.5
S09-H___238	39979	Thetford mines	QC	Canada	46.1001	-71.3073	F	2	40-49	3	Y	Oct 2008 - Varennes - 1 weekend	2009-06-15	TS	Lac Bécancour	Thetford mines	QC	Canada	46.1001	-71.3073	310.9	Tap water #319 & cooler #246.	319	S09-W___319	S09-W___246								0	No specific brand of white wine - 1 time per month (on average)	46.875		0			Everest water from 18L jug - 3 glasses (8 onces) per day	5250	Diet pepsi or Sprite Zero - 3 cans per week	5250		0	N		Shrimp or scallops or salmon - 1 time per month Morue - 2 times per week	2.25
S09-H___394	39979	Thetford mines	QC	Canada	46.1001	-71.3073	F	2	50-59	4	Y	Jan 2009 - Mexique - 2 semaines Apr 2009 - République Dominicaine - 1 semaine	2009-06-15		NO WELL SAMPLE	Thetford mines	QC	Canada	46.1001	-71.3073	310.9	Participant claims to drink water strictly from a well. We do not have sample of this well water. We added Tap water #319 as primary & cooler #246 as secondary water samples although she does not drink them. She did not want to provide us with a sample from her home due to our time restrictions.	319	S09-W___319	S09-W___246								0	No specific wine brand - 1 time per week	187.5		0			Everest (cooler) - 2-3 glasses (8-10on) per day	4375	7-up or Pepsi - 1 can per 2 weeks	177.5		0	N		Shrimp - 1 time per month Salmon - 2 times per week	2.25
S09-H___353	39980	Rimouski	QC	Canada	48.4408	-68.5442	M	1	50-59	4	N	Aug 2008 - West of Canada (Rockies) - 2 weeks Aug 2008, Dec 2008, May 2009 - Quebec City - 2-3 days each (been there 5-6 time but doesn't remember others)	2009-06-16	TS	Lac l'Anguille	Rimouski	QC	Canada	48.4408	-68.5442	39.1	Water sample #320 is tap water with softener and #233 is tap water before softener.	320	S09-W___320	S09-W___233								0	Red wine (Bordeau, Borgogne, Italienne) - 1 bottle per week	750	Brown rhum - 2 glasses per week	60			Rarely drinks bottled water. Only when he travels	0	Coke - 1 can per week	355		0	N		Turbo, sole, trout, salmon, flétan - 1 time per week	1
S09-H___348	40004	Carmenville	NL	Canada	49.4021	-54.2864	M	1	40-49	3	N	June 2009 (every 6 weeks) - St-John's - 2-3 days 1st week of June, 2009 - Sydney, NS - 2 days Last week - Mary's town, NL - 2 days 1 time per month (Last time in May) - Deer Lake - Just for a day (Drink water there)	2009-07-10	TS	Carmenville Pond	Carmenville	NL	Canada	49.4021	-54.2864	11.1		324	S09-W___324									0		0		0			No specific WC brand - 2 glasses (8 ounces) per day Dasani - 2 bottles per day	10500		0		0	N		All types - 2 times per week	2
S09-H___332	39981	Gaspé	QC	Canada	48.7619	-64.4581	M	1	40-49	3	N	Feb 2009 - Cuba - 1 week Jan, mar, may 2009 - Montreal - 2 days each time (weekend) Every month - Trois-Rivières Jan 2009 - 2 week Feb 2009 - 1 week Mar 2009 -1 week April 2009 - 1 week May 2009 - 1 week Jan, Feb, Apr, june 2009 - Rimouski -1 night Jan, Mar, Jun 2009 - Québec -1 night	2009-06-17	TG	37 ft	Gaspé	QC	Canada	48.7619	-64.4581	25.4	Claims to drink 50% of the water from his tap at home which is well and 50% from a bottled water refilled	325	S09-W___325								Canadian beer - 6 bottles per week (mostly weekend)	2130		0		0			No specific brand - 750 ml (1 bottle) per day	5250	Diet Sprite - 2 cans per week	710		0	N		All types of seafood (lobster, crab, pétoncle, shrimp, bougeau) - 2 times per week Trout, salmon, flétan and cod - 2 times per week	4
S09-H___270	39996	Baddeck	NS	Canada	46.0995	-60.7539	M	1	50-59	4	N	Christmas 08 - Costa Rica - 8 Days	2009-07-02	TG	120 ft	Baddeck	NS	Canada	46.0995	-60.7539	19.8	Water sample #326 is from well at home & #258 is from WC Canadian Springs	326	S09-W___326	S09-W___258							Miller Genuine Draft - 3 bottles per week	1065	Homemade wine - 1 glass per week	187.5		0			18L jugs (also used for coffee) - 2 cups + 1 glass per day	5250		0		0	N		All types - 2 times per week	2
S09-H___210	40000	Rocky Harbour	NL	Canada	49.5906	-57.91	F	2	50-59	4	Y	Work in Corner Brook 5 times a day (Day time). Started 4 months ago	2009-07-06	TS	(Small) Lake	Rocky Harbour	NL	Canada	49.5906	-57.91	27.1	#329 is water from restaurnat in Rocky Harbour - #399 is water from cooler at work (RCMP in Cornerbrook)	329	S09-W___329	S09-W___399								0		0		0			Purelife Nestle - approx 2 bottles per day Smart water - 1 glass per 2 days	7875	Diet pepsi - 2 cans per week	710		0	N			1
S09-H___223	39983	Bathurst	NB	Canada	47.6399	-65.6905	F	2	50-59	4	Y	April 17, 2009 - Cuba - 7days	2009-06-19	WC	-	Bathurst	NB	Canada	47.6399	-65.6905	43.4	Water sample #331 WC (Vienneau) and water #205 is city water. Participant has a well but we do not have a sample of that well water. Participant claims to ONLY drink from WC.	331	S09-W___331	S09-W___205							Canadian beer - 5 times per week	1775	Canadian wine - 1 time per month	46.875		0			Vienneau (18L jug) - all the time (primary water		Diet pepsi - 2L per week	2000		0	N		Lobster or crab or shrimp- seasonal Trout, salmon - 1 time per week per fish type	1
S09-H___320	40010	Ingonish	NS	Canada	46.6557	-60.3716	M	1	30-39	2	N	1 week and a half ago - Ottawa, ON - 7 days	2009-07-16	TG	125ft	Ingonish	NS	Canada	46.6557	-60.3716	5.9		334	S09-W___334								Coors (bottled in Halifax) - 2-3 bottles per week	887.5		0		0			Exclusively any brand of 500mL - 2-3 bottles per day	8750	Coke - 1 can per day	2485		0	N		All types - at least 1-2 times per week	1.5
S09-H___287	40008	Placentia	NL	Canada	47.2441	-53.9631	F	2	50-59	4	N	May 21 to June 19, 2009 - Alaska & Alberta - 1 month	2009-07-14	TS	Larkin's pond	Placentia	NL	Canada	47.2441	-53.9631	23.8	Water sample #353 is from WC (True North bottles in NL near Gander) & #335 is from tap at Placentia RCMP	335	S09-W___335	S09-W___353								0	Any wine, bacardi & vodka - 2-3 glass per week	187.5	Any wine, bacardi & vodka - 2-3 glass per week	60			WC - 1 cup per day Any brand of bottle - 2 bottles per week	2750		0		0	N		Shrimp - bi-weekly Cod fish - 1 time per week Salmon - 1 time per year	1.5
S09-H___264	39979	Sherbrooke	QC	Canada	45.3956	-71.9461	M	1	40-49	3	N	July 2008 - Cape Cod - 1 week	2009-06-15	TS	Lac Memphrémagog	Sherbrooke	QC	Canada	45.3956	-71.9461	192.8		336	S09-W___336								No specific brand Beer - 1 time per week	355	No specific brand wine - 1 time per week	187.5		0			no specific brand - 1 time per month Perrier - 2 times per week	1125		0		0	N		Shrimp or salmon - 1 time per week	1
S09-H___319	40004	Clarenville	NL	Canada	48.1479	-53.9674	F	2	30-39	2	N	May 2009 - NB (driving around to get there) - 1 week May 2009 - Florida - 10 days Every 3 weeks (last time last week) - Carbonear (150km away) - Overnight or 2-3 nights 1 time per 8 weeks (last time 1 month ago) - St-John's - overnight 1 year ago - Regina - 1 week	2009-07-10	TS	Town water	Clarenville	NL	Canada	48.1479	-53.9674	19.7	Tap home water #337 & WC #223	337	S09-W___337	S09-W___223								0		0		0			No specific brand WC - 6-8 mugs per day No specific brand of bottle - 1 bottle per week	12750	Diet Pepsi - 4 (591mL) per week	2364		0	N		All types (local fresh salmon & cod) + (Scallops and crab mostly in the summer) - 2-3 times per week	2.5
S09-H___366	40014	Rothesay	NB	Canada	45.351	-66.0116	M	1	40-49	3	N	Last week of June - Well, Maine - 1 week May 2009 - Ottawa, ON - 2 weeks	2009-07-20	TG	??	Rothesay	NB	Canada	45.351	-66.0116	30.4		339	S09-W___339								Local beer - 1 bottle per day	2485		0		0			Any brand - 1 bottle per week	500		0		0	N		Salmon, can tuna - 1 time per month	0.25
S09-H___354	39988	Abrams Village	PE	Canada	46.454	-64.0793	F	2	40-49	3	N	Nov 2008 - Vegas - 1 week July 2008 & Aug 2008 - Halifax - 2 days each	2009-06-24	TG	125 ft	Abrams Village	PE	Canada	46.454	-64.0793	23.5	Water #284 is from WC at the RCMP & #340 is from well at participant's home.	340	S09-W___340	S09-W___284								0	German wine - 1-2 glasses per weekend	281.25		0			Office WC #284 (Canadian Springs from Valley NS) - 5 times 750 mL per week	3750	Diet Coke - 2 can per week (cut down from 1-2 per day 6 months prev)	710		0	N		Lobster - 1 time per week (summer) Haddock - 1 time per 2 weeks Scallops - 1-2 times per month Salmon - 1 time per week	2.875
S09-H___221	39995	Port Hawkesbury	NS	Canada	45.6123	-61.362	M	1	70+	6	N	2 weeks ago - PEI -2 days Lived in Utah 9 months ago	2009-07-01	TS	Town water	Port Hawkesbury	NS	Canada	45.6123	-61.362	21.1		347	S09-W___347									0		0		0			No specific brand - 1 time per 2 months	62.5		0		0	N		Shrimp, salmon, lobster or scallops - 2 times per month	0.5
S09-H___337	39995	Port Hawkesbury	NS	Canada	45.6123	-61.362	F	2	60-69	5	N	2 weeks ago - PEI - 2 days Lived in Utah 9 months ago	2009-07-01	TS	Town water	Port Hawkesbury	NS	Canada	45.6123	-61.362	21.1		347	S09-W___347									0		0		0			No specific brand - 1 time per 2 months	62.5		0		0	N		Shrimp, Salmon, Lobster, Scallops or Haddock - 2 times per month	0.5
S09-H___359	39994	Still water lake (outside Halifax)	NS	Canada	44.6501	-63.5804	F	2	40-49	3	Y	Work in Halifax 5 times per week (75% of time in Halifax) Feb 2008 - Regina - 1 week May 2008 - Regina - 2 weeks July 2008 - Regina - 1-1.5 weeks All over the province in the last year 1 year ago - Travelled from Saskatchewan to Nova Scotia - 1 week March 2009 - Dominican - 1 week	2009-06-30	TG	??	Still water lake (outside Halifax)	NS	Canada	44.6501	-63.5804	49.7		350	S09-W___350								No specific brand of Beer - 1-2 bottles per week	532.5	White chilean wine - 1-2 glass per day	1968.75	Gin (recently cut down) - 1 drink per month	7.5			No specific brand - 1 bottle per week	500	Diet coke & diet pepsi - 1 bottle (750mL) per week	750		0	N	No red meat, no chicken Eats fish	Salmon or haddock - 1 time per week Shrimp - Every other week Lobster - 4 times per year (mostly in season)	1.5
S09-H___362	39990	Arcadia (Yarmouth)	NS	Canada	43.8164	-66.0228	M	1	40-49	3	N	June 2009 - Maine, New Hamshire - 5 days June 2009 - New Brunswick (through out)- 1 day June 2009 - Montague, PEI - 10 days May 2009 - Halifax, NS - 10 days	2009-06-26	TG	??	Arcadia (Yarmouth)	NS	Canada	43.8164	-66.0228	22.1	Water #200 is secondary water from the tap at RCMP & 351 is from home (well water)	351	S09-W___351	S09-W___200							Keith's light - 5 beers per month	443.75	Californian or Australian wine - 2 glass per month	93.75	Rye (crown Royal) - 2 (Drinks) times per month	15			No specific brand - 2 bottles per month	250		0		0	N		Everything - 3-4 times per month	0.875
S09-H___315	40008	Dunnville (near Placentia)	NL	Canada	47.2441	-53.9631	M	1	18-29	1	N	Christmas 2008 - NB - 7 days	2009-07-14	WC	??	Placentia	NL	Canada	47.2441	-53.9631	23.8	Water sample #353 is from WC (True North bottles in NL near Gander). Participant claims that no one drinks water from Dunnville	353	S09-W___353									0		0	Gibson & Canadian wiskey - 3-4 times per month	26.25			WC exclusively Aquafina - 1 bottle per week	500		0		0	N		All types - 2 times per month Canned tuna - 1 can per day	7.5
S09-H___384	39986	Shediac	NB	Canada	46.223	-64.5051	M	1	50-59	4	N	Every week for the past year - Fredericton - 2-3 days Mar 23, 2009 - Cuba - 1 week Dec 2008 - Florida - 1 week Aug 2008 - Vancouver - 3 days 2 weeks ago - Toronto - 4 days Oct 2008 - Montreal - 3 days September 2008 - Hamilton - 1 week Last Friday - Ottawa - 3 days 6 weeks ago - Halifax - 2 days Aug 2008 - Edmundston. NB - 3-4 days	2009-06-22	TG	Town water	Shediac	NB	Canada	46.223	-64.5051	36.9		354	S09-W___354								Beer moderate (coors light) - 1 time per couple of week	177.5		0		0			No specific brand - 1 bottle per day	3500	Diet pepsi - 3-4 cans per day	8697.5		0	N			0
S09-H___305	39989	Murray's Siding (Halifax)	NS	Canada	45.3648	-63.2033	M	1	70 +	6	N		2009-06-25	TG	150 ft	Murraysiding (Halifax)	NS	Canada	45.3648	-63.2033	67		356	S09-W___356								Keiths - 12 cans per year	81.9231		0		0				0	Big 8 - 2-4 L per year	57.6923		0	N		Salmon or cod - 1-2 time per week	1.5
S09-H___247	39993	Bridgewater	NS	Canada	44.3852	-64.5168	M	1	50-59	4	N	March 2009 - Halifax - 1 night Jan 2009 - Yarmouth, NS - 1 night April 2009 - Middleton - 1 night May 2009 - Cape Breton (Cheticamps) - Overnight	2009-06-29	TS	Town water	Bridgewater	NS	Canada	44.3852	-64.5168	25.1	Water sample #360 is brought from home (town water) & #338 is from WC in Liverpool RCMP	360	S09-W___360	S09-W___338							Keith's - 5 bottles per w-e	1775	Homemade wine from town water - 2 glasses per day	2625	Rhum (Morgan) - 4 glass per week	120			Canadian Springs (18L jug from Valley NS) - 2 glasses per day No specific brand - 1 bottle per week	4000	Coke - 1 can per 2 weeks	177.5		0	N		Salmon - 1 time per month Lobster - 1 time per 4 months Haddock - 1 time per month Shrimps - 1 time per week Scallops - 1 time per 2 weeks Clams - 1 time per year	2
S09-H___349	39993	Liverpool	NS	Canada	44.0366	-64.7049	F	2	40-49	3	Y	Apr 2009 - Bridgewater - Overnight Feb 2009 - Halifax - Overnight	2009-06-29	TG	120 ft isotope values show a surface supply - town uses Town lake as supply	Liverpool	NS	Canada	44.0366	-64.7049	28.1	Water sample #361 is water from home & #338 is from WC in Liverpool RCMP.	361	S09-W___361	S09-W___338							Miller - 1 bottles per month	88.75	Chilean & Australian wine - 1-2 glass per weekend	281.25	Gin - 5 drinks per month (Summer)	37.5			No specific brand - 3 bottles (500mL) per month Canadian Springs 18L jug from Valley, NS - 3 glasses per day	5625		0		0	N		Lobster or shrimp or oysters or mussel of clams or haddock or tuna (can) or Salmon - 2 times per week	2
S09-H___218	39981	Murdochville	QC	Canada	48.9599	-65.4959	M	1	50-59	4	N	one month ago - Quebec - 1 time per year (3 days) Nov, dec, jan, feb - Montreal - 2 days each time Regularly there - Cap-Chat- weekends (has house there)	2009-06-17	TG	1000 ft (city water)	Murdochville	QC	Canada	48.9599	-65.4959	585.3		362	S09-W___362								Beer (blue) -1 case per week	8520	Red wine - 1 time per month or 2 month	0		0				0	Pepsi - 1 or 2 can per month	133.125		0	N		Morue (cod) - 1 time per month Crevette or Petoncle - 1 time per month Salmon - 1 time per month	0.75
S09-H___245	39988	Summerside	PE	Canada	46.3864	-63.7407	M	1	50-59	4	N		2009-06-24	TG	City water (from a well)	Summerside	PE	Canada	46.3864	-63.7407	32.7		366	S09-W___366									0		0		0			No name or Spring water (never aquafina) - 1-2 time per month	187.5		0		0	N		Salmon (Pacific or East Coast) & white fish - 1 time per week Lobster - 1-2 time per year	1
S09-H___265	39996	Trenton	NS	Canada	45.6066	-62.6383	M	1	18-29	1	N	Last 6 months - Moncton - 2 days every 2-3 weeks Last 2 weeks (May) - Moncton - 2 weeks 1st week June - Jamaica - 7 days	2009-07-02	TS	Probably reservoir	Trenton	NS	Canada	45.6066	-62.6383	11		367	S09-W___367									0		0		0			Aquafina - 2-3 bottles (500mL) per day	8050	Iced tea - 1 can every 2 weeks	177.5		0	N		Mostly Salmon - 1 time per week Mussels & scallops - Rarely	1
S09-H___283	39980	Rimouski	QC	Canada	48.4408	-68.5442	M	1	40-49	3	N	Fev 2009 - Cuba - 7 days June 2009 - Ottawa - 3 days 15 days ago - Nicolette and Trois-Rivière - 1 time per month End of March to beginning April - Quebec City - 1-2 days End of December to beginning of Jan (Holidays) - Quebec City - 3-4 days Oct 2008 - St-Anne des Monts - 1 week	2009-06-16	TS	Lac l'Anguille **website says mixed source (SW and GW)	Rimouski	QC	Canada	48.4408	-68.5442	39.1		368	S09-W___368								Canadian beers - 4-5 times per week	1597.5	Red wine - 2-3 bottles on long weekends	72.1154		0				0		0		0	N		Lobster, crab or shrimp - 1 time per 15 days	0.5
S09-H___317	40017	Saint-Jacques	NB	Canada	47.4826	-68.4447	F	2	18-29	1	N	2 months ago - Halifax, NS - 3 days March 5, 2009 - Boston, MA - 3 days Last summer (3rd week of august - Old Orchard - 5 days	2009-07-23	TG	City well system	Saint-Jacques	NB	Canada	47.4826	-68.4447	154.5		372	S09-W___372									0		0		0	Dole juice - 1 bottle (500mL) per day	3500		0	Sprits-up - 2-3 glasses (8 ounces) per week	625		0	N		Lobster, crab. Mussels - 1 time per 2 weeks Sol, Salmon, tuna - 1 time per 2 weeks	1
S09-H___340	39997	North Sydney	NS	Canada	46.2125	-60.2458	F	2	50-59	4	N	May 2009 - Ontario (Brantford Area) - 5 days 10 trips - Halifax - 2-3 days	2009-07-05	TS	Pottles's Lake	North Sydney	NS	Canada	46.2401	-60.2238	47.4		375	S09-W___375									0		0	Vodka - 1-2 times per year	0				0	Coke - 1 can per week	355		0	N		Can tuna or haddock or salmon - every 2nd week	0.5
S09-H___371	39999	Sydney mines	NS	Canada	46.2401	-60.2238	F	2	60-69	5	Y		2009-07-05	TS	Pottle's Lake	North Sydney	NS	Canada	46.2401	-60.2238	47.4	Water sample #352 is from bottle (Nestle purelife) & #375 is from home tap	375	S09-W___375	S09-W___352								0		0		30			Nestle purelife - 2 bottles per day	7000		0		0	N		Haddock or scallop - 1-2 time per week Lobster - 2 times in a month	2
S09-H___333	39980	Rivière-du-Loup	QC	Canada	47.8351	-69.5371	M	1	30-39	2	N	Feb 2009 - Cuba - 1 week Last week - Tadoussac - 3 days End of April. Beginning of May - Quebec - 2-3 days (3-4 times in a year & unsure of other dates) March to April - Joliette - 2-3 days	2009-06-16	TG	Lake ?? Website says mixed source	Rivière-du-Loup	QC	Canada	47.8351	-69.5371	56		376	S09-W___376								Canadian beer or Canadian wine - 1 time per day	1242.5	Canadian beer or Canadian wine - 1 time per day	656.25		0				0	no specific brand - 1 or 2 can per day	3727.5		0	N		Shrimp or crab or fish (trout, salmon, morue) - 2 times per week	2
S09-H___282	40000	Channel-Port-Aux-Basques	NL	Canada	47.6032	-59.1694	M	1	40-49	3	N	June 30, 2009 - Deer Lake, NL - 3 days June 14, 2009 - Deer Lake, NL - 3 days March 1, 2009 - Orlando, FL - 10 days May 24, 2009 - St-John's - 5 days	2009-07-06	TS	Gull Pond & Wilcox Pond	Channel-Port-Aux-Basques	NL	Canada	47.6032	-59.1694	32.7	Water sample #379 is from tap at the RCMP detachment & #206 is from WC.	379	S09-W___379	S09-W___206							Beer (Local beer from St-John) - 3 bottles per week	1065		0		0			WC (from local Grocery stores bottled in Port-Aux-Basques) - 2-3 glasses per day	4375	Coke Zero - 10 cans per month	887.5		0	N		All types - 2 times per week	2
S09-H___230	40007	St-John's	NL	Canada	47.5582	-52.7142	F	2	40-49	3	Y	Feb to march 2009 - Dominican Republic - 2 weeks July 2009 - Ottawa, ON (went across border & 1 day in Toronto) - 10 days	2009-07-13	TS	Windsor Lake	St-John's	NL	Canada	47.5582	-52.7142	13.2	Water sample #380 is from the tap at RCMP detachment (Suppose to be the same as home). #303 is from WC (Mount Pearl source)	380	S09-W___380	S09-W___303								0		0		0			Water cooler (Mt. Pearl springs) - 2L per day	14000	Diet pepsi - 1L per week	1000		0	N			0
S09-H___338	40007	St-John's	NL	Canada	47.5582	-52.7142	F	2	50-59	4	Y	Feb to march - Dominican Republic - 2 weeks 1time per month (Last time July 1st, 2009) - St-Lawrence - 3 days	2009-07-13	TS	Windsor Lake	St-John's	NL	Canada	47.5582	-52.7142	13.2		380	S09-W___380									0		0		0			Nestle - 9 bottles per week	4500		0		0	N		All types (fish) - 2 times per week	2
S09-H___269	39979	Ste-Marie beauce	QC	Canada	46.5145	-71.0759	M	1	60-69	5	N		2009-06-15	TS	Lac Appenin	Ste-Marie beauce	QC	Canada	46.5145	-71.0759	148.9		381	S09-W___381								Molson dry - Summer 5-6 times per week Molson dry - Fall 2-3 times per month	1087.19		0		0			Aqua Beauce - 3 times per day in Spring Never drinks bottled water in Winter and Summer		Coke - 1 time a week	355		0	N		Pizza with seafood (scallops, shrimp, goberge) - 1 or 2 per month	0.375
S09-H___274	39986	Moncton	NB	Canada	46.0675	-64.7964	F	2	40-49	3	Y	May 2009 - Portland, Maine - 3 days Last weekend (june 12-13) - Bathurst - 1-2 days May 21, 2009 - Fredericton - 1 day Beginning of June 2009 - Tracadie - 3 days (4-5 times per year) Aug 2008 - Cap Breton - 3 days (2 time per year)	2009-06-22	TS	Turtle Creek Reservoir	Moncton	NB	Canada	46.0675	-64.7964	16.6	Water # 276 is from WC at work & #382 is city water & # 241 is from WC at home. Participant claims to drink water that was brita filtered (2-3 glasses per day).	382	S09-W___382	S09-W___276	S09-W___241						Beers (bud light) - 2 per month	177.5	Red australian wine - 1 glass per month	46.875		0			Sobee's store to exchange 18L jug of Big 8 springs (home)- 2 glasses per day 18L jug of 83 natural spring (work)- 2-3 glasses per day	7875	Perrier - 2 bottles per week	660		0	N	Don`t eat much meat (eats nuts, chick peas and peanut butter)	Lobster or shrimp or scallop or salmon or morue or sole - 2 times per month	0.5
S09-H___285	39986	Moncton	NB	Canada	46.0675	-64.7964	F	2	40-49	3	Y	Summer weekends + vacation - Shediac - Weekend or 1 week	2009-06-22	TS	Lake Petitcodiac	Moncton	NB	Canada	46.0675	-64.7964	16.6	Water sample # 382 is water from the city taken from the RCMP station & water # 276 is WC from RCMP station.	382	S09-W___382	S09-W___276							Canadian beer - 2-3 beer on weekend	887.5	Australian wine - 2-3 glasses on weekend	468.75		0			Dasani - 1 bottle per day Water cooler - about 6 cups per day	14000	Coke products - 1 can per week	355		0	N		Shellfish - more in the summer (2-3 times per month) Halibut, haddock, salmon - 1 every 2 weeks	1.125
S09-H___374	39986	Moncton	NB	Canada	46.0675	-64.7964	M	1	40-49	3	N	Dec 2008 to Jan 2009 - Fredericton - 2 nights Dec 2008 - Jan 2009 - Caraquet - 2 nights 6 months ago - Quebec City - 1 week Dec 2008 - Ottawa - 2 nights	2009-06-22	TS	City water (Lake in Irish town?)	Moncton	NB	Canada	46.0675	-64.7964	16.6	Water sample #262 is WC from home and 382 is city water taken from the RCMP tap	382	S09-W___382	S09-W___262							Local beer - Summer 2-3 bottles per week	887.5	White wine (italian) or red wine (spanish) - 1 glass per other day	656.25		0			No specific brand (Refilled 18L jug) - 1 glass per day	1750	Any diet drinks (Pepsi, coke) - 1 can per day	2485		0	N		Lobster - 2 times in the past month (this time of the year) Shrimps - 2 times per month (year long average) Mussels - Every other month Salmon (can or fresh from Atlantic) - 1 time per month	1.25
S09-H___352	39989	Folly Mountain (Halifax)	NS	Canada	45.4668	-63.5138	F	2	50-59	4	Y		2009-06-25	TG	120 ft	Folly Mountain (Halifax)	NS	Canada	45.4668	-63.5138	4		383	S09-W___383								Coors Lite - 4 cans per week	1420		0		0				0	Diet Pepsi - 2 cans per day	4970		0	N		Lobster, Flounder, Scallops or Haddock - Weekly	1
S09-H___290	40014	Quispamsis	NB	Canada	45.4395	-65.9589	M	1	30-39	2	N	July 10, 2009 - PEI - 3 days June 14, 2009 - Ottawa, ON - 2 weeks	2009-07-20	TG	??	Quispamsis	NB	Canada	45.4395	-65.9589	110.6		385	S09-W___385								Coors Light - 6 bottles per week	2130		0		0				0	Pepsi or root beer - 500 mL per week	500		0	N		Halibut, salmon, canned tuna, Lobster or mussels - once per month on average	0.25
S09-H___212	39981	Douglas Town (Gaspé region)	QC	Canada	48.7144	-64.279	F	2	50-59	4	N	Jan 2009 - Nicolette and Trois-Rivières - 2 weeks Mar, Apr, May (twice) 2009 - Rimouski - 1 week each Mar 2009 - Québec - 3 days Jan 2009 - Mont St-Hilaire - 2 weeks Feb 2009 - Mont St-Hilaire - All of Feb Mar - Mont St-Hilaire - 1 week April 2009 - Rivière-du-Loup - 1 week	2009-06-17	TG	85 ft	Douglas Town (Gaspé region)	QC	Canada	48.7144	-64.279	545	Drink 50% of water from bottle and 50% of water from well. Uses personal well for cooking and coffee.	388	S09-W___388									0	Californian wine - 2-3 glasses per weekend	468.75		0			Dasani - 2 bottles per week	1000	Gingerale - 1 can per year; Perrier - 1 L per week	1000		0	N		All seafood (lobster, crab, shells(rarely)) - at least 1 time per month frozen cod or turbo - at least 1 time per week	1.25
S09-H___387	39986	Sackville	NB	Canada	45.9425	-64.3748	F	2	40-49	3	Y	April 2009 - France - 10 days May, Feb 2009 - Ottawa - 3 days ** Aug & prior LIVED IN OTTAWA **	2009-06-22	TG	220 ft	Sackville	NB	Canada	45.9425	-64.3748	15.3		390	S09-W___390									0	Red wine (Canadian or Californian) - 1 glass per day	1312.5		0			No specific brand (No dasani) - 1 bottle per day	3500	Diet pepsi - 1/2 of 2 L per day Perrier - 1 bottle per day	7000		0	Y	Nuts and tofu		0
S09-H___215	39993	Bridgewater	NS	Canada	44.3852	-64.5168	M	1	40-49	3	N	Last week of March - Florida - 1 week Last week of March - Orlando - 1 week May 10-15, 2009 - Aldershot, NS - 1 week Feb 11-12, 2009 - Digby - 1 night	2009-06-29	TS	Lake ??	Bridgewater	NS	Canada	44.3852	-64.5168	25.1		391	S09-W___391								Owens beer (local) - 5 bottles per week	1775	Australian wine - 1 bottle per week	750	Rhum (Crusanne Black strap) - 4 glasses per month	30			No specific brand - 1 time per month	125	Diet Coke - 4L per week	4000		0	N		All types of fish and seafood (mostly shrimps) - 1 time per week	1
S09-H___246	39993	Bridgewater	NS	Canada	44.3852	-64.5168	M	1	18-29	1	N	Beg Feb, 2009 - Mexico - 1 week Beg Jan 2009 - Toronto - 1 week End of May 2009 - PEI - 3 days Last weekend - Halifax - 1 night every couple of months	2009-06-29	TS	Town water	Bridgewater	NS	Canada	44.3852	-64.5168	25.1		391	S09-W___391								Coors light, Corona - 8 bottles per week MGD - 3-4 bottles per month	3150.62	Australian wine - 1 bottle per month	187.5	Vodka smirnoff - 5 drinks per month	150			No specific brand - 2 bottles per week	1000	Pepsi - 3-4 cans per week	1242.5		0	N		Scallops - 10 times per month Lobster - 1 time per month Clams - 9-10 times per month All types of fish (e.g Haddock & tuna) - 1 time per 2 weeks	5.625
S09-H___256	40004	Gander	NL	Canada	48.9493	-54.6137	F	2	30-39	2	Y	June 25, 2009 - Florida - 12 days	2009-07-10	TS	Gander Lake	Gander	NL	Canada	48.9493	-54.6137	138.7		392	S09-W___392									0		0		0			Usually don't drink but from June 25, 2009 (for 12 days) participant drank 4 bottles a day	0	Pepsi - 1 can per day	2485		0	N			0
S09-H___252	39989	Kentville	NS	Canada	45.0717	-64.4735	M	1	50-59	4	N	Jan, Feb & May - Halifax - 2-3 days each May 2009 - Florida - 3 weeks Every weekend - Chester (South Shore Cottage on Well water) - Whole weekend	2009-06-25	TG	Townwater?	Kentville	NS	Canada	45.0717	-64.4735	40.3		394	S09-W___394								Beer (Maritime Beer) - 1-2 bottles per week	532.5	White wine (Australian) - 1 bottle per week	750	Rye (Crown Royal) - 1-2 drinks per month	11.25				0	7-up or sprite - With the rye	133.125		0	N		All types - At least 1 time per week	1
S09-H___327	39989	Kentville	NS	Canada	45.0717	-64.4735	F	2	18-29	1	Y	March 2009 - Mexico - 1 week Nov 2008 - Winnipeg - 4 days Oct 2008 - Newfoundland - 5 days	2009-06-25	TG	Townwater?	Kentville	NS	Canada	45.0717	-64.4735	40.3	Participant does not drink the city water. Participant claims to drink any brand of bottle water (no specific sample).	394	S09-W___394								Cooler (Blue Mojo) - 4 coolers	1320	Californian wine - 1 bottle per week	750		0			No specific brand - 5 glasses per day	8750	Seven-up or sprite 2 cans/month	177.5		0	N		Salmon or Haddock - 2-3 times per week	2.5
S09-H___260	39993	Centre (Lunenburg)	NS	Canada	44.3774	-64.3116	M	1	40-49	3	N		2009-06-29	TG	210 ft	Centre (Lunenburg)	NS	Canada	44.3774	-64.3116	34.4		398	S09-W___398								Local beer - 2 bottles per day	4970		0		0			Rexol or aquafina - 4 bottles per month	500	Pepsi - 2 bottles (710 mL) per week	1420		0	N		Haddock - 2 times per month Scallops - 2-3 times per month Lobster - 2 times per season Mussels - At least 4 times per month	2.125
S09-H___306	39993	Centre (Lunenburg)	NS	Canada	44.3774	-64.3116	F	2	40-49	3	N		2009-06-29	TG	??	Centre (Lunenburg)	NS	Canada	44.3774	-64.3116	34.4	Water only for cooking and coffee. Drink strictly WC at home (we do not have) & bottle water.	398	S09-W___398									0	No specific brand of wine - 1 time per month	46.875		0			No specific brand of 18L Jug - 2-3 glasses per day No specific brand (bottle) - 1-2 bottles per day	9625		0		0	N	Eats very little meat	All types - 1-2 times per week	1.5
S08-H___134
S08-H___29
S08-H___50
S09-H___225	39990	Bear river	NS	Canada	44.5762	-65.6395	F	2	40-49	3	N	May 2009 - Halifax - 1-2 time per month (day trip)		TG	8-16 ft							NO WATER FOR THIS PARTICIPANT											0		0		0			No specific brand - 1 time per year	19.2308	Cranberry or pepsi - 2L per week	2000		0	N		Haddock - 4 times per year Lobster, scallop or clams - 1 time per month	0.25
[truncated: 11 more columns]

## Sheet: FFQ
Questions
Sex: MALE or FEMALE
Age: 18-29; 30-39; 40-49; 50-59; 60-69; 70+
Source of drinking water:
- groundwater (deep or shallow well; how deep?)
- surface water (name of lake or river)
Are you a vegetarian or a vegan? If yes, what is your source of protein?
Are you a smoker?
If yes: how long have you smoked?
If no: did you ever smoke? If yes, how long ago did you quit?
Do you consume bottled water? If yes, how often and in what quantity?
How often, and in what quantity, do you consume the following beverages: bottled water, wine, beer, soft drinks, milk, and fruit juice?
What types of other beverages do you consume, how often, and in what quantity?
Is your hair dyed? YES or NO
How often do you consume seafood and/or fish? Please specify types consumed.
Have you travelled outside your local area for more than one day in the last year? If yes, please fill in the following details.

## Sheet: BLANKS
FID	Lat	Lon	S34
S08-H___103	48.2318	-69.8015	2.76
S08-H___104	49.9882	-74.3852	2.08
S08-H___106	45.4767	-73.6012	2.63
S08-H___107	43.6512	-79.3849	3.65
S08-H___108	48.2411	-79.0382	2.65
S08-H___109	49.0571	-76.9745	2.51
S08-H___111	45.3734	-75.6023	3.34
S08-H___112	42.9316	-81.2186	2.2
S08-H___113	46.2409	-81.7571	1.53
S08-H___114	49.6984	-75.9596	2.23
S08-H___115	43.1606	-79.2458	2.61
S08-H___116	48.6537	-72.4611	1.79
S08-H___117	49.0179	-88.309	1.32
S08-H___118	44.2542	-76.9541	2.34
S08-H___119	47.5069	-79.6729	2.11
S08-H___12	45.3387	-80.0377	2.4
S08-H___120	48.6537	-72.4611	2.34
S08-H___122	48.6611	-79.0802	1.52
S08-H___124	43.7682	-79.4923	3.52
S08-H___125	49.0702	-81.0212	2.18
S08-H___126	46.7658	-71.3115	2.675
S08-H___127	49.7475	-74.3982	2.56
S08-H___128	45.5473	-77.4316	1.81
S08-H___129	48.8589	-72.2309	2.34
S08-H___13	48.4104	-71.0483	2.1
S08-H___130	43.5067	-79.8619	2.09
S08-H___131	48.5612	-78.1072	1.26
S08-H___132	43.7079	-79.7338	2.54
S08-H___133	45.4767	-73.6012	1.755
S08-H___135	48.2411	-79.0382	1.26
S08-H___136	44.2907	-77.3517	2.8
S08-H___137	46.7206	-84.3827	-0.485
S08-H___139	44.2362	-76.5792	2.43
S08-H___140	48.5888	-71.6307	3.205
S08-H___141	48.1057	-76.3956	2.64
S08-H___143	47.9919	-84.7805	1.87
S08-H___145	48.8589	-72.2309	1.16
S08-H___146	46.5361	-84.3196	2.84
S08-H___147	49.0571	-76.9745	2
S08-H___148	42.2995	-82.7792	2.12
S08-H___149	48.0987	-77.8157	1.68
S08-H___15	49.0179	-88.309	1.35
S08-H___150	43.7455	-79.2672	2.18
S08-H___152	46.3855	-82.6517	2.06
S08-H___154	48.7071	-86.3869	1.22
S08-H___156	49.0571	-76.9745	2.53
S08-H___157	46.315	-79.4525	1.99
S08-H___159	48.6537	-72.4611	1.71
S08-H___160	48.2411	-79.0382	3.34
S08-H___17	46.9699	-71.4034	4.59
S08-H___18	46.5361	-84.3196	1.33
S08-H___19	46.3855	-82.6517	1.84
S08-H___2	49.0702	-81.0212	2.07
S08-H___20	46.6144	-81.0332	1.7
S08-H___21	48.5888	-71.6307	1.82
S08-H___22	49.0571	-76.9745	2.23
S08-H___23	45.5226	-75.4061	2.07
S08-H___24	46.315	-79.4525	2.35
S08-H___25	47.9919	-84.7805	3.525
S08-H___26	49.0571	-76.9745	3.21
S08-H___28	48.7528	-91.5978	0.54
S08-H___3	45.6039	-74.5898	1.52
S08-H___30	45.3734	-75.6023	1.93
S08-H___31	45.3734	-75.6023	3.66
S08-H___34	43.7455	-79.2672	2.78
S08-H___35	46.7206	-84.3827	2.23
S08-H___36	48.3842	-77.2529	1.515
S08-H___37	48.5888	-71.6307	1.49
S08-H___39	48.6666	-79.2007	2.26
S08-H___4	48.5612	-78.1072	2.29
S08-H___40	46.1833	-82.9357	1.94
S08-H___44	45.3387	-80.0377	2.08
S08-H___45	42.9316	-81.2186	1.61
S08-H___46	45.3387	-80.0377	2.44
S08-H___47	49.0571	-76.9745	2.59
S08-H___48	46.0402	-73.7064	1.82
S08-H___49	48.0987	-77.8157	2.48
S08-H___5	49.0702	-81.0212	1.89
S08-H___52	46.1109	-75.8824	1.54
S08-H___53	48.3811	-89.2986	-1.17
S08-H___56	45.6039	-74.5898	1.08
S08-H___57	45.334	-79.2388	1.62
S08-H___58	47.5069	-79.6729	1.93
S08-H___59	42.3048	-83.0651	1.34
S08-H___6	49.8709	-74.3869	2.39
S08-H___61	46.2032	-75.9577	1.81
S08-H___63	49.6801	-86.951	1.66
S08-H___64	48.4104	-71.0483	2.96
S08-H___66	49.4007	-82.3785	1.89
S08-H___67	47.6565	-70.1523	2.27
S08-H___68	48.4763	-81.3074	4.055
S08-H___69	46.3972	-72.5414	1.71
S08-H___7	49.0702	-81.0212	2.75
S08-H___70	49.6801	-86.951	0.95
S08-H___71	42.9316	-81.2186	2.74
S08-H___74	48.5005	-72.2258	1.47
S08-H___75	45.3556	-79.1278	2.45
S08-H___77	45.334	-79.2388	2.25
S08-H___78	44.4031	-76.6665	2.31
S08-H___79	49.0571	-76.9745	1.69
S08-H___80	49.9882	-74.3852	1.87
S08-H___81	49.5068	-76.1909	2.49
S08-H___82	43.5863	-79.6384	2.4
S08-H___83	48.8247	-79.3551	2.2
S08-H___85	46.1833	-82.9357	2.05
S08-H___86	45.4767	-73.6012	1.71
S08-H___88	42.3048	-83.0651	2.3
S08-H___89	48.4763	-81.3074	1.86
S08-H___9	48.5005	-72.2258	1.22
S08-H___90	46.315	-79.4525	1.72
S08-H___92	49.7003	-87.1882	1.8
S08-H___94	46.3846	-75.982	2.67
S08-H___95	48.3811	-89.2986	1.3
S08-H___96	47.6565	-70.1523	1.01
S08-H___98	49.0571	-76.9745	2.52
S08-H___99	43.5067	-79.8619	2.215
S11-H___607	63.8	-68.6	4.265

## Sheet: Data1.1
FID	S34	Gnd	Age	Dye	Veg	Smk	Sea	Mlk	Cof	Ber	Win	Spr	Juc	Wat	Pop
S10-H___400	0.69	2	1	2	1	0	2.275	0	3500	1775	0	0	0	0	355
S10-H___401	0.12	2	3	2	1	15	1	1750	3500	710	0	60	1250	0	710
S10-H___402	0.665	1	1	1	1	30	0	2625	375	577.5	0	0	1750	1750	0
S10-H___403	1.12	2	2	1	2	40	0	0	3500	0	93.75	0	0	7000	0
S10-H___405	2.05	2	4	1	1	60	2.28846	7000	2500	0	0	0	0	500	0
S10-H___406	0.45	2	2	2	1	8	1.9375	3500	250	0	0	0	1750	5250	8697.5
S10-H___407	-0.46	1	3	1	1	50	0.5	0	4375	532.5	468.75	45	625	0	887.5
S10-H___408	0.08	1	1	1	1	30	1.25	1750	1750	4970	187.5	0	0	7000	2485
S10-H___409	-0.07	1	3	1	1	50	0.0576923	1750	3500	0	0	165	625	3500	1065
S10-H___410	2.05	2	1	1	2	30	0	0	3500	0	0	0	0	1500	0
S10-H___411	0.95	2	4	1	1	0	2.75	3500	13125	0	0	0	0	14000	2485
S10-H___412	0.96	2	4	2	1	19	0.875	3500	5687.5	0	187.5	0	0	0	0
S10-H___414	1.045	2	1	1	1	30	5.375	1750	0	887.5	0	45	2625	2250	750
S10-H___415	-0.54	1	3	1	1	4	0.625	1750	3500	1420	0	90	750	0	1065
S10-H___418	-0.21	2	4	1	1	60	0.25	875	0	0	0	0	1750	9625	355
S10-H___419	-0.06	2	1	2	1	30	0.346154	1750	1750	710	0	0	1750	0	710
S10-H___421	0.47	2	2	1	1	40	1.03846	1250	125	0	0	0	3500	2500	266.25
S10-H___422	0.13	2	3	2	1	50	0	5250	7000	0	700	0	0	700	2485
S10-H___423	0.93	2	3	1	1	50	1.125	1750	7625	0	0	0	700	0	887.5
S10-H___424	0.17	1	2	1	1	40	0	1750	3500	355	0	0	500	0	710
S10-H___426	1.38	2	5	2	1	70	0.346154	3500	0	0	0	0	2187.5	10500	312.5
S10-H___428	0.18	1	4	1	1	20	0	1750	10500	0	0	0	250	0	0
S10-H___429	0.4	2	6	1	1	70	0.1875	3062.5	750	0	0	0	2625	0	0
S10-H___430	-0.39	1	4	1	1	0	0.961538	5250	6125	0	0	0	0	0	887.5
S10-H___431	-0.36	2	1	2	1	0	0.240385	0	0	443.75	0	56.25	0	0	28000
S10-H___433	-0.24	2	3	1	1	50	0.65	5250	1750	0	187.5	0	750	1500	710
S10-H___434	0.38	2	3	2	1	50	0	875	1750	0	0	210	1750	3500	2485
S10-H___435	-0.39	1	3	1	1	4	0.502747	2625	8250	4260	0	168	750	0	0
S10-H___436	1.11	2	1	1	1	0	1.625	1968.75	2875	1420	140.625	0	375	0	0
S10-H___438	1.66	1	2	1	1	40	8.75	7000	7875	2485	843.75	135	0	26000	0
S10-H___441	1.03	1	2	1	1	10	0.375	250	3500	3195	0	0	0	750	532.5
S10-H___442	0.99	2	4	2	1	10	3.125	0	12250	2485	525	0	875	0	355
S10-H___443	1.02	2	1	2	1	30	2.625	1125	125	0	0	30	0	2400	1420
S10-H___444	0	2	3	1	1	0	0.961538	625	11375	0	0	0	0	7000	710
S10-H___445	1.5525	2	3	2	1	2	0.230769	625	7125	0	468.75	7.5	0	7000	2485
S10-H___446	0.78	1	1	1	1	30	3.5	1750	8750	6212.5	1312.5	0	0	0	0
S10-H___448	0.8	2	3	2	1	50	1.48317	0	3281.25	0	1312.5	30	1312.5	0	0
S10-H___449	0.73	2	2	2	1	40	0.369231	250	5500	532.5	0	0	0	0	4375
S10-H___450	-1.395	2	4	2	1	60	0	3500	5250	0	0	0	0	0	355
S10-H___451	0.48	1	3	1	1	50	0	1500	5250	4260	0	0	0	3500	0
S10-H___452	-0.42	2	4	2	1	60	0.432692	0	7875	0	46.875	0	750	0	50
S10-H___454	0.21	2	3	1	1	50	0.5	1750	4250	0	187.5	0	0	10500	355
S10-H___455	-0.11	2	1	2	1	0	0.375	0	2625	0	0	0	0	3500	4970
S10-H___457	-0.56	1	3	1	1	50	0.0576923	0	7000	1420	164.062	90	0	0	355
S10-H___459	-0.41	2	5	2	1	0	0.375	250	11375	0	0	0	250	625	875
S10-H___460	0.54	1	3	1	1	50	0	500	0	4260	0	0	250	0	14000
S10-H___461	0.36	1	3	1	1	15	0.346154	1750	7000	2130	0	30	1750	4375	4970
S10-H___463	0.79	1	3	1	1	50	3.875	3937.5	0	355	93.75	0	0	7000	7000
S10-H___464	0.53	2	3	2	1	0	0.576923	250	4375	710	0	0	250	5250	250
S10-H___465	1.37	2	2	1	1	7	0.576923	250	7000	0	0	45	0	0	710
S10-H___466	0.36	1	3	1	1	50	0.173077	1750	8750	133.125	0	45	0	7000	887.5
S10-H___467	2.03	1	2	1	1	15	1	2625	8750	4260	0	0	0	0	2485
S10-H___468	1.05	1	2	1	1	40	1.59295	875	3500	532.5	187.5	0	0	7000	2625
S10-H___469	1.15	2	4	2	1	0	5.25	0	8750	0	0	0	1750	14000	0
S10-H___470	1.24	1	2	1	1	40	0	750	0	1597.5	0	30	875	1000	355
S10-H___471	0.79	2	3	2	1	3	0.25	583.333	750	4620	0	0	0	500	2485
S10-H___472	1.62	1	2	1	1	8	0.375	0	10500	0	0	0	500	500	3867.5
S10-H___473	0.63	2	3	2	1	5	1.25	1750	4375	887.5	3281.25	0	0	1500	0
S10-H___474	-0.59	2	3	2	1	50	0.288462	625	5000	177.5	375	45	500	2000	0
S10-H___476	1.19	2	3	1	1	50	0	0	500	0	0	0	0	7000	0
S10-H___477	0.43	1	1	1	1	30	0	3500	3500	1242.5	0	75	0	0	887.5
S10-H___478	2.32	2	3	2	1	13	0.5	0	3750	0	375	0	750	7000	0
S10-H___480	0.73	1	3	1	1	50	1.17308	500	6125	2130	0	0	0	1250	2485
S10-H___481	0.41	2	3	2	1	50	0.435897	875	8750	0	187.5	30	0	10500	0
S10-H___482	2.42	2	1	2	1	5	2.22115	1750	3500	710	187.5	30	0	250	4970
S10-H___483	0.96	1	5	1	1	70	1.5	1750	6125	177.5	0	0	0	4375	2485
S10-H___484	0.57	1	1	1	1	30	0	3500	3500	4260	562.5	0	1750	7000	0
S10-H___485	1.52	1	5	1	1	0	0.75	4375	0	0	0	0	1000	7000	1250
S10-H___486	1.45	1	1	1	1	30	3	4000	4000	3550	187.5	0	1000	14000	221.875
S10-H___487	0.24	2	3	2	1	50	0.788462	3500	3500	0	0	0	0	3750	0
S10-H___488	0.1	1	4	1	1	4	0.0865385	0	7000	0	0	0	0	3500	4970
S10-H___489	0.23	1	2	1	1	0	0.158654	875	11375	2130	468.75	45	1375	1125	0
S10-H___490	0.76	2	3	2	1	0	0.519231	0	10500	0	0	0	3500	0	3500
S10-H___493	0.62	2	1	2	1	0.5	0.0576923	0	3500	0	0	150	3281.25	14000	1420
S10-H___494	-0.04	2	3	2	1	0	0.538462	1000	4187.5	355	0	0	1750	0	710
S10-H___495	0.63	2	4	2	1	60	0.25	7000	9625	0	0	0	500	2000	2485
S10-H___496	0.54	1	2	1	1	0	0.875	5250	0	2130	0	0	1750	17500	0
S10-H___497	1	2	6	1	1	35	0.115385	3500	6125	0	0	0	2625	3500	700
S10-H___500	0.77	2	3	2	1	0	0	250	1750	0	75	120	250	1500	2130
S10-H___502	1.12	1	3	1	1	50	0	375	26250	887.5	0	0	0	0	2485
S10-H___504	1.155	1	3	1	1	50	1	4375	0	0	0	0	700	0	0
S10-H___505	-0.14	2	3	2	1	0	0.0576923	0	28000	4260	0	0	443.25	4000	710
S10-H___506	-0.06	1	2	1	1	40	1.34615	2000	0	0	0	30	2100	0	0
S10-H___507	-0.486667	2	2	2	1	40	0	0	1750	0	0	0	250	4500	2485
S10-H___508	0.85	2	3	2	1	0	1.32692	218.75	4250	0	0	0	0	625	355
S10-H___509	1.47	2	3	1	1	50	0.846154	1750	1750	0	0	0	1750	1250	355
S10-H___510	0.72	2	1	2	1	30	1.86538	1750	7875	355	62.5	0	1750	5000	355
S10-H___511	-0.27	2	3	2	1	50	0	1312.5	10500	0	0	0	0	5500	0
S10-H___512	0.25	2	5	1	1	70	1.5	1750	6125	0	0	0	0	8750	887.5
S10-H___513	0.52	1	4	1	1	60	0	1750	4375	0	281.25	15	700	1000	0
S10-H___514	0.48	2	1	2	1	0	0	0	6125	0	0	0	1750	8750	355
S10-H___515	-0.325	1	2	1	1	40	0.302885	5250	3500	1420	187.5	60	3500	7000	0
S10-H___516	-0.08	1	2	1	1	10	0.548077	875	7000	1242.5	0	0	0	0	887.5
S10-H___517	0.7	1	3	1	1	50	0	3500	3500	2485	375	0	2485	0	0
S10-H___518	0.415	1	4	1	1	35	0	1750	2625	1242.5	0	75	250	5812.5	355
S11-H___600	2.18	2	4	1	1	60	4	1750	2625	710	375	0	375	500	0
S11-H___601	0.69	2	2	2	1	15	0	1750	750	1485	0	0	250	1750	0
S11-H___602	1.75	2	3	2	1	50	2.74588	3500	0	88.75	0	112.5	1750	7875	710
S11-H___603	1.14	1	3	1	1	50	0.663462	3500	3500	532.5	70.3125	7.5	500	0	1242.5
S11-H___604	0.9	2	4	2	1	24	0.75	500	7750	0	187.5	600	750	0	7455
S11-H___605	1.8	2	3	2	1	50	2.30769	5250	2625	133.125	375	11.25	0	0	88.75
S11-H___606	1.95	2	4	2	1	0	2.75	1750	13125	0	937.5	7.5	1750	625	0
S11-H___608	1.83	2	2	2	1	40	0	875	750	0	0	0	1750	125	1420
S11-H___609	1.89	1	2	1	1	40	0.375	2625	6125	621.25	0	52.5	1750	5250	2485
S11-H___611	1.27	2	1	1	1	30	0.519231	250	4375	710	0	135	0	3500	2485
S11-H___613	0.63	2	2	2	1	0	0	1750	17500	0	0	0	250	0	0
S11-H___614	1.95	2	4	1	1	60	1.125	875	3500	0	562.5	0	0	3500	0
S11-H___615	1.72	2	3	2	1	50	1.15385	2625	3500	0	93.75	0	0	10500	0
S11-H___616	1.42	1	4	1	1	60	0.173077	875	2187.5	710	93.75	0	17500	250	177.5
S11-H___618	1.53	2	5	2	1	70	2	1750	0	0	0	0	875	3500	2485
S11-H___619	1.265	2	3	2	1	0	0.461538	0	3500	0	0	0	0	8750	710
S11-H___620	1.3	2	3	2	1	0.33	1.47115	3500	6125	1952.5	46.875	18.75	250	2250	0
S11-H___621	1.6	2	3	1	1	50	1.93269	2625	3500	0	750	60	750	4500	0
S11-H___623	2.14	1	1	1	1	30	0.75	875	3500	0	375	7.5	3500	3500	88.75
S11-H___624	1.87	2	2	2	1	40	0	875	2625	0	0	0	0	7500	887.5
S11-H___625	1.71	1	3	1	1	50	1.5	1750	4375	310.625	0	93.75	2625	15750	133.125
S11-H___626	1.85	1	3	1	1	25	1.93269	500	5250	355	750	60	750	2000	1420
S11-H___627	0.77	2	2	1	1	40	0.346154	1750	1750	0	0	0	1750	7000	710
S11-H___628	2.42	2	1	1	1	30	1.78846	750	1750	0	750	60	1890	8750	0
S11-H___629	1.3	1	4	1	1	60	1.875	0	3500	0	0	0	0	14000	532.5
S11-H___630	1.12	1	4	1	1	60	0	250	4250	0	0	15	250	0	6212.5
S11-H___631	1	1	2	1	1	0	1.03846	0	3500	3727.5	0	0	1750	8750	0
S11-H___632	1.31	2	1	1	1	30	0.432692	156.25	1750	0	0	0	0	0	0
S11-H___633	1.44	1	1	1	1	30	0	3500	1750	887.5	0	75	0	625	0
S11-H___634	0.86	2	4	2	1	0	0.206731	3500	16125	4970	0	0	500	2750	177.5
S11-H___635	1.55	1	2	1	1	2	0	125	5250	887.5	750	15	375	21000	0
S11-H___636	2.68	2	4	1	1	25	0.75	1000	5250	0	750	0	0	0	0
S11-H___638	2.54	1	4	1	1	60	0.173077	875	5250	710	0	0	0	7000	3550
S11-H___639	1.7	1	1	1	1	30	0.346154	1000	1750	133.125	93.75	0	1890	10500	2485
S11-H___640	1.01	1	4	1	1	60	0.173077	1750	1812.5	0	117.188	0	1968.75	0	710
S11-H___641	1.32	2	4	2	1	60	0	1750	3500	0	0	0	0	15750	0
S11-H___642	0.94	2	1	2	1	0	0	546.875	3500	0	0	0	250	14000	266.25
S11-H___643	1.82	2	3	2	1	50	1.7	1750	3500	0	0	0	0	125	2485
S11-H___644	0.79	2	2	1	1	40	0.75	62.5	8750	2130	750	0	250	0	177.5
S11-H___645	1.605	2	4	2	1	35	2.02885	4375	2625	0	0	75	1750	0	1952.5
S11-H___646	2.84	2	3	2	1	3	1.18269	2625	7000	0	468.75	75	0	1250	0
S11-H___647	2.71	1	1	1	1	30	0.432692	3062.5	0	0	0	0	1750	14000	88.75
S11-H___648	1.52	1	3	1	1	50	0.317308	1750	12250	1420	93.75	150	375	5250	221.875
S11-H___649	1.72	2	2	2	1	40	1.96154	4375	4375	0	0	0	625	5125	0
S11-H___650	1.56	2	3	2	1	50	0	1750	3500	0	46.875	0	250	12250	0
S11-H___651	1.65	1	2	1	1	40	1.58654	54.6875	875	50.7143	656.25	90	437.5	437.5	437.5
S11-H___652	1.98	2	3	1	1	1	0.375	0	7125	0	0	0	0	625	0
S11-H___653	2.01	2	6	1	1	10	0.432692	0	375	0	140.625	0	375	312.5	0
S11-H___654	3.44	2	3	2	1	12	1.47115	1750	9625	0	117.188	33.75	0	1250	443.75
S11-H___655	0.88	2	4	2	1	8	0.201923	1750	5250	0	0	0	250	3500	0
S11-H___656	1.96	2	3	2	1	50	1	0	1750	0	1312.5	45	0	3500	0
S11-H___657	1.85	1	2	1	1	40	2.45192	3500	3500	8697.5	164.062	75	1750	8750	177.5
S11-H___658	1.05	1	3	1	1	50	0.798077	3062.5	5250	710	281.25	7.5	583.333	0	355
S11-H___660	3.435	2	2	2	1	2.5	2.36538	0	3562.5	710	562.5	15	0	5000	0
S11-H___661	1.36	2	2	2	1	40	0.519231	1750	0	0	0	7.5	3500	0	887.5
S11-H___662	0.55	1	3	1	1	50	0.221154	4375	4375	88.75	0	11.25	0	1750	133.125
S11-H___663	2.07	1	1	1	1	30	6.28846	2500	8750	4260	0	0	0	1250	625
S11-H___664	0.43	2	4	2	1	40	0	0	8750	0	0	0	0	0	0
S11-H___666	1.32	1	1	1	1	30	0.538462	1750	62.5	7192.5	0	0	2625	6125	0
S11-H___667	1.25	2	2	1	1	0	0	250	3500	0	937.5	75	0	0	0
S11-H___668	1.57	2	4	1	1	60	2.45192	1312.5	4500	355	140.625	75	0	125	887.5
S11-H___669	1.16	1	4	1	1	25	2	4375	7625	887.5	375	30	625	7000	1065
S11-H___670	0.95	2	6	2	1	70	0	250	7062.5	0	1312.5	11.25	250	0	1750
S11-H___671	1.06	2	4	2	1	20	0	0	7875	355	2625	30	0	0	0
S11-H___672	1.19	1	2	1	1	40	0.625	1750	2250	355	0	0	1750	1750	6212.5
S11-H___673	3.29	2	4	2	1	20	5.48077	0	5250	0	93.75	7.5	0	7000	88.75
S11-H___674	1.06	1	1	1	1	30	0	3500	875	0	0	240	375	1250	532.5
S11-H___676	1.11	2	2	2	1	40	0	0	2625	133.125	656.25	0	0	2625	8697.5
S11-H___677	2.06	1	4	1	1	60	1.125	1750	7000	887.5	1312.5	0	0	562.5	0
S11-H___678	-0.59	1	4	1	1	60	0	0	9625	13667.5	0	750	0	0	1242.5
S11-H___679	2.135	1	3	1	1	50	0	0	10500	0	984.375	15	0	0	4970
S11-H___680	1.01	2	2	2	1	0	0.173077	0	5250	4970	2625	0	375	625	443.75
S11-H___682	1.92	2	2	1	1	10	0.692308	125	7937.5	532.5	187.5	18.75	875	4375	0
S11-H___683	2.06	2	1	2	1	30	0.865385	1750	5250	266.25	46.875	0	0	1000	0
S11-H___684	1.32	2	4	2	1	60	0	4375	281.25	0	0	0	0	0	0
S11-H___686	1.67	2	3	2	1	50	0.0288462	1750	0	355	0	15	1750	14000	355
S11-H___687	0.71	2	2	1	1	10	1.03846	1750	7875	0	0	180	187.5	8750	1065
S11-H___688	0.38	1	4	1	1	0.005	1.32692	1000	14875	0	0	600	0	1750	2500
S11-H___689	1.59	1	3	1	1	50	0.278846	1750	4375	1420	0	0	375	250	250
S11-H___690	1.24	2	4	2	1	60	0.346154	1750	3500	0	375	15	1750	443.25	355
S11-H___691	1.97	2	3	2	1	50	1.15385	3500	7525	0	843.75	0	0	750	0
S11-H___692	1.69	1	2	1	1	0	0.288462	0	3500	355	0	0	1000	10500	0
S11-H___693	1.77	2	1	1	1	4	3.4	437.5	1750	0	0	0	2625	5250	0
S11-H___694	0.49	2	2	1	1	40	0	1750	1500	0	46.875	0	1000	500	0
S11-H___695	2.31	2	4	2	1	10	1.26923	2625	1250	0	562.5	0	625	437.5	0
S11-H___696	2.82	2	2	2	1	40	0.490385	500	1750	177.5	0	30	0	11375	355
S11-H___697	3.235	2	4	2	1	10	1.22115	750	4000	0	0	0	0	2250	88.75
S11-H___699	1.34	2	4	2	1	60	2.25	500	0	0	0	0	250	1750	355
S11-H___700	2.03	1	2	1	1	40	0.721154	3500	1203.12	177.5	0	0	7000	0	0
S11-H___701	2.28	2	4	1	1	60	1.125	4375	7000	0	656.25	0	0	0	0
S11-H___702	1.72	2	2	1	1	40	0.75	1750	250	473	0	90	0	0	0
S11-H___703	2.1	1	4	1	1	6	2.39423	625	13125	1242.5	187.5	30	0	8.33333	355
S11-H___704	0.805	2	3	2	2	50	0.173077	0	4375	355	93.75	0	875	0	0
S11-H___705	1.45	2	4	1	1	13	1.3125	1750	6375	177.5	843.75	0	437.5	0	0
S11-H___706	1.76	1	3	1	1	50	1.55769	1000	7500	0	0	7.5	0	0	88.75
S11-H___708	1.84	1	3	1	1	50	1.75	875	6343.75	88.75	0	0	0	6125	710
S11-H___709	1.65	2	1	2	1	0	1.32692	1375	5000	355	0	7.5	500	6000	1597.5
S11-H___710	1.36	1	2	1	1	40	0.173077	625	0	355	0	0	2000	312.5	532.5
S11-H___711	3.42	2	5	2	1	30	1.21154	2625	0	0	0	0	2625	0	355
S11-H___713	1.88	1	1	1	1	30	0.75	1750	3125	355	46.875	0	625	0	266.25
S11-H___714	1.52	1	4	1	1	10	0.144231	1750	5250	4260	0	120	1750	0	0
S11-H___715	0.3	1	3	1	1	0.005	0	1750	7000	2130	187.5	30	3500	3500	2485
S11-H___716	0.74	2	1	2	1	30	2.84423	0	2937.5	532.5	46.875	0	0	4375	532.5
S11-H___717	1.76	2	1	1	1	9	0.75	3500	1750	710	0	206.25	250	1000	125
S11-H___718	0.73	2	2	1	1	6	0.225	0	5250	0	0	0	1750	3500	0
S11-H___720	1.05	1	4	1	1	60	0.432692	4375	3500	221.875	0	0	1750	2625	887.5
S11-H___722	2.02	2	4	2	1	30	0.432692	4375	1937.5	88.75	0	11.25	625	2062.5	355
S11-H___723	1.58	2	1	2	1	30	0.25	0	1375	0	375	30	1750	0	0
S11-H___724	1.62	2	4	2	1	60	0.75	1750	10625	417.5	0	0	250	0	0
S11-H___725	1.53	2	2	1	1	40	0.75	3500	7000	0	187.5	0	0	0	0
S11-H___726	1.88	1	2	1	1	0	2.30769	250	5250	266.25	187.5	0	2000	3500	2130
S11-H___728	1.63	1	3	1	1	50	1	3500	12250	0	0	0	0	3500	0
S11-H___729	1.28	2	2	1	1	40	1.26923	875	4375	532.5	375	0	0	12250	0
S11-H___730	0.8	2	3	1	1	20	0	3500	10562.5	355	468.75	0	500	0	355
S11-H___731	1.54	2	3	2	1	15	2.01923	3500	3500	710	750	120	1000	125	0
S11-H___732	0.95	2	3	2	1	50	0	0	7000	1065	0	0	0	8750	0
S11-H___733	0.93	2	3	2	1	50	0.605769	1750	3500	88.75	750	0	500	4375	3727.5
S11-H___734	0.35	2	3	2	1	10	0.255495	1750	3656.25	0	0	0	0	12250	0
S11-H___736	1.28	1	2	1	1	40	2	4375	1750	887.5	468.75	30	375	4562.5	532.5
S11-H___738	1.94	1	3	1	1	50	0.894231	1750	1750	887.5	46.875	18.75	0	750	310.625
S11-H___740	0.52	1	2	1	1	40	0	3500	1750	710	0	0	250	0	0
S11-H___742	1.06	1	1	1	1	30	0.605769	1750	0	1597.5	0	0	0	1000	2485
S11-H___743	1.41	2	3	2	1	28	1.18269	2625	2625	0	1312.5	0	250	500	93.75
S11-H___745	1.7	1	3	1	1	15	2.42308	1750	5250	355	0	15	0	125	355
S11-H___746	1.57	1	3	1	1	50	0.75	3500	8750	355	2625	30	250	0	0
S11-H___747	2.12	2	3	2	1	50	0.605769	250	3562.5	88.75	187.5	0	250	2000	7455
S11-H___749	1.93	2	1	1	1	30	2.55	1750	0	0	0	0	875	250	355
S11-H___750	2.44	2	3	2	1	50	0.519231	3500	5250	0	0	0	125	0	0
S11-H___751	1.02	1	4	1	1	28	1.03846	7570	3500	355	46.875	0	750	3000	0
S11-H___752	0.4	1	3	1	2	50	0	0	8750	710	93.75	0	875	0	0
S11-H___754	3.14	2	3	2	1	50	0.288462	1750	5250	0	187.5	0	0	0	177.5
S11-H___755	3.16	2	4	1	1	60	6.5	625	2500	0	0	15	0	0	177.5
S11-H___756	1.56	1	2	1	1	40	0	1750	0	1242.5	0	96	250	0	355
S11-H___757	1.56	2	4	2	1	60	1.625	0	10500	177.5	0	0	0	0	0
S11-H___758	1.7	2	1	1	1	10	3.5	500	1750	0	750	0	0	0	0
S11-H___759	1.57	1	2	1	1	0	8.75	7000	0	0	0	7.5	0	8750	0
S11-H___760	1.38	2	1	1	1	30	0.634615	750	3500	710	0	62.5	3500	0	3500
S11-H___761	1.04	2	4	2	1	27	0	6125	6125	0	375	0	250	9625	0
S11-H___763	1.89	2	5	1	1	70	3	3500	7000	0	0	0	3500	0	0
S11-H___765	1.69	1	3	1	1	30	1.26923	3500	5250	310.625	46.875	0	0	0	0
S11-H___766	1.76	2	3	2	1	50	1.47115	2625	5250	355	0	52.5	625	1750	1242.5
S11-H___767	1	2	2	2	1	0	3.25	0	1750	0	0	0	0	700	0
S11-H___768	0.84	2	1	1	1	30	0	2625	0	532.5	281.25	0	0	500	355
S11-H___770	1.63	2	3	2	1	0	0.923077	1750	7000	0	500	0	250	10500	0
S11-H___771	1.61	1	2	1	1	40	0.807692	62.5	1968.75	1242.5	46.875	7.5	625	437.5	532.5
S11-H___774	0.4	2	3	2	1	50	1.7	250	3500	0	437.5	30	250	125	710
S11-H___775	0.55	2	2	2	1	40	0	2000	6250	0	750	15	875	0	355
S11-H___776	2.32	1	2	1	1	40	2	3500	3250	355	0	7.5	1750	0	0
S11-H___777	1.41	2	2	2	1	40	1.03846	0	5500	0	375	0	0	0	0
S11-H___778	1.68	2	4	2	1	60	1.875	2625	7000	0	468.75	0	0	10875	0
S11-H___779	1.21	1	3	1	1	25	0.634615	1750	4500	0	0	15	625	3500	0
S11-H___782	1.32	2	3	1	1	50	1.125	156.25	6125	0	468.75	0	0	6125	0
S11-H___784	1.17	2	2	2	1	40	0.375	3500	7000	0	0	22.5	375	0	355
S11-H___786	1.21	2	3	2	1	3	0.634615	750	7875	532.5	562.5	15	0	0	0
S11-H___787	1.02	2	3	2	1	50	0.625	0	3500	266.25	2625	0	250	7000	0
S11-H___790	1.3	2	2	2	1	40	1.21154	1750	5250	0	46.875	15	250	125	0
S11-H___791	2.95	2	6	1	1	70	0.567308	250	7875	88.75	562.5	187.5	0	125	0
S11-H___792	2.33	1	2	1	1	1	1.47115	625	6125	1065	1312.5	33.75	625	1250	665.625
S11-H___793	3.49	2	1	2	1	6	3.375	187.5	4625	710	750	75	125	7000	0
S11-H___794	2.06	2	1	2	1	0	0.85	1750	1020.83	0	0	0	5250	312.5	1242.5
S11-H___795	2.17	1	6	1	1	10	1.70192	875	12468.8	0	1312.5	315	666.667	0	591
S11-H___797	1.25	2	3	2	1	50	0.519231	875	0	0	0	0	0	7875	0
S11-H___798	0.62	1	1	1	1	30	0	1750	0	0	0	0	1750	0	355
S11-H___799	1.38	1	3	1	1	0	0.75	1750	5250	1420	0	11.25	1750	2000	2130
S11-H___801	2	2	3	1	1	0	1.30449	1750	5687.5	710	1312.5	0	0	12000	0
S11-H___803	2.65	2	4	2	1	60	3.64671	0	2625	507.5	0	0	0	500	710
S11-H___806	2.05	2	3	2	1	50	1.03846	0	62.5	0	0	0	250	17500	0
S11-H___807	1.17	1	4	1	1	8	0.0721154	1892.5	3500	266.25	0	0	236.5	4975	2218.75
S11-H___808	2.11	2	3	2	1	50	1.03846	3500	7000	355	2625	0	0	0	0
S11-H___813	1.94	2	3	1	1	20	1.5	2500	2500	355	1500	90	750	0	0
S11-H___816	1.57	2	3	1	1	0	1.61538	0	3500	165	0	0	1625	19250	532.5
S11-H___819	2	2	6	1	1	70	0.461538	5250	5250	0	0	0	0	0	1400
S11-H___823	1.1	2	5	1	1	70	1.5	1750	7000	0	0	0	62.5	0	266.25
S11-H___824	2.2	1	4	1	2	30	0.432692	0	3500	1065	46.875	0	0	0	355
S11-H___826	1.54	1	3	1	1	50	1.5	2625	10500	1242.5	0	0	2500	2500	177.5
S11-H___827	1.31	1	5	1	1	50	0.634615	3500	250	0	0	0	1000	0	0
S11-H___829	1.8	2	4	2	1	60	0	0	8750	0	187.5	0	0	2000	3195
S11-H___831	0.98	2	4	2	1	60	2	0	1750	0	0	0	0	3500	2485
S11-H___832	1.53	2	2	1	1	40	0.588462	437.5	8750	0	0	0	625	7875	355
S11-H___835	0	1	6	1	1	24	0.25	250	5375	88.75	93.75	210	0	0	710
S11-H___837	1.24	2	2	2	1	40	0	3500	1875	0	656.25	0	0	500	0
S11-H___839	1.8	1	4	1	1	60	0.894231	750	5312.5	0	0	0	750	125	710
S11-H___841	0.73	1	5	1	1	40	0.173077	2187.5	5500	221.875	468.75	0	0	125	0
S11-H___846	0.68	2	3	1	1	50	0	1750	8750	0	0	0	0	1750	355
S11-H___849	2.15	2	4	2	1	30	0	3500	3500	1065	1312.5	0	218.75	12250	887.5

## Sheet: Data1.2
FID	S34	Lat	Lon	Gnd	Age	Dye	Veg	Smk	Sea	Mlk	Cof	Ber	Win	Spr	Juc	Wat	Pop
S10-H___400	0.69	49.8749	-97.2006	2	1	2	1	0	2.275	0	3500	1775	0	0	0	0	355
S10-H___401	0.12	52.1113	-101.254	2	3	2	1	15	1	1750	3500	710	0	60	1250	0	710
S10-H___402	0.665	55.7448	-97.8589	1	1	1	1	30	0	2625	375	577.5	0	0	1750	1750	0
S10-H___403	1.12	53.1944	-105.779	2	2	1	2	40	0	0	3500	0	93.75	0	0	7000	0
S10-H___405	2.05	52.4603	-107.397	2	4	1	1	60	2.28846	7000	2500	0	0	0	0	500	0
S10-H___406	0.45	55.7448	-97.8589	2	2	2	1	8	1.9375	3500	250	0	0	0	1750	5250	8697.5
S10-H___407	-0.46	49.9751	-98.2848	1	3	1	1	50	0.5	0	4375	532.5	468.75	45	625	0	887.5
S10-H___408	0.08	49.9751	-98.2848	1	1	1	1	30	1.25	1750	1750	4970	187.5	0	0	7000	2485
S10-H___409	-0.07	53.8226	-101.25	1	3	1	1	50	0.0576923	1750	3500	0	0	165	625	3500	1065
S10-H___410	2.05	51.1549	-100.045	2	1	1	2	30	0	0	3500	0	0	0	0	1500	0
S10-H___411	0.95	53.2762	-109.997	2	4	1	1	0	2.75	3500	13125	0	0	0	0	14000	2485
S10-H___412	0.96	49.7673	-94.4903	2	4	2	1	19	0.875	3500	5687.5	0	187.5	0	0	0	0
S10-H___414	1.045	55.7448	-97.8589	2	1	1	1	30	5.375	1750	0	887.5	0	45	2625	2250	750
S10-H___415	-0.54	51.1549	-100.045	1	3	1	1	4	0.625	1750	3500	1420	0	90	750	0	1065
S10-H___418	-0.21	53.8314	-107.024	2	4	1	1	60	0.25	875	0	0	0	0	1750	9625	355
S10-H___419	-0.06	50.4422	-104.606	2	1	2	1	30	0.346154	1750	1750	710	0	0	1750	0	710
S10-H___421	0.47	49.8749	-97.2006	2	2	1	1	40	1.03846	1250	125	0	0	0	3500	2500	266.25
S10-H___422	0.13	54.2678	-110.754	2	3	2	1	50	0	5250	7000	0	700	0	0	700	2485
S10-H___423	0.93	50.4422	-104.606	2	3	1	1	50	1.125	1750	7625	0	0	0	700	0	887.5
S10-H___424	0.17	52.8682	-104.605	1	2	1	1	40	0	1750	3500	355	0	0	500	0	710
S10-H___426	1.38	53.351	-110.857	2	5	2	1	70	0.346154	3500	0	0	0	0	2187.5	10500	312.5
S10-H___428	0.18	55.7448	-97.8589	1	4	1	1	20	0	1750	10500	0	0	0	250	0	0
S10-H___429	0.4	54.7558	-101.894	2	6	1	1	70	0.1875	3062.5	750	0	0	0	2625	0	0
S10-H___430	-0.39	53.8226	-101.25	1	4	1	1	0	0.961538	5250	6125	0	0	0	0	0	887.5
S10-H___431	-0.36	52.8682	-104.605	2	1	2	1	0	0.240385	0	0	443.75	0	56.25	0	0	28000
S10-H___433	-0.24	51.1549	-100.045	2	3	1	1	50	0.65	5250	1750	0	187.5	0	750	1500	710
S10-H___434	0.38	49.6701	-103.847	2	3	2	1	50	0	875	1750	0	0	210	1750	3500	2485
S10-H___435	-0.39	50.3925	-105.537	1	3	1	1	4	0.502747	2625	8250	4260	0	168	750	0	0
S10-H___436	1.11	52.7728	-108.297	2	1	1	1	0	1.625	1968.75	2875	1420	140.625	0	375	0	0
S10-H___438	1.66	51.1733	-100.701	1	2	1	1	40	8.75	7000	7875	2485	843.75	135	0	26000	0
S10-H___441	1.03	49.1358	-102.992	1	2	1	1	10	0.375	250	3500	3195	0	0	0	750	532.5
S10-H___442	0.99	52.0886	-106.652	2	4	2	1	10	3.125	0	12250	2485	525	0	875	0	355
S10-H___443	1.02	53.351	-110.857	2	1	2	1	30	2.625	1125	125	0	0	30	0	2400	1420
S10-H___444	0	53.8226	-101.25	2	3	1	1	0	0.961538	625	11375	0	0	0	0	7000	710
S10-H___445	1.5525	52.4603	-107.397	2	3	2	1	2	0.230769	625	7125	0	468.75	7.5	0	7000	2485
S10-H___446	0.78	51.1549	-100.045	1	1	1	1	30	3.5	1750	8750	6212.5	1312.5	0	0	0	0
S10-H___448	0.8	50.3925	-105.537	2	3	2	1	50	1.48317	0	3281.25	0	1312.5	30	1312.5	0	0
S10-H___449	0.73	52.32	-106.57	2	2	2	1	40	0.369231	250	5500	532.5	0	0	0	0	4375
S10-H___450	-1.395	51.1549	-100.045	2	4	2	1	60	0	3500	5250	0	0	0	0	0	355
S10-H___451	0.48	52.751	-108.313	1	3	1	1	50	0	1500	5250	4260	0	0	0	3500	0
S10-H___452	-0.42	49.8749	-97.2006	2	4	2	1	60	0.432692	0	7875	0	46.875	0	750	0	50
S10-H___454	0.21	54.7627	-101.876	2	3	1	1	50	0.5	1750	4250	0	187.5	0	0	10500	355
S10-H___455	-0.11	50.6319	-96.9893	2	1	2	1	0	0.375	0	2625	0	0	0	0	3500	4970
S10-H___457	-0.56	49.6701	-103.847	1	3	1	1	50	0.0576923	0	7000	1420	164.062	90	0	0	355
S10-H___459	-0.41	52.8501	-104.042	2	5	2	1	0	0.375	250	11375	0	0	0	250	625	875
S10-H___460	0.54	53.1944	-105.779	1	3	1	1	50	0	500	0	4260	0	0	250	0	14000
S10-H___461	0.36	49.8292	-99.9516	1	3	1	1	15	0.346154	1750	7000	2130	0	30	1750	4375	4970
S10-H___463	0.79	54.7627	-101.876	1	3	1	1	50	3.875	3937.5	0	355	93.75	0	0	7000	7000
S10-H___464	0.53	49.6701	-103.847	2	3	2	1	0	0.576923	250	4375	710	0	0	250	5250	250
S10-H___465	1.37	54.2678	-110.754	2	2	1	1	7	0.576923	250	7000	0	0	45	0	0	710
S10-H___466	0.36	51.5534	-107.985	1	3	1	1	50	0.173077	1750	8750	133.125	0	45	0	7000	887.5
S10-H___467	2.03	55.7448	-97.8589	1	2	1	1	15	1	2625	8750	4260	0	0	0	0	2485
S10-H___468	1.05	52.32	-106.57	1	2	1	1	40	1.59295	875	3500	532.5	187.5	0	0	7000	2625
S10-H___469	1.15	50.2951	-107.801	2	4	2	1	0	5.25	0	8750	0	0	0	1750	14000	0
S10-H___470	1.24	50.3925	-105.537	1	2	1	1	40	0	750	0	1597.5	0	30	875	1000	355
S10-H___471	0.79	49.7673	-94.4903	2	3	2	1	3	0.25	583.333	750	4620	0	0	0	500	2485
S10-H___472	1.62	52.0886	-106.652	1	2	1	1	8	0.375	0	10500	0	0	0	500	500	3867.5
S10-H___473	0.63	51.1549	-100.045	2	3	2	1	5	1.25	1750	4375	887.5	3281.25	0	0	1500	0
S10-H___474	-0.59	51.1549	-100.045	2	3	2	1	50	0.288462	625	5000	177.5	375	45	500	2000	0
S10-H___476	1.19	52.8682	-104.605	2	3	1	1	50	0	0	500	0	0	0	0	7000	0
S10-H___477	0.43	55.7448	-97.8589	1	1	1	1	30	0	3500	3500	1242.5	0	75	0	0	887.5
S10-H___478	2.32	54.2678	-110.754	2	3	2	1	13	0.5	0	3750	0	375	0	750	7000	0
S10-H___480	0.73	55.7448	-97.8589	1	3	1	1	50	1.17308	500	6125	2130	0	0	0	1250	2485
S10-H___481	0.41	49.6701	-103.847	2	3	2	1	50	0.435897	875	8750	0	187.5	30	0	10500	0
S10-H___482	2.42	50.4422	-104.606	2	1	2	1	5	2.22115	1750	3500	710	187.5	30	0	250	4970
S10-H___483	0.96	49.9971	-98.3082	1	5	1	1	70	1.5	1750	6125	177.5	0	0	0	4375	2485
S10-H___484	0.57	50.6319	-96.9893	1	1	1	1	30	0	3500	3500	4260	562.5	0	1750	7000	0
S10-H___485	1.52	53.351	-110.857	1	5	1	1	0	0.75	4375	0	0	0	0	1000	7000	1250
S10-H___486	1.45	49.9751	-98.2848	1	1	1	1	30	3	4000	4000	3550	187.5	0	1000	14000	221.875
S10-H___487	0.24	55.7448	-97.8589	2	3	2	1	50	0.788462	3500	3500	0	0	0	0	3750	0
S10-H___488	0.1	51.1549	-100.045	1	4	1	1	4	0.0865385	0	7000	0	0	0	0	3500	4970
S10-H___489	0.23	54.7627	-101.876	1	2	1	1	0	0.158654	875	11375	2130	468.75	45	1375	1125	0
S10-H___490	0.76	53.2762	-109.997	2	3	2	1	0	0.519231	0	10500	0	0	0	3500	0	3500
S10-H___493	0.62	53.8226	-101.25	2	1	2	1	0.5	0.0576923	0	3500	0	0	150	3281.25	14000	1420
S10-H___494	-0.04	53.8226	-101.25	2	3	2	1	0	0.538462	1000	4187.5	355	0	0	1750	0	710
S10-H___495	0.63	49.1358	-102.992	2	4	2	1	60	0.25	7000	9625	0	0	0	500	2000	2485
S10-H___496	0.54	53.366	-104.013	1	2	1	1	0	0.875	5250	0	2130	0	0	1750	17500	0
S10-H___497	1	53.8314	-107.024	2	6	1	1	35	0.115385	3500	6125	0	0	0	2625	3500	700
S10-H___500	0.77	53.366	-104.013	2	3	2	1	0	0	250	1750	0	75	120	250	1500	2130
S10-H___502	1.12	50.4422	-104.606	1	3	1	1	50	0	375	26250	887.5	0	0	0	0	2485
S10-H___504	1.155	49.1358	-102.992	1	3	1	1	50	1	4375	0	0	0	0	700	0	0
S10-H___505	-0.14	54.1305	-108.452	2	3	2	1	0	0.0576923	0	28000	4260	0	0	443.25	4000	710
S10-H___506	-0.06	50.4422	-104.606	1	2	1	1	40	1.34615	2000	0	0	0	30	2100	0	0
S10-H___507	-0.486667	54.7627	-101.876	2	2	2	1	40	0	0	1750	0	0	0	250	4500	2485
S10-H___508	0.85	52.8501	-104.042	2	3	2	1	0	1.32692	218.75	4250	0	0	0	0	625	355
S10-H___509	1.47	51.5534	-107.985	2	3	1	1	50	0.846154	1750	1750	0	0	0	1750	1250	355
S10-H___510	0.72	53.8226	-101.25	2	1	2	1	30	1.86538	1750	7875	355	62.5	0	1750	5000	355
S10-H___511	-0.27	49.7673	-94.4903	2	3	2	1	50	0	1312.5	10500	0	0	0	0	5500	0
S10-H___512	0.25	49.9971	-98.3082	2	5	1	1	70	1.5	1750	6125	0	0	0	0	8750	887.5
S10-H___513	0.52	53.1944	-105.779	1	4	1	1	60	0	1750	4375	0	281.25	15	700	1000	0
S10-H___514	0.48	54.1305	-108.452	2	1	2	1	0	0	0	6125	0	0	0	1750	8750	355
S10-H___515	-0.325	55.7448	-97.8589	1	2	1	1	40	0.302885	5250	3500	1420	187.5	60	3500	7000	0
S10-H___516	-0.08	51.1549	-100.045	1	2	1	1	10	0.548077	875	7000	1242.5	0	0	0	0	887.5
S10-H___517	0.7	49.8292	-99.9516	1	3	1	1	50	0	3500	3500	2485	375	0	2485	0	0
S10-H___518	0.415	52.1113	-101.254	1	4	1	1	35	0	1750	2625	1242.5	0	75	250	5812.5	355
S11-H___600	2.18	49.1275	-121.954	2	4	1	1	60	4	1750	2625	710	375	0	375	500	0
S11-H___601	0.69	56.758	-111.453	2	2	2	1	15	0	1750	750	1485	0	0	250	1750	0
S11-H___602	1.75	52.2742	-113.796	2	3	2	1	50	2.74588	3500	0	88.75	0	112.5	1750	7875	710
S11-H___603	1.14	53.5422	-113.918	1	3	1	1	50	0.663462	3500	3500	532.5	70.3125	7.5	500	0	1242.5
S11-H___604	0.9	51.2862	-113.999	2	4	2	1	24	0.75	500	7750	0	187.5	600	750	0	7455
S11-H___605	1.8	51.0672	-114.045	2	3	2	1	50	2.30769	5250	2625	133.125	375	11.25	0	0	88.75
S11-H___606	1.95	49.1275	-121.954	2	4	2	1	0	2.75	1750	13125	0	937.5	7.5	1750	625	0
S11-H___608	1.83	55.1724	-118.792	2	2	2	1	40	0	875	750	0	0	0	1750	125	1420
S11-H___609	1.89	50.2668	-119.271	1	2	1	1	40	0.375	2625	6125	621.25	0	52.5	1750	5250	2485
S11-H___611	1.27	53.5381	-113.501	2	1	1	1	30	0.519231	250	4375	710	0	135	0	3500	2485
S11-H___613	0.63	55.1724	-118.792	2	2	2	1	0	0	1750	17500	0	0	0	250	0	0
S11-H___614	1.95	50.2668	-119.271	2	4	1	1	60	1.125	875	3500	0	562.5	0	0	3500	0
S11-H___615	1.72	49.889	-119.495	2	3	2	1	50	1.15385	2625	3500	0	93.75	0	0	10500	0
S11-H___616	1.42	51.4656	-112.707	1	4	1	1	60	0.173077	875	2187.5	710	93.75	0	17500	250	177.5
S11-H___618	1.53	49.6961	-112.813	2	5	2	1	70	2	1750	0	0	0	0	875	3500	2485
S11-H___619	1.265	49.1275	-121.954	2	3	2	1	0	0.461538	0	3500	0	0	0	0	8750	710
S11-H___620	1.3	51.0672	-114.045	2	3	2	1	0.33	1.47115	3500	6125	1952.5	46.875	18.75	250	2250	0
S11-H___621	1.6	53.5381	-113.501	2	3	1	1	50	1.93269	2625	3500	0	750	60	750	4500	0
S11-H___623	2.14	50.2668	-119.271	1	1	1	1	30	0.75	875	3500	0	375	7.5	3500	3500	88.75
S11-H___624	1.87	55.1724	-118.792	2	2	2	1	40	0	875	2625	0	0	0	0	7500	887.5
S11-H___625	1.71	52.2742	-113.796	1	3	1	1	50	1.5	1750	4375	310.625	0	93.75	2625	15750	133.125
S11-H___626	1.85	53.5381	-113.501	1	3	1	1	25	1.93269	500	5250	355	750	60	750	2000	1420
S11-H___627	0.77	50.6202	-116.071	2	2	1	1	40	0.346154	1750	1750	0	0	0	1750	7000	710
S11-H___628	2.42	56.758	-111.453	2	1	1	1	30	1.78846	750	1750	0	750	60	1890	8750	0
S11-H___629	1.3	49.1823	-121.805	1	4	1	1	60	1.875	0	3500	0	0	0	0	14000	532.5
S11-H___630	1.12	51.4656	-112.707	1	4	1	1	60	0	250	4250	0	0	15	250	0	6212.5
S11-H___631	1	50.5899	-119.89	1	2	1	1	0	1.03846	0	3500	3727.5	0	0	1750	8750	0
S11-H___632	1.31	53.5422	-113.918	2	1	1	1	30	0.432692	156.25	1750	0	0	0	0	0	0
S11-H___633	1.44	56.758	-111.453	1	1	1	1	30	0	3500	1750	887.5	0	75	0	625	0
S11-H___634	0.86	51.4656	-112.707	2	4	2	1	0	0.206731	3500	16125	4970	0	0	500	2750	177.5
S11-H___635	1.55	53.5381	-113.501	1	2	1	1	2	0	125	5250	887.5	750	15	375	21000	0
S11-H___636	2.68	50.9984	-118.199	2	4	1	1	25	0.75	1000	5250	0	750	0	0	0	0
S11-H___638	2.54	51.1781	-115.572	1	4	1	1	60	0.173077	875	5250	710	0	0	0	7000	3550
S11-H___639	1.7	50.7334	-121.281	1	1	1	1	30	0.346154	1000	1750	133.125	93.75	0	1890	10500	2485
S11-H___640	1.01	49.3197	-123.068	1	4	1	1	60	0.173077	1750	1812.5	0	117.188	0	1968.75	0	710
S11-H___641	1.32	52.2742	-113.796	2	4	2	1	60	0	1750	3500	0	0	0	0	15750	0
S11-H___642	0.94	56.758	-111.453	2	1	2	1	0	0	546.875	3500	0	0	0	250	14000	266.25
S11-H___643	1.82	53.5381	-113.501	2	3	2	1	50	1.7	1750	3500	0	0	0	0	125	2485
S11-H___644	0.79	50.0061	-114.924	2	2	1	1	40	0.75	62.5	8750	2130	750	0	250	0	177.5
S11-H___645	1.605	49.6995	-124.987	2	4	2	1	35	2.02885	4375	2625	0	0	75	1750	0	1952.5
S11-H___646	2.84	49.0993	-117.662	2	3	2	1	3	1.18269	2625	7000	0	468.75	75	0	1250	0
S11-H___647	2.71	51.6445	-111.994	1	1	1	1	30	0.432692	3062.5	0	0	0	0	1750	14000	88.75
S11-H___648	1.52	54.517	-128.6	1	3	1	1	50	0.317308	1750	12250	1420	93.75	150	375	5250	221.875
S11-H___649	1.72	52.9802	-122.485	2	2	2	1	40	1.96154	4375	4375	0	0	0	625	5125	0
S11-H___650	1.56	51.6445	-111.994	2	3	2	1	50	0	1750	3500	0	46.875	0	250	12250	0
S11-H___651	1.65	53.5381	-113.501	1	2	1	1	40	1.58654	54.6875	875	50.7143	656.25	90	437.5	437.5	437.5
S11-H___652	1.98	50.0022	-125.247	2	3	1	1	1	0.375	0	7125	0	0	0	0	625	0
S11-H___653	2.01	49.0988	-122.655	2	6	1	1	10	0.432692	0	375	0	140.625	0	375	312.5	0
S11-H___654	3.44	54.2231	-125.761	2	3	2	1	12	1.47115	1750	9625	0	117.188	33.75	0	1250	443.75
S11-H___655	0.88	49.6961	-112.813	2	4	2	1	8	0.201923	1750	5250	0	0	0	250	3500	0
S11-H___656	1.96	49.889	-119.495	2	3	2	1	50	1	0	1750	0	1312.5	45	0	3500	0
S11-H___657	1.85	50.0416	-110.678	1	2	1	1	40	2.45192	3500	3500	8697.5	164.062	75	1750	8750	177.5
S11-H___658	1.05	53.5381	-113.501	1	3	1	1	50	0.798077	3062.5	5250	710	281.25	7.5	583.333	0	355
S11-H___660	3.435	49.1275	-121.954	2	2	2	1	2.5	2.36538	0	3562.5	710	562.5	15	0	5000	0
S11-H___661	1.36	53.9127	-122.752	2	2	2	1	40	0.519231	1750	0	0	0	7.5	3500	0	887.5
S11-H___662	0.55	51.6445	-111.994	1	3	1	1	50	0.221154	4375	4375	88.75	0	11.25	0	1750	133.125
S11-H___663	2.07	50.0416	-110.678	1	1	1	1	30	6.28846	2500	8750	4260	0	0	0	1250	625
S11-H___664	0.43	56.2378	-117.293	2	4	2	1	40	0	0	8750	0	0	0	0	0	0
S11-H___666	1.32	51.0672	-114.045	1	1	1	1	30	0.538462	1750	62.5	7192.5	0	0	2625	6125	0
S11-H___667	1.25	48.4572	-123.551	2	2	1	1	0	0	250	3500	0	937.5	75	0	0	0
S11-H___668	1.57	54.3122	-130.33	2	4	1	1	60	2.45192	1312.5	4500	355	140.625	75	0	125	887.5
S11-H___669	1.16	50.7244	-127.497	1	4	1	1	25	2	4375	7625	887.5	375	30	625	7000	1065
S11-H___670	0.95	49.1489	-122.846	2	6	2	1	70	0	250	7062.5	0	1312.5	11.25	250	0	1750
S11-H___671	1.06	49.3578	-113.523	2	4	2	1	20	0	0	7875	355	2625	30	0	0	0
S11-H___672	1.19	55.1724	-118.792	1	2	1	1	40	0.625	1750	2250	355	0	0	1750	1750	6212.5
S11-H___673	3.29	49.3752	-121.426	2	4	2	1	20	5.48077	0	5250	0	93.75	7.5	0	7000	88.75
S11-H___674	1.06	49.3252	-117.666	1	1	1	1	30	0	3500	875	0	0	240	375	1250	532.5
S11-H___676	1.11	52.9802	-122.485	2	2	2	1	40	0	0	2625	133.125	656.25	0	0	2625	8697.5
S11-H___677	2.06	49.5086	-117.279	1	4	1	1	60	1.125	1750	7000	887.5	1312.5	0	0	562.5	0
S11-H___678	-0.59	56.2378	-117.293	1	4	1	1	60	0	0	9625	13667.5	0	750	0	0	1242.5
S11-H___679	2.135	49.5107	-115.058	1	3	1	1	50	0	0	10500	0	984.375	15	0	0	4970
S11-H___680	1.01	49.6961	-112.813	2	2	2	1	0	0.173077	0	5250	4970	2625	0	375	625	443.75
S11-H___682	1.92	52.1298	-122.138	2	2	1	1	10	0.692308	125	7937.5	532.5	187.5	18.75	875	4375	0
S11-H___683	2.06	55.2047	-119.424	2	1	2	1	30	0.865385	1750	5250	266.25	46.875	0	0	1000	0
S11-H___684	1.32	49.4958	-113.942	2	4	2	1	60	0	4375	281.25	0	0	0	0	0	0
S11-H___686	1.67	52.2742	-113.796	2	3	2	1	50	0.0288462	1750	0	355	0	15	1750	14000	355
S11-H___687	0.71	50.5899	-119.89	2	2	1	1	10	1.03846	1750	7875	0	0	180	187.5	8750	1065
S11-H___688	0.38	49.2467	-124.8	1	4	1	1	0.005	1.32692	1000	14875	0	0	600	0	1750	2500
S11-H___689	1.59	50.1187	-120.781	1	3	1	1	50	0.278846	1750	4375	1420	0	0	375	250	250
S11-H___690	1.24	50.9984	-118.199	2	4	2	1	60	0.346154	1750	3500	0	375	15	1750	443.25	355
S11-H___691	1.97	50.0022	-125.247	2	3	2	1	50	1.15385	3500	7525	0	843.75	0	0	750	0
S11-H___692	1.69	51.0672	-114.045	1	2	1	1	0	0.288462	0	3500	355	0	0	1000	10500	0
S11-H___693	1.77	54.1381	-115.681	2	1	1	1	4	3.4	437.5	1750	0	0	0	2625	5250	0
S11-H___694	0.49	51.0672	-114.045	2	2	1	1	40	0	1750	1500	0	46.875	0	1000	500	0
S11-H___695	2.31	51.0672	-114.045	2	4	2	1	10	1.26923	2625	1250	0	562.5	0	625	437.5	0
S11-H___696	2.82	52.2742	-113.796	2	2	2	1	40	0.490385	500	1750	177.5	0	30	0	11375	355
S11-H___697	3.235	50.5904	-127.088	2	4	2	1	10	1.22115	750	4000	0	0	0	0	2250	88.75
S11-H___699	1.34	52.2742	-113.796	2	4	2	1	60	2.25	500	0	0	0	0	250	1750	355
S11-H___700	2.03	53.5381	-113.501	1	2	1	1	40	0.721154	3500	1203.12	177.5	0	0	7000	0	0
S11-H___701	2.28	50.5899	-119.89	2	4	1	1	60	1.125	4375	7000	0	656.25	0	0	0	0
S11-H___702	1.72	49.2723	-123.099	2	2	1	1	40	0.75	1750	250	473	0	90	0	0	0
S11-H___703	2.1	52.2742	-113.796	1	4	1	1	6	2.39423	625	13125	1242.5	187.5	30	0	8.33333	355
S11-H___704	0.805	49.1528	-125.904	2	3	2	2	50	0.173077	0	4375	355	93.75	0	875	0	0
S11-H___705	1.45	49.8296	-119.626	2	4	1	1	13	1.3125	1750	6375	177.5	843.75	0	437.5	0	0
S11-H___706	1.76	50.1187	-120.781	1	3	1	1	50	1.55769	1000	7500	0	0	7.5	0	0	88.75
S11-H___708	1.84	54.3122	-130.33	1	3	1	1	50	1.75	875	6343.75	88.75	0	0	0	6125	710
S11-H___709	1.65	55.6956	-121.642	2	1	2	1	0	1.32692	1375	5000	355	0	7.5	500	6000	1597.5
S11-H___710	1.36	49.0876	-122.605	1	2	1	1	40	0.173077	625	0	355	0	0	2000	312.5	532.5
S11-H___711	3.42	49.0951	-116.504	2	5	2	1	30	1.21154	2625	0	0	0	0	2625	0	355
S11-H___713	1.88	51.2961	-116.966	1	1	1	1	30	0.75	1750	3125	355	46.875	0	625	0	266.25
S11-H___714	1.52	53.5381	-113.501	1	4	1	1	10	0.144231	1750	5250	4260	0	120	1750	0	0
S11-H___715	0.3	54.7194	-113.257	1	3	1	1	0.005	0	1750	7000	2130	187.5	30	3500	3500	2485
S11-H___716	0.74	54.3122	-130.33	2	1	2	1	30	2.84423	0	2937.5	532.5	46.875	0	0	4375	532.5
S11-H___717	1.76	49.022	-122.804	2	1	1	1	9	0.75	3500	1750	710	0	206.25	250	1000	125
S11-H___718	0.73	56.2525	-120.848	2	2	1	1	6	0.225	0	5250	0	0	0	1750	3500	0
S11-H___720	1.05	54.3122	-130.33	1	4	1	1	60	0.432692	4375	3500	221.875	0	0	1750	2625	887.5
S11-H___722	2.02	49.7201	-114.893	2	4	2	1	30	0.432692	4375	1937.5	88.75	0	11.25	625	2062.5	355
S11-H___723	1.58	56.7597	-120.237	2	1	2	1	30	0.25	0	1375	0	375	30	1750	0	0
S11-H___724	1.62	54.2231	-125.761	2	4	2	1	60	0.75	1750	10625	417.5	0	0	250	0	0
S11-H___725	1.53	53.9127	-122.752	2	2	1	1	40	0.75	3500	7000	0	187.5	0	0	0	0
S11-H___726	1.88	49.2765	-122.797	1	2	1	1	0	2.30769	250	5250	266.25	187.5	0	2000	3500	2130
S11-H___728	1.63	55.1724	-118.792	1	3	1	1	50	1	3500	12250	0	0	0	0	3500	0
S11-H___729	1.28	49.3197	-123.068	2	2	1	1	40	1.26923	875	4375	532.5	375	0	0	12250	0
S11-H___730	0.8	49.6456	-124.944	2	3	1	1	20	0	3500	10562.5	355	468.75	0	500	0	355
S11-H___731	1.54	50.9984	-118.199	2	3	2	1	15	2.01923	3500	3500	710	750	120	1000	125	0
S11-H___732	0.95	52.9802	-122.485	2	3	2	1	50	0	0	7000	1065	0	0	0	8750	0
S11-H___733	0.93	54.517	-128.6	2	3	2	1	50	0.605769	1750	3500	88.75	750	0	500	4375	3727.5
S11-H___734	0.35	49.2467	-124.8	2	3	2	1	10	0.255495	1750	3656.25	0	0	0	0	12250	0
S11-H___736	1.28	50.8129	-119.695	1	2	1	1	40	2	4375	1750	887.5	468.75	30	375	4562.5	532.5
S11-H___738	1.94	49.2467	-124.8	1	3	1	1	50	0.894231	1750	1750	887.5	46.875	18.75	0	750	310.625
S11-H___740	0.52	56.758	-111.453	1	2	1	1	40	0	3500	1750	710	0	0	250	0	0
S11-H___742	1.06	53.5381	-113.501	1	1	1	1	30	0.605769	1750	0	1597.5	0	0	0	1000	2485
S11-H___743	1.41	49.6762	-124.937	2	3	2	1	28	1.18269	2625	2625	0	1312.5	0	250	500	93.75
S11-H___745	1.7	54.517	-128.6	1	3	1	1	15	2.42308	1750	5250	355	0	15	0	125	355
S11-H___746	1.57	52.1298	-122.138	1	3	1	1	50	0.75	3500	8750	355	2625	30	250	0	0
S11-H___747	2.12	50.673	-120.328	2	3	2	1	50	0.605769	250	3562.5	88.75	187.5	0	250	2000	7455
S11-H___749	1.93	56.2525	-120.848	2	1	1	1	30	2.55	1750	0	0	0	0	875	250	355
S11-H___750	2.44	49.1646	-123.944	2	3	2	1	50	0.519231	3500	5250	0	0	0	125	0	0
S11-H___751	1.02	52.1298	-122.138	1	4	1	1	28	1.03846	7570	3500	355	46.875	0	750	3000	0
S11-H___752	0.4	49.1528	-125.904	1	3	1	2	50	0	0	8750	710	93.75	0	875	0	0
S11-H___754	3.14	52.2742	-113.796	2	3	2	1	50	0.288462	1750	5250	0	187.5	0	0	0	177.5
S11-H___755	3.16	49.1487	-122.912	2	4	1	1	60	6.5	625	2500	0	0	15	0	0	177.5
S11-H___756	1.56	53.5381	-113.501	1	2	1	1	40	0	1750	0	1242.5	0	96	250	0	355
S11-H___757	1.56	50.673	-120.328	2	4	2	1	60	1.625	0	10500	177.5	0	0	0	0	0
S11-H___758	1.7	53.5381	-113.501	2	1	1	1	10	3.5	500	1750	0	750	0	0	0	0
S11-H___759	1.57	54.7194	-113.257	1	2	1	1	0	8.75	7000	0	0	0	7.5	0	8750	0
S11-H___760	1.38	49.8958	-119.414	2	1	1	1	30	0.634615	750	3500	710	0	62.5	3500	0	3500
S11-H___761	1.04	54.7194	-113.257	2	4	2	1	27	0	6125	6125	0	375	0	250	9625	0
S11-H___763	1.89	50.7334	-121.281	2	5	1	1	70	3	3500	7000	0	0	0	3500	0	0
S11-H___765	1.69	49.0993	-117.662	1	3	1	1	30	1.26923	3500	5250	310.625	46.875	0	0	0	0
S11-H___766	1.76	49.1275	-121.954	2	3	2	1	50	1.47115	2625	5250	355	0	52.5	625	1750	1242.5
S11-H___767	1	48.4619	-123.496	2	2	2	1	0	3.25	0	1750	0	0	0	0	700	0
S11-H___768	0.84	52.1298	-122.138	2	1	1	1	30	0	2625	0	532.5	281.25	0	0	500	355
S11-H___770	1.63	49.6762	-124.937	2	3	2	1	0	0.923077	1750	7000	0	500	0	250	10500	0
S11-H___771	1.61	52.1298	-122.138	1	2	1	1	40	0.807692	62.5	1968.75	1242.5	46.875	7.5	625	437.5	532.5
S11-H___774	0.4	56.758	-111.453	2	3	2	1	50	1.7	250	3500	0	437.5	30	250	125	710
S11-H___775	0.55	53.5381	-113.501	2	2	2	1	40	0	2000	6250	0	750	15	875	0	355
S11-H___776	2.32	50.1187	-120.781	1	2	1	1	40	2	3500	3250	355	0	7.5	1750	0	0
S11-H___777	1.41	48.4295	-123.365	2	2	2	1	40	1.03846	0	5500	0	375	0	0	0	0
S11-H___778	1.68	50.7334	-121.281	2	4	2	1	60	1.875	2625	7000	0	468.75	0	0	10875	0
S11-H___779	1.21	49.3206	-124.311	1	3	1	1	25	0.634615	1750	4500	0	0	15	625	3500	0
S11-H___782	1.32	49.0335	-119.475	2	3	1	1	50	1.125	156.25	6125	0	468.75	0	0	6125	0
S11-H___784	1.17	51.0672	-114.045	2	2	2	1	40	0.375	3500	7000	0	0	22.5	375	0	355
S11-H___786	1.21	54.2231	-125.761	2	3	2	1	3	0.634615	750	7875	532.5	562.5	15	0	0	0
S11-H___787	1.02	54.3122	-130.33	2	3	2	1	50	0.625	0	3500	266.25	2625	0	250	7000	0
S11-H___790	1.3	54.2231	-125.761	2	2	2	1	40	1.21154	1750	5250	0	46.875	15	250	125	0
S11-H___791	2.95	49.0988	-122.655	2	6	1	1	70	0.567308	250	7875	88.75	562.5	187.5	0	125	0
S11-H___792	2.33	54.2231	-125.761	1	2	1	1	1	1.47115	625	6125	1065	1312.5	33.75	625	1250	665.625
S11-H___793	3.49	48.3893	-123.905	2	1	2	1	6	3.375	187.5	4625	710	750	75	125	7000	0
S11-H___794	2.06	50.5904	-127.088	2	1	2	1	0	0.85	1750	1020.83	0	0	0	5250	312.5	1242.5
S11-H___795	2.17	49.1489	-122.846	1	6	1	1	10	1.70192	875	12468.8	0	1312.5	315	666.667	0	591
S11-H___797	1.25	54.3122	-130.33	2	3	2	1	50	0.519231	875	0	0	0	0	0	7875	0
S11-H___798	0.62	56.758	-111.453	1	1	1	1	30	0	1750	0	0	0	0	1750	0	355
S11-H___799	1.38	49.6762	-124.937	1	3	1	1	0	0.75	1750	5250	1420	0	11.25	1750	2000	2130
S11-H___801	2	49.5086	-117.279	2	3	1	1	0	1.30449	1750	5687.5	710	1312.5	0	0	12000	0
S11-H___803	2.65	49.6961	-112.813	2	4	2	1	60	3.64671	0	2625	507.5	0	0	0	500	710
S11-H___806	2.05	49.0292	-118.456	2	3	2	1	50	1.03846	0	62.5	0	0	0	250	17500	0
S11-H___807	1.17	50.6202	-116.071	1	4	1	1	8	0.0721154	1892.5	3500	266.25	0	0	236.5	4975	2218.75
S11-H___808	2.11	51.0888	-115.352	2	3	2	1	50	1.03846	3500	7000	355	2625	0	0	0	0
S11-H___813	1.94	50.9984	-118.199	2	3	1	1	20	1.5	2500	2500	355	1500	90	750	0	0
S11-H___816	1.57	49.5107	-115.058	2	3	1	1	0	1.61538	0	3500	165	0	0	1625	19250	532.5
S11-H___819	2	49.3578	-113.523	2	6	1	1	70	0.461538	5250	5250	0	0	0	0	0	1400
S11-H___823	1.1	51.2961	-116.966	2	5	1	1	70	1.5	1750	7000	0	0	0	62.5	0	266.25
S11-H___824	2.2	51.0888	-115.352	1	4	1	2	30	0.432692	0	3500	1065	46.875	0	0	0	355
S11-H___826	1.54	50.0061	-114.924	1	3	1	1	50	1.5	2625	10500	1242.5	0	0	2500	2500	177.5
S11-H___827	1.31	49.3578	-113.523	1	5	1	1	50	0.634615	3500	250	0	0	0	1000	0	0
S11-H___829	1.8	49.3752	-121.426	2	4	2	1	60	0	0	8750	0	187.5	0	0	2000	3195
S11-H___831	0.98	49.6961	-112.813	2	4	2	1	60	2	0	1750	0	0	0	0	3500	2485
S11-H___832	1.53	49.0951	-116.504	2	2	1	1	40	0.588462	437.5	8750	0	0	0	625	7875	355
S11-H___835	0	50.827	-116.27	1	6	1	1	24	0.25	250	5375	88.75	93.75	210	0	0	710
S11-H___837	1.24	49.0102	-118.775	2	2	2	1	40	0	3500	1875	0	656.25	0	0	500	0
S11-H___839	1.8	49.3252	-117.666	1	4	1	1	60	0.894231	750	5312.5	0	0	0	750	125	710
S11-H___841	0.73	50.8129	-119.695	1	5	1	1	40	0.173077	2187.5	5500	221.875	468.75	0	0	125	0
S11-H___846	0.68	49.6273	-117.557	2	3	1	1	50	0	1750	8750	0	0	0	0	1750	355
S11-H___849	2.15	50.7035	-119.274	2	4	2	1	30	0	3500	3500	1065	1312.5	0	218.75	12250	887.5

## Sheet: Data1.3
FID	Lat	Lon	S34	Sea	Wat	Pop
S09-H___201	46.1907	-59.9835	1.32	0	8750	0
S09-H___202	46.629	-61.011	3.37	3.125	23625	0
S09-H___207	46.1212	-60.2056	2.39	0.0769231	2500	4970
S09-H___208	48.5868	-64.2984	2.2	1.03846	125	0
S09-H___210	49.5906	-57.91	2.72	0	7875	710
S09-H___211	45.6124	-61.362	2.605	1.75	10000	0
S09-H___212	48.7144	-64.279	3.22	1.08173	1000	1000
S09-H___214	46.2169	-64.3529	1.96	0.346154	5250	0
S09-H___215	44.3852	-64.5168	2.72	1.125	125	4000
S09-H___216	44.3774	-64.3115	2.53	0.403846	125	156.25
S09-H___217	45.9324	-66.6664	2.04	0	1500	0
S09-H___218	48.9599	-65.4959	2.2	0.634615	0	133.125
S09-H___221	45.6124	-61.362	2.56	0.519231	62.5	0
S09-H___224	46.9952	-60.4828	1.62	0	0	1750
S09-H___225	44.5762	-65.6395	2.26	0.346154	19.2308	2000
S09-H___226	45.6169	-62.0001	3.17	1.40625	0	9940
S09-H___230	47.5582	-52.7142	2.46	0	14000	1000
S09-H___232	46.2285	-63.1368	2.52	0.964286	500	0
S09-H___236	47.4693	-68.4447	2.485	0.375	0	125
S09-H___237	46.1907	-59.9835	1.23	0	0	750
S09-H___238	46.1001	-71.3073	2.52	1.75	5250	5250
S09-H___239	45.3956	-71.9461	1.72	0.0841346	11375	88.75
S09-H___240	45.6534	-60.8614	2.01	0.519231	3500	887.5
S09-H___242	45.9324	-66.6664	1.92	0	1750	887.5
S09-H___243	51.3693	-55.5962	2.59	0.5625	9875	710
S09-H___244	46.629	-61.011	1.71	1	18625	0
S09-H___245	46.3864	-63.7407	2.8	0.619391	187.5	0
S09-H___246	44.3852	-64.5168	2.31	5.19231	1000	1242.5
S09-H___247	44.3852	-64.5168	3.43	1.97115	4000	177.5
S09-H___248	44.6501	-63.5804	2.51	2	5250	0
S09-H___251	49.2148	-55.0536	3.27	2.5	0	532.5
S09-H___255	47.1688	-67.9172	3.975	2.25	5500	0
S09-H___256	48.9493	-54.6137	2.4	0	0	2485
S09-H___260	44.3774	-64.3116	3.21	2.31731	500	1420
S09-H___263	46.6557	-60.3716	3.445	0.288462	312.5	387
S09-H___264	45.3956	-71.9461	2.45	1	1125	0
S09-H___265	45.6066	-62.6383	1.59	0.798077	8050	177.5
S09-H___266	45.9324	-66.6664	2.58	2	0	2130
S09-H___268	45.5901	-62.6472	3.63	1.03846	10500	887.5
S09-H___270	46.0995	-60.7539	2.91	2	5250	0
S09-H___272	45.9157	-59.9811	1.59	1.125	0	0
S09-H___274	46.0675	-64.7964	2.13	0.192308	7875	660
S09-H___275	45.6124	-61.362	2.4	0.875	7000	88.75
S09-H___276	45.1696	-67.1892	2.27	1	7875	0
S09-H___277	46.1684	-67.5978	2.72	0.230769	17500	0
S09-H___278	48.0053	-66.6633	2.54	1.38462	714.286	0
S09-H___282	47.6032	-59.1694	2.66	2	4375	887.5
S09-H___283	48.4408	-68.5442	1.28	0.583333	0	0
S09-H___284	47.0446	-67.7632	2.32	0.365385	7000	2625
S09-H___285	46.0675	-64.7964	2.61	0.807692	14000	355
S09-H___286	46.5145	-71.0759	1.86	1.5	1750	500
S09-H___287	47.2441	-53.9631	2.12	1.38942	2750	0
S09-H___288	43.8569	-66.1125	4.095	2.32212	12425	0
S09-H___289	45.1696	-67.1892	2.945	1.5	14000	0
S09-H___290	45.4395	-65.9589	2.28	0.219231	0	500
S09-H___291	51.3693	-55.5962	1.77	0.423077	6125	21000
S09-H___293	46.1907	-59.9835	1.8	0.5	2000	0
S09-H___294	46.2285	-63.1368	2.26	0.75	125	2485
S09-H___295	47.6399	-65.6905	2.22	3.125	1250	591
S09-H___296	48.9453	-57.9436	2.71	0.75	3500	0
S09-H___297	47.0446	-67.7632	1.86	3.875	4250	1000
S09-H___298	49.2194	-68.1416	1.665	2.25	3500	1065
S09-H___299	46.1684	-67.5978	3.84	2.25	14000	0
S09-H___304	46.1907	-59.9835	2.77	0	5375	1000
S09-H___305	44.6501	-63.5804	4.15	1.125	0	57.6923
S09-H___306	44.3774	-64.3116	2.55	1.5	9625	0
S09-H___307	44.6221	-65.7667	2.13	0.432692	1000	6212.5
S09-H___308	47.3763	-68.3149	4.77	2	14000	0
S09-H___310	46.1212	-60.2056	2.4	0	0	0
S09-H___311	46.1212	-60.2056	1.69	0	1000	16152.5
S09-H___314	44.0366	-64.7049	2.84	1.125	10500	0
S09-H___315	47.2441	-53.9631	2.76	5.71154	500	0
S09-H___316	43.8569	-66.1125	2.02	0.5	2000	1500
S09-H___317	47.4826	-68.4447	2.06	1	0	625
S09-H___318	48.0053	-66.6633	1.68	0.288462	250	355
S09-H___319	48.1479	-53.9674	1.82	2.5	12750	2364
S09-H___320	46.6557	-60.3716	2.79	1.75	8750	2485
S09-H___323	46.1907	-59.9835	1.26	0.75	1250	14000
S09-H___325	46.0119	-60.9869	2.61	2.59615	750	887.5
S09-H___327	45.0717	-64.4735	1.9	1.875	8750	177.5
S09-H___331	46.5418	-64.9438	3.15	0.625	0	1242.5
S09-H___332	48.7619	-64.4581	2.88	4	5250	710
S09-H___333	47.8351	-69.5371	2.25	1.9	0	3727.5
S09-H___336	45.3599	-63.2711	2.16	3.91346	250	0
S09-H___337	45.6124	-61.362	2.55	0.484615	62.5	0
S09-H___338	47.5582	-52.7142	3.23	1.375	4500	0
S09-H___339	45.9324	-66.6664	3.98	3.5	3500	0
S09-H___340	46.2125	-60.2458	1.72	0.375	0	355
S09-H___341	47.0446	-67.7632	2.33	0.875	7187.5	0
S09-H___343	45.6534	-60.8614	2.15	1.5	7875	83.3333
S09-H___345	48.9884	-64.3729	2.71	0.298077	1250	887.5
S09-H___346	46.1907	-59.9835	1.83	0.75	3500	750
S09-H___347	45.5545	-61.889	4.34	8.32692	10000	0
S09-H___348	49.4021	-54.2864	3.06	2	10500	0
S09-H___349	44.0366	-64.7049	3.44	2	5625	0
S09-H___351	45.5236	-65.8384	2.23	0	0	2000
S09-H___352	44.6501	-63.5804	4.09	1	0	4970
S09-H___353	48.4408	-68.5442	2.73	0.65	0	355
S09-H___354	46.454	-64.0793	3.02	2.18269	3750	710
S09-H___356	44.6221	-65.7667	2.26	2.94231	0	355
S09-H___359	44.6501	-63.5804	4.1	1.51923	500	750
S09-H___360	46.6984	-64.9353	2.46	0.692308	10500	2659.5
S09-H___362	43.8164	-66.0228	2.39	0.807692	250	0
S09-H___365	46.6557	-60.3716	2.12	1	750	710
S09-H___366	45.351	-66.0116	1.97	0.173077	500	0
S09-H___367	49.2194	-68.1416	2.01	1	0	1500
S09-H___370	45.624	-61.671	2.92	1.5	27750	710
S09-H___371	46.2401	-60.2238	3.16	2.07692	7000	0
S09-H___372	46.5418	-64.9438	3.17	0.625	0	1242.5
S09-H___373	46.5145	-71.0759	1.56	1.42788	3500	1065
S09-H___374	46.0675	-64.7964	1.84	3.29808	1750	2485
S09-H___376	45.6534	-60.8614	2.81	2.25	10500	2500
S09-H___377	46.2125	-60.2458	2.64	0.891827	1000	0
S09-H___378	46.6247	-64.8948	3.14	1.18269	0	0
S09-H___380	48.9453	-57.9436	2.44	2	4048.08	1420
S09-H___382	45.5901	-62.6472	3.39	1.5	21000	1420
S09-H___383	48.4181	-64.3939	1.45	0.375	8750	355
S09-H___384	46.223	-64.5051	1.4675	0	3500	8697.5
S09-H___387	45.9425	-64.3748	3	0	3500	7000
S09-H___390	49.2194	-68.1416	2.92	2.5	0	0
S09-H___391	51.3693	-55.5962	3.58	0.916667	17812.5	142
S09-H___394	46.1001	-71.3073	2.75	1.78846	4375	177.5
S09-H___395	46.6557	-60.3716	2.89	1.64286	500	177.5
S09-H___396	46.6247	-64.8948	3.13	1.18269	0	1597.5
S09-H___397	45.6124	-61.362	2.31	0.461538	250	2485
S09-H___398	45.9157	-59.9811	2.06	1.125	0	0
S09-H___399	51.3693	-55.5962	3.615	0.5	6250	221.875
S10-H___400	49.8749	-97.2006	0.69	2.275	0	355
S10-H___401	52.1113	-101.254	0.12	1	0	710
S10-H___402	55.7448	-97.8589	0.665	0	1750	0
S10-H___403	53.1944	-105.779	1.12	0	7000	0
S10-H___405	52.4603	-107.397	2.05	2.28846	500	0
S10-H___406	55.7448	-97.8589	0.45	1.9375	5250	8697.5
S10-H___407	49.9751	-98.2848	-0.46	0.5	0	887.5
S10-H___408	49.9751	-98.2848	0.08	1.25	7000	2485
S10-H___409	53.8226	-101.25	-0.07	0.0576923	3500	1065
S10-H___410	51.1549	-100.045	2.05	0	1500	0
S10-H___411	53.2762	-109.997	0.95	2.75	14000	2485
S10-H___412	49.7673	-94.4903	0.96	0.875	0	0
S10-H___414	55.7448	-97.8589	1.045	5.375	2250	750
S10-H___415	51.1549	-100.045	-0.54	0.625	0	1065
S10-H___418	53.8314	-107.024	-0.21	0.25	9625	355
S10-H___419	50.4422	-104.606	-0.06	0.346154	0	710
S10-H___421	49.8749	-97.2006	0.47	1.03846	2500	266.25
S10-H___422	54.2678	-110.754	0.13	0	700	2485
S10-H___423	50.4422	-104.606	0.93	1.125	0	887.5
S10-H___424	52.8682	-104.605	0.17	0	0	710
S10-H___426	53.351	-110.857	1.38	0.346154	10500	312.5
S10-H___428	55.7448	-97.8589	0.18	0	0	0
S10-H___429	54.7558	-101.894	0.4	0.1875	0	0
S10-H___430	53.8226	-101.25	-0.39	0.961538	0	887.5
S10-H___431	52.8682	-104.605	-0.36	0.240385	0	28000
S10-H___433	51.1549	-100.045	-0.24	0.65	1500	710
S10-H___434	49.6701	-103.847	0.38	0	3500	2485
S10-H___435	50.3925	-105.537	-0.39	0.502747	0	0
S10-H___436	52.7728	-108.297	1.11	1.625	0	0
S10-H___438	51.1733	-100.701	1.66	8.75	26000	0
S10-H___439	54.4122	-110.209	1.93	2.75	3000	0
S10-H___440	54.4122	-110.209	2.22	2.75	3000	0
S10-H___441	49.1358	-102.992	1.03	0.375	750	532.5
S10-H___442	52.0886	-106.652	0.99	3.125	0	355
S10-H___443	53.351	-110.857	1.02	2.625	2400	1420
S10-H___444	53.8226	-101.25	0	0.961538	7000	710
S10-H___445	52.4603	-107.397	1.5525	0.230769	7000	2485
S10-H___446	51.1549	-100.045	0.78	3.5	0	0
S10-H___448	50.3925	-105.537	0.8	1.48317	0	0
S10-H___449	52.32	-106.57	0.73	0.369231	0	4375
S10-H___450	51.1549	-100.045	-1.395	0	0	355
S10-H___451	52.751	-108.313	0.48	0	3500	0
S10-H___452	49.8749	-97.2006	-0.42	0.432692	0	50
S10-H___454	54.7627	-101.876	0.21	0.5	10500	355
S10-H___455	50.6319	-96.9893	-0.11	0.375	3500	4970
S10-H___457	49.6701	-103.847	-0.56	0.0576923	0	355
S10-H___459	52.8501	-104.042	-0.41	0.375	625	875
S10-H___460	53.1944	-105.779	0.54	0	0	14000
S10-H___461	49.8292	-99.9516	0.36	0.346154	4375	4970
S10-H___463	54.7627	-101.876	0.79	3.875	7000	7000
S10-H___464	49.6701	-103.847	0.53	0.576923	5250	250
S10-H___465	54.2678	-110.754	1.37	0.576923	0	710
S10-H___466	51.5534	-107.985	0.36	0.173077	7000	887.5
S10-H___467	55.7448	-97.8589	2.03	1	0	2485
S10-H___468	52.32	-106.57	1.05	1.59295	7000	2625
S10-H___469	50.2951	-107.801	1.15	5.25	14000	0
S10-H___470	50.3925	-105.537	1.24	0	1000	355
S10-H___471	49.7673	-94.4903	0.79	0.25	500	2485
S10-H___472	52.0886	-106.652	1.62	0.375	500	3867.5
S10-H___473	51.1549	-100.045	0.63	1.25	1500	0
S10-H___474	51.1549	-100.045	-0.59	0.288462	2000	0
S10-H___476	52.8682	-104.605	1.19	0	7000	0
S10-H___477	55.7448	-97.8589	0.43	0	0	887.5
S10-H___478	54.2678	-110.754	2.32	0.5	7000	0
S10-H___480	55.7448	-97.8589	0.73	1.17308	1250	2485
S10-H___481	49.6701	-103.847	0.41	0.435897	10500	0
S10-H___482	50.4422	-104.606	2.42	2.22115	250	4970
S10-H___483	49.9971	-98.3082	0.96	1.5	4375	2485
S10-H___484	50.6319	-96.9893	0.57	0	7000	0
S10-H___485	53.351	-110.857	1.52	0.75	7000	1250
S10-H___486	49.9751	-98.2848	1.45	3	14000	221.875
S10-H___487	55.7448	-97.8589	0.24	0.788462	3750	0
S10-H___488	51.1549	-100.045	0.1	0.0865385	3500	4970
S10-H___489	54.7627	-101.876	0.23	0.158654	1125	0
S10-H___490	53.2762	-109.997	0.76	0.519231	0	3500
S10-H___493	53.8226	-101.25	0.62	0.0576923	14000	1420
S10-H___494	53.8226	-101.25	-0.04	0.538462	0	710
S10-H___495	49.1358	-102.992	0.63	0.25	2000	2485
S10-H___496	53.366	-104.013	0.54	0.875	17500	0
S10-H___497	53.8314	-107.024	1	0.115385	3500	700
S10-H___500	53.366	-104.013	0.77	0	1500	2130
S10-H___502	50.4422	-104.606	1.12	0	0	2485
S10-H___504	49.1358	-102.992	1.155	1	0	0
S10-H___505	54.1305	-108.452	-0.14	0.0576923	4000	710
S10-H___506	50.4422	-104.606	-0.06	1.34615	0	0
S10-H___507	54.7627	-101.876	-0.486667	0	4500	2485
S10-H___508	52.8501	-104.042	0.85	1.32692	625	355
S10-H___509	51.5534	-107.985	1.47	0.846154	1250	355
S10-H___510	53.8226	-101.25	0.72	1.86538	5000	355
S10-H___511	49.7673	-94.4903	-0.27	0	5500	0
S10-H___512	49.9971	-98.3082	0.25	1.5	8750	887.5
S10-H___513	53.1944	-105.779	0.52	0	1000	0
S10-H___514	54.1305	-108.452	0.48	0	8750	355
S10-H___515	55.7448	-97.8589	-0.325	0.302885	7000	0
S10-H___516	51.1549	-100.045	-0.08	0.548077	0	887.5
S10-H___517	49.8292	-99.9516	0.7	0	0	0
S10-H___518	52.1113	-101.254	0.415	0	5812.5	355
S11-H___600	49.1275	-121.954	2.18	4	500	0
S11-H___601	56.758	-111.453	0.69	0	1750	0
S11-H___602	52.2742	-113.796	1.75	2.74588	7875	710
S11-H___603	53.5422	-113.918	1.14	0.663462	0	1242.5
S11-H___604	51.2862	-113.999	0.9	0.75	0	7455
S11-H___605	51.0672	-114.045	1.8	2.30769	0	88.75
S11-H___606	49.1275	-121.954	1.95	2.75	625	0
S11-H___608	55.1724	-118.792	1.83	0	125	1420
S11-H___609	50.2668	-119.271	1.89	0.375	5250	2485
S11-H___610	50.2668	-119.271	1.93	0.173077	500	710
S11-H___611	53.5381	-113.501	1.27	0.519231	3500	2485
S11-H___613	55.1724	-118.792	0.63	0	0	0
S11-H___614	50.2668	-119.271	1.95	1.125	3500	0
S11-H___615	49.889	-119.495	1.72	1.15385	10500	0
S11-H___616	51.4656	-112.707	1.42	0.173077	250	177.5
S11-H___618	49.6961	-112.813	1.53	2	3500	2485
S11-H___619	49.1275	-121.954	1.265	0.461538	8750	710
S11-H___620	51.0672	-114.045	1.3	1.47115	2250	0
S11-H___621	53.5381	-113.501	1.6	1.93269	4500	0
S11-H___623	50.2668	-119.271	2.14	0.75	3500	88.75
S11-H___624	55.1724	-118.792	1.87	0	7500	887.5
S11-H___625	52.2742	-113.796	1.71	1.5	15750	133.125
S11-H___626	53.5381	-113.501	1.85	1.93269	2000	1420
S11-H___627	50.6202	-116.071	0.77	0.346154	7000	710
S11-H___628	56.758	-111.453	2.42	1.78846	8750	0
S11-H___629	49.1823	-121.805	1.3	1.875	14000	532.5
S11-H___630	51.4656	-112.707	1.12	0	0	6212.5
S11-H___631	50.5899	-119.89	1	1.03846	8750	0
S11-H___632	53.5422	-113.918	1.31	0.432692	0	0
S11-H___633	56.758	-111.453	1.44	0	625	0
S11-H___634	51.4656	-112.707	0.86	0.206731	2750	177.5
S11-H___635	53.5381	-113.501	1.55	0	21000	0
S11-H___636	50.9984	-118.199	2.68	0.75	0	0
S11-H___638	51.1781	-115.572	2.54	0.173077	7000	3550
S11-H___639	50.7334	-121.281	1.7	0.346154	10500	2485
S11-H___640	49.3197	-123.068	1.01	0.173077	0	710
S11-H___641	52.2742	-113.796	1.32	0	15750	0
S11-H___642	56.758	-111.453	0.94	0	14000	266.25
S11-H___643	53.5381	-113.501	1.82	1.7	125	2485
S11-H___644	50.0061	-114.924	0.79	0.75	0	177.5
S11-H___645	49.6995	-124.987	1.605	2.02885	0	1952.5
S11-H___646	49.0993	-117.662	2.84	1.18269	1250	0
S11-H___647	51.6445	-111.994	2.71	0.432692	14000	88.75
S11-H___648	54.517	-128.6	1.52	0.317308	5250	221.875
S11-H___649	52.9802	-122.485	1.72	1.96154	5125	0
S11-H___650	51.6445	-111.994	1.56	0	12250	0
S11-H___651	53.5381	-113.501	1.65	1.58654	437.5	437.5
S11-H___652	50.0022	-125.247	1.98	0.375	625	0
S11-H___653	49.0988	-122.655	2.01	0.432692	312.5	0
S11-H___654	54.2231	-125.761	3.44	1.47115	1250	443.75
S11-H___655	49.6961	-112.813	0.88	0.201923	3500	0
S11-H___656	49.889	-119.495	1.96	1	3500	0
S11-H___657	50.0416	-110.678	1.85	2.45192	8750	177.5
S11-H___658	53.5381	-113.501	1.05	0.798077	0	355
S11-H___660	49.1275	-121.954	3.435	2.36538	5000	0
S11-H___661	53.9127	-122.752	1.36	0.519231	0	887.5
S11-H___662	51.6445	-111.994	0.55	0.221154	1750	133.125
S11-H___663	50.0416	-110.678	2.07	6.28846	1250	625
S11-H___664	56.2378	-117.293	0.43	0	0	0
S11-H___666	51.0672	-114.045	1.32	0.538462	6125	0
S11-H___667	48.4572	-123.551	1.25	0	0	0
S11-H___668	54.3122	-130.33	1.57	2.45192	125	887.5
S11-H___669	50.7244	-127.497	1.16	2	7000	1065
S11-H___670	49.1489	-122.846	0.95	0	0	1750
S11-H___671	49.3578	-113.523	1.06	0	0	0
S11-H___672	55.1724	-118.792	1.19	0.625	1750	6212.5
S11-H___673	49.3752	-121.426	3.29	5.48077	7000	88.75
S11-H___674	49.3252	-117.666	1.06	0	1250	532.5
S11-H___676	52.9802	-122.485	1.11	0	2625	8697.5
S11-H___677	49.5086	-117.279	2.06	1.125	562.5	0
S11-H___678	56.2378	-117.293	-0.59	0	0	1242.5
S11-H___679	49.5107	-115.058	2.135	0	0	4970
S11-H___680	49.6961	-112.813	1.01	0.173077	625	443.75
S11-H___682	52.1298	-122.138	1.92	0.692308	4375	0
S11-H___683	55.2047	-119.424	2.06	0.865385	1000	0
S11-H___684	49.4958	-113.942	1.32	0	0	0
S11-H___686	52.2742	-113.796	1.67	0.0288462	14000	355
S11-H___687	50.5899	-119.89	0.71	1.03846	8750	1065
S11-H___688	49.2467	-124.8	0.38	1.32692	1750	2500
S11-H___689	50.1187	-120.781	1.59	0.278846	250	250
S11-H___690	50.9984	-118.199	1.24	0.346154	443.25	355
S11-H___691	50.0022	-125.247	1.97	1.15385	750	0
S11-H___692	51.0672	-114.045	1.69	0.288462	10500	0
S11-H___693	54.1381	-115.681	1.77	3.4	5250	0
S11-H___694	51.0672	-114.045	0.49	0	500	0
S11-H___695	51.0672	-114.045	2.31	1.26923	437.5	0
S11-H___696	52.2742	-113.796	2.82	0.490385	11375	355
S11-H___697	50.5904	-127.088	3.235	1.22115	2250	88.75
S11-H___699	52.2742	-113.796	1.34	2.25	1750	355
S11-H___700	53.5381	-113.501	2.03	0.721154	0	0
S11-H___701	50.5899	-119.89	2.28	1.125	0	0
S11-H___702	49.2723	-123.099	1.72	0.75	0	0
S11-H___703	52.2742	-113.796	2.1	2.39423	8.33333	355
S11-H___704	49.1528	-125.904	0.805	0.173077	0	0
S11-H___705	49.8296	-119.626	1.45	1.3125	0	0
S11-H___706	50.1187	-120.781	1.76	1.55769	0	88.75
S11-H___708	54.3122	-130.33	1.84	1.75	6125	710
S11-H___709	55.6956	-121.642	1.65	1.32692	6000	1597.5
S11-H___710	49.0876	-122.605	1.36	0.173077	312.5	532.5
S11-H___711	49.0951	-116.504	3.42	1.21154	0	355
S11-H___713	51.2961	-116.966	1.88	0.75	0	266.25
S11-H___714	53.5381	-113.501	1.52	0.144231	0	0
S11-H___715	54.7194	-113.257	0.3	0	3500	2485
S11-H___716	54.3122	-130.33	0.74	2.84423	4375	532.5
S11-H___717	49.022	-122.804	1.76	0.75	1000	125
S11-H___718	56.2525	-120.848	0.73	0.225	3500	0
S11-H___720	54.3122	-130.33	1.05	0.432692	2625	887.5
S11-H___722	49.7201	-114.893	2.02	0.432692	2062.5	355
S11-H___723	56.7597	-120.237	1.58	0.25	0	0
S11-H___724	54.2231	-125.761	1.62	0.75	0	0
S11-H___725	53.9127	-122.752	1.53	0.75	0	0
S11-H___726	49.2765	-122.797	1.88	2.30769	3500	2130
S11-H___728	55.1724	-118.792	1.63	1	3500	0
S11-H___729	49.3197	-123.068	1.28	1.26923	12250	0
S11-H___730	49.6456	-124.944	0.8	0	0	355
S11-H___731	50.9984	-118.199	1.54	2.01923	125	0
S11-H___732	52.9802	-122.485	0.95	0	8750	0
S11-H___733	54.517	-128.6	0.93	0.605769	4375	3727.5
S11-H___734	49.2467	-124.8	0.35	0.255495	12250	0
S11-H___736	50.8129	-119.695	1.28	2	4562.5	532.5
S11-H___738	49.2467	-124.8	1.94	0.894231	750	310.625
S11-H___740	56.758	-111.453	0.52	0	0	0
S11-H___742	53.5381	-113.501	1.06	0.605769	1000	2485
S11-H___743	49.6762	-124.937	1.41	1.18269	500	93.75
S11-H___745	54.517	-128.6	1.7	2.42308	125	355
S11-H___746	52.1298	-122.138	1.57	0.75	0	0
S11-H___747	50.673	-120.328	2.12	0.605769	2000	7455
S11-H___749	56.2525	-120.848	1.93	2.55	250	355
S11-H___750	49.1646	-123.944	2.44	0.519231	0	0
S11-H___751	52.1298	-122.138	1.02	1.03846	3000	0
S11-H___752	49.1528	-125.904	0.4	0	0	0
S11-H___754	52.2742	-113.796	3.14	0.288462	0	177.5
S11-H___755	49.1487	-122.912	3.16	6.5	0	177.5
S11-H___756	53.5381	-113.501	1.56	0	0	355
S11-H___757	50.673	-120.328	1.56	1.625	0	0
S11-H___758	53.5381	-113.501	1.7	3.5	0	0
S11-H___759	54.7194	-113.257	1.57	8.75	8750	0
S11-H___760	49.8958	-119.414	1.38	0.634615	0	3500
S11-H___761	54.7194	-113.257	1.04	0	9625	0
S11-H___763	50.7334	-121.281	1.89	3	0	0
S11-H___765	49.0993	-117.662	1.69	1.26923	0	0
S11-H___766	49.1275	-121.954	1.76	1.47115	1750	1242.5
S11-H___767	48.4619	-123.496	1	3.25	700	0
S11-H___768	52.1298	-122.138	0.84	0	500	355
S11-H___769	49.1646	-123.944	0.96	0.721154	5250	0
S11-H___770	49.6762	-124.937	1.63	0.923077	10500	0
S11-H___771	52.1298	-122.138	1.61	0.807692	437.5	532.5
S11-H___774	56.758	-111.453	0.4	1.7	125	710
S11-H___775	53.5381	-113.501	0.55	0	0	355
S11-H___776	50.1187	-120.781	2.32	2	0	0
S11-H___777	48.4295	-123.365	1.41	1.03846	0	0
S11-H___778	50.7334	-121.281	1.68	1.875	10875	0
S11-H___779	49.3206	-124.311	1.21	0.634615	3500	0
S11-H___782	49.0335	-119.475	1.32	1.125	6125	0
S11-H___784	51.0672	-114.045	1.17	0.375	0	355
S11-H___786	54.2231	-125.761	1.21	0.634615	0	0
S11-H___787	54.3122	-130.33	1.02	0.625	7000	0
S11-H___790	54.2231	-125.761	1.3	1.21154	125	0
S11-H___791	49.0988	-122.655	2.95	0.567308	125	0
S11-H___792	54.2231	-125.761	2.33	1.47115	1250	665.625
S11-H___793	48.3893	-123.905	3.49	3.375	7000	0
S11-H___794	50.5904	-127.088	2.06	0.85	312.5	1242.5
S11-H___795	49.1489	-122.846	2.17	1.70192	0	591
S11-H___797	54.3122	-130.33	1.25	0.519231	7875	0
S11-H___798	56.758	-111.453	0.62	0	0	355
S11-H___799	49.6762	-124.937	1.38	0.75	2000	2130
S11-H___801	49.5086	-117.279	2	1.30449	12000	0
S11-H___803	49.6961	-112.813	2.65	3.64671	500	710
S11-H___806	49.0292	-118.456	2.05	1.03846	17500	0
S11-H___807	50.6202	-116.071	1.17	0.0721154	4975	2218.75
S11-H___808	51.0888	-115.352	2.11	1.03846	0	0
S11-H___813	50.9984	-118.199	1.94	1.5	0	0
S11-H___816	49.5107	-115.058	1.57	1.61538	19250	532.5
S11-H___819	49.3578	-113.523	2	0.461538	0	1400
S11-H___823	51.2961	-116.966	1.1	1.5	0	266.25
S11-H___824	51.0888	-115.352	2.2	0.432692	0	355
S11-H___826	50.0061	-114.924	1.54	1.5	2500	177.5
S11-H___827	49.3578	-113.523	1.31	0.634615	0	0
S11-H___829	49.3752	-121.426	1.8	0	2000	3195
S11-H___831	49.6961	-112.813	0.98	2	3500	2485
S11-H___832	49.0951	-116.504	1.53	0.588462	7875	355
S11-H___835	50.827	-116.27	0	0.25	0	710
S11-H___837	49.0102	-118.775	1.24	0	500	0
S11-H___839	49.3252	-117.666	1.8	0.894231	125	710
S11-H___841	50.8129	-119.695	0.73	0.173077	125	0
S11-H___846	49.6273	-117.557	0.68	0	1750	355
S11-H___849	50.7035	-119.274	2.15	0	12250	887.5

## Sheet: Data2.1
FID	C13	Gnd	Age	Dye	Veg	Smk	Sea	Mlk	Cof	Ber	Win	Spr	Juc	Wat	Pop
S10-H___400	-18.38	2	1	2	1	0	2.275	0	3500	1775	0	0	0	0	355
S10-H___401	-18.84	2	3	2	1	15	1	1750	3500	710	0	60	1250	0	710
S10-H___402	-18.04	1	1	1	1	30	0	2625	375	577.5	0	0	1750	1750	0
S10-H___403	-18.99	2	2	1	2	40	0	0	3500	0	93.75	0	0	7000	0
S10-H___405	-18.52	2	4	1	1	60	2.28846	7000	2500	0	0	0	0	500	0
S10-H___406	-18.62	2	2	2	1	8	1.9375	3500	250	0	0	0	1750	5250	8697.5
S10-H___407	-18.36	1	3	1	1	50	0.5	0	4375	532.5	468.75	45	625	0	887.5
S10-H___408	-17.89	1	1	1	1	30	1.25	1750	1750	4970	187.5	0	0	7000	2485
S10-H___409	-17.52	1	3	1	1	50	0.0576923	1750	3500	0	0	165	625	3500	1065
S10-H___410	-19.63	2	1	1	2	30	0	0	3500	0	0	0	0	1500	0
S10-H___411	-18.55	2	4	1	1	0	2.75	3500	13125	0	0	0	0	14000	2485
S10-H___412	-18.67	2	4	2	1	19	0.875	3500	5687.5	0	187.5	0	0	0	0
S10-H___414	-18.26	2	1	1	1	30	5.375	1750	0	887.5	0	45	2625	2250	750
S10-H___415	-18.19	1	3	1	1	4	0.625	1750	3500	1420	0	90	750	0	1065
S10-H___418	-18.87	2	4	1	1	60	0.25	875	0	0	0	0	1750	9625	355
S10-H___419	-18.14	2	1	2	1	30	0.346154	1750	1750	710	0	0	1750	0	710
S10-H___421	-18.69	2	2	1	1	40	1.03846	1250	125	0	0	0	3500	2500	266.25
S10-H___422	-18.23	2	3	2	1	50	0	5250	7000	0	700	0	0	700	2485
S10-H___423	-18.61	2	3	1	1	50	1.125	1750	7625	0	0	0	700	0	887.5
S10-H___424	-18.02	1	2	1	1	40	0	1750	3500	355	0	0	500	0	710
S10-H___426	-18.72	2	5	2	1	70	0.346154	3500	0	0	0	0	2187.5	10500	312.5
S10-H___428	-18.49	1	4	1	1	20	0	1750	10500	0	0	0	250	0	0
S10-H___429	-18.84	2	6	1	1	70	0.1875	3062.5	750	0	0	0	2625	0	0
S10-H___430	-18.18	1	4	1	1	0	0.961538	5250	6125	0	0	0	0	0	887.5
S10-H___431	-18.23	2	1	2	1	0	0.240385	0	0	443.75	0	56.25	0	0	28000
S10-H___433	-18.97	2	3	1	1	50	0.65	5250	1750	0	187.5	0	750	1500	710
S10-H___434	-17.26	2	3	2	1	50	0	875	1750	0	0	210	1750	3500	2485
S10-H___435	-18.94	1	3	1	1	4	0.502747	2625	8250	4260	0	168	750	0	0
S10-H___436	-18.64	2	1	1	1	0	1.625	1968.75	2875	1420	140.625	0	375	0	0
S10-H___438	-18.11	1	2	1	1	40	8.75	7000	7875	2485	843.75	135	0	26000	0
S10-H___441	-18.36	1	2	1	1	10	0.375	250	3500	3195	0	0	0	750	532.5
S10-H___442	-19.54	2	4	2	1	10	3.125	0	12250	2485	525	0	875	0	355
S10-H___443	-18.13	2	1	2	1	30	2.625	1125	125	0	0	30	0	2400	1420
S10-H___444	-19.16	2	3	1	1	0	0.961538	625	11375	0	0	0	0	7000	710
S10-H___445	-18.57	2	3	2	1	2	0.230769	625	7125	0	468.75	7.5	0	7000	2485
S10-H___446	-18.22	1	1	1	1	30	3.5	1750	8750	6212.5	1312.5	0	0	0	0
S10-H___448	-18.76	2	3	2	1	50	1.48317	0	3281.25	0	1312.5	30	1312.5	0	0
S10-H___449	-18.72	2	2	2	1	40	0.369231	250	5500	532.5	0	0	0	0	4375
S10-H___450	-19.18	2	4	2	1	60	0	3500	5250	0	0	0	0	0	355
S10-H___451	-18.58	1	3	1	1	50	0	1500	5250	4260	0	0	0	3500	0
S10-H___452	-19.35	2	4	2	1	60	0.432692	0	7875	0	46.875	0	750	0	50
S10-H___454	-18.47	2	3	1	1	50	0.5	1750	4250	0	187.5	0	0	10500	355
S10-H___455	-18.52	2	1	2	1	0	0.375	0	2625	0	0	0	0	3500	4970
S10-H___457	-19	1	3	1	1	50	0.0576923	0	7000	1420	164.062	90	0	0	355
S10-H___459	-18.85	2	5	2	1	0	0.375	250	11375	0	0	0	250	625	875
S10-H___460	-18.73	1	3	1	1	50	0	500	0	4260	0	0	250	0	14000
S10-H___461	-18.1	1	3	1	1	15	0.346154	1750	7000	2130	0	30	1750	4375	4970
S10-H___463	-19.46	1	3	1	1	50	3.875	3937.5	0	355	93.75	0	0	7000	7000
S10-H___464	-18.74	2	3	2	1	0	0.576923	250	4375	710	0	0	250	5250	250
S10-H___465	-19.17	2	2	1	1	7	0.576923	250	7000	0	0	45	0	0	710
S10-H___466	-18.5	1	3	1	1	50	0.173077	1750	8750	133.125	0	45	0	7000	887.5
S10-H___467	-18.6	1	2	1	1	15	1	2625	8750	4260	0	0	0	0	2485
S10-H___468	-18.99	1	2	1	1	40	1.59295	875	3500	532.5	187.5	0	0	7000	2625
S10-H___469	-19.18	2	4	2	1	0	5.25	0	8750	0	0	0	1750	14000	0
S10-H___470	-18.68	1	2	1	1	40	0	750	0	1597.5	0	30	875	1000	355
S10-H___471	-18.14	2	3	2	1	3	0.25	583.333	750	4620	0	0	0	500	2485
S10-H___472	-18.3	1	2	1	1	8	0.375	0	10500	0	0	0	500	500	3867.5
S10-H___473	-18.47	2	3	2	1	5	1.25	1750	4375	887.5	3281.25	0	0	1500	0
S10-H___474	-19.16	2	3	2	1	50	0.288462	625	5000	177.5	375	45	500	2000	0
S10-H___476	-19.44	2	3	1	1	50	0	0	500	0	0	0	0	7000	0
S10-H___477	-18.21	1	1	1	1	30	0	3500	3500	1242.5	0	75	0	0	887.5
S10-H___478	-18.76	2	3	2	1	13	0.5	0	3750	0	375	0	750	7000	0
S10-H___480	-18.43	1	3	1	1	50	1.17308	500	6125	2130	0	0	0	1250	2485
S10-H___481	-19.28	2	3	2	1	50	0.435897	875	8750	0	187.5	30	0	10500	0
S10-H___482	-18.39	2	1	2	1	5	2.22115	1750	3500	710	187.5	30	0	250	4970
S10-H___483	-19.23	1	5	1	1	70	1.5	1750	6125	177.5	0	0	0	4375	2485
S10-H___484	-18	1	1	1	1	30	0	3500	3500	4260	562.5	0	1750	7000	0
S10-H___485	-18.53	1	5	1	1	0	0.75	4375	0	0	0	0	1000	7000	1250
S10-H___486	-18.32	1	1	1	1	30	3	4000	4000	3550	187.5	0	1000	14000	221.875
S10-H___487	-18.81	2	3	2	1	50	0.788462	3500	3500	0	0	0	0	3750	0
S10-H___488	-19.29	1	4	1	1	4	0.0865385	0	7000	0	0	0	0	3500	4970
S10-H___489	-18.82	1	2	1	1	0	0.158654	875	11375	2130	468.75	45	1375	1125	0
S10-H___490	-18.37	2	3	2	1	0	0.519231	0	10500	0	0	0	3500	0	3500
S10-H___493	-17.84	2	1	2	1	0.5	0.0576923	0	3500	0	0	150	3281.25	14000	1420
S10-H___494	-18.83	2	3	2	1	0	0.538462	1000	4187.5	355	0	0	1750	0	710
S10-H___495	-18.41	2	4	2	1	60	0.25	7000	9625	0	0	0	500	2000	2485
S10-H___496	-19.02	1	2	1	1	0	0.875	5250	0	2130	0	0	1750	17500	0
S10-H___497	-19.21	2	6	1	1	35	0.115385	3500	6125	0	0	0	2625	3500	700
S10-H___500	-18.2	2	3	2	1	0	0	250	1750	0	75	120	250	1500	2130
S10-H___502	-18.8	1	3	1	1	50	0	375	26250	887.5	0	0	0	0	2485
S10-H___504	-19.31	1	3	1	1	50	1	4375	0	0	0	0	700	0	0
S10-H___505	-19.05	2	3	2	1	0	0.0576923	0	28000	4260	0	0	443.25	4000	710
S10-H___506	-18.64	1	2	1	1	40	1.34615	2000	0	0	0	30	2100	0	0
S10-H___507	-18.5	2	2	2	1	40	0	0	1750	0	0	0	250	4500	2485
S10-H___508	-18.76	2	3	2	1	0	1.32692	218.75	4250	0	0	0	0	625	355
S10-H___509	-18.51	2	3	1	1	50	0.846154	1750	1750	0	0	0	1750	1250	355
S10-H___510	-18	2	1	2	1	30	1.86538	1750	7875	355	62.5	0	1750	5000	355
S10-H___511	-18.94	2	3	2	1	50	0	1312.5	10500	0	0	0	0	5500	0
S10-H___512	-19.26	2	5	1	1	70	1.5	1750	6125	0	0	0	0	8750	887.5
S10-H___513	-18.97	1	4	1	1	60	0	1750	4375	0	281.25	15	700	1000	0
S10-H___514	-18.32	2	1	2	1	0	0	0	6125	0	0	0	1750	8750	355
S10-H___515	-19.23	1	2	1	1	40	0.302885	5250	3500	1420	187.5	60	3500	7000	0
S10-H___516	-19.02	1	2	1	1	10	0.548077	875	7000	1242.5	0	0	0	0	887.5
S10-H___517	-18.78	1	3	1	1	50	0	3500	3500	2485	375	0	2485	0	0
S10-H___518	-18.18	1	4	1	1	35	0	1750	2625	1242.5	0	75	250	5812.5	355
S11-H___600	-19.41	2	4	1	1	60	4	1750	2625	710	375	0	375	500	0
S11-H___601	-18.29	2	2	2	1	15	0	1750	750	1485	0	0	250	1750	0
S11-H___602	-18.39	2	3	2	1	50	2.74588	3500	0	88.75	0	112.5	1750	7875	710
S11-H___603	-19.23	1	3	1	1	50	0.663462	3500	3500	532.5	70.3125	7.5	500	0	1242.5
S11-H___604	-18.06	2	4	2	1	24	0.75	500	7750	0	187.5	600	750	0	7455
S11-H___605	-19.81	2	3	2	1	50	2.30769	5250	2625	133.125	375	11.25	0	0	88.75
S11-H___606	-19.44	2	4	2	1	0	2.75	1750	13125	0	937.5	7.5	1750	625	0
S11-H___608	-18.57	2	2	2	1	40	0	875	750	0	0	0	1750	125	1420
S11-H___609	-18.7	1	2	1	1	40	0.375	2625	6125	621.25	0	52.5	1750	5250	2485
S11-H___611	-19	2	1	1	1	30	0.519231	250	4375	710	0	135	0	3500	2485
S11-H___613	-19.03	2	2	2	1	0	0	1750	17500	0	0	0	250	0	0
S11-H___614	-18.53	2	4	1	1	60	1.125	875	3500	0	562.5	0	0	3500	0
S11-H___615	-18.94	2	3	2	1	50	1.15385	2625	3500	0	93.75	0	0	10500	0
S11-H___616	-19.03	1	4	1	1	60	0.173077	875	2187.5	710	93.75	0	17500	250	177.5
S11-H___618	-18.01	2	5	2	1	70	2	1750	0	0	0	0	875	3500	2485
S11-H___619	-18.46	2	3	2	1	0	0.461538	0	3500	0	0	0	0	8750	710
S11-H___620	-18.62	2	3	2	1	0.33	1.47115	3500	6125	1952.5	46.875	18.75	250	2250	0
S11-H___621	-19.04	2	3	1	1	50	1.93269	2625	3500	0	750	60	750	4500	0
S11-H___623	-18.47	1	1	1	1	30	0.75	875	3500	0	375	7.5	3500	3500	88.75
S11-H___624	-18.49	2	2	2	1	40	0	875	2625	0	0	0	0	7500	887.5
S11-H___625	-18.6	1	3	1	1	50	1.5	1750	4375	310.625	0	93.75	2625	15750	133.125
S11-H___626	-18.28	1	3	1	1	25	1.93269	500	5250	355	750	60	750	2000	1420
S11-H___627	-18.7	2	2	1	1	40	0.346154	1750	1750	0	0	0	1750	7000	710
S11-H___628	-18.86	2	1	1	1	30	1.78846	750	1750	0	750	60	1890	8750	0
S11-H___629	-18.91	1	4	1	1	60	1.875	0	3500	0	0	0	0	14000	532.5
S11-H___630	-18.32	1	4	1	1	60	0	250	4250	0	0	15	250	0	6212.5
S11-H___631	-18.66	1	2	1	1	0	1.03846	0	3500	3727.5	0	0	1750	8750	0
S11-H___632	-19.2	2	1	1	1	30	0.432692	156.25	1750	0	0	0	0	0	0
S11-H___633	-18.47	1	1	1	1	30	0	3500	1750	887.5	0	75	0	625	0
S11-H___634	-18.22	2	4	2	1	0	0.206731	3500	16125	4970	0	0	500	2750	177.5
S11-H___635	-18.83	1	2	1	1	2	0	125	5250	887.5	750	15	375	21000	0
S11-H___636	-19.55	2	4	1	1	25	0.75	1000	5250	0	750	0	0	0	0
S11-H___638	-19.28	1	4	1	1	60	0.173077	875	5250	710	0	0	0	7000	3550
S11-H___639	-18.4	1	1	1	1	30	0.346154	1000	1750	133.125	93.75	0	1890	10500	2485
S11-H___640	-18.72	1	4	1	1	60	0.173077	1750	1812.5	0	117.188	0	1968.75	0	710
S11-H___641	-18.72	2	4	2	1	60	0	1750	3500	0	0	0	0	15750	0
S11-H___642	-18.69	2	1	2	1	0	0	546.875	3500	0	0	0	250	14000	266.25
S11-H___643	-19.02	2	3	2	1	50	1.7	1750	3500	0	0	0	0	125	2485
S11-H___644	-20.1	2	2	1	1	40	0.75	62.5	8750	2130	750	0	250	0	177.5
S11-H___645	-19	2	4	2	1	35	2.02885	4375	2625	0	0	75	1750	0	1952.5
S11-H___646	-18.43	2	3	2	1	3	1.18269	2625	7000	0	468.75	75	0	1250	0
S11-H___647	-18.31	1	1	1	1	30	0.432692	3062.5	0	0	0	0	1750	14000	88.75
S11-H___648	-18.53	1	3	1	1	50	0.317308	1750	12250	1420	93.75	150	375	5250	221.875
S11-H___649	-18.55	2	2	2	1	40	1.96154	4375	4375	0	0	0	625	5125	0
S11-H___650	-19.27	2	3	2	1	50	0	1750	3500	0	46.875	0	250	12250	0
S11-H___651	-18.61	1	2	1	1	40	1.58654	54.6875	875	50.7143	656.25	90	437.5	437.5	437.5
S11-H___652	-18.89	2	3	1	1	1	0.375	0	7125	0	0	0	0	625	0
S11-H___653	-19.03	2	6	1	1	10	0.432692	0	375	0	140.625	0	375	312.5	0
S11-H___654	-19.18	2	3	2	1	12	1.47115	1750	9625	0	117.188	33.75	0	1250	443.75
S11-H___655	-19.22	2	4	2	1	8	0.201923	1750	5250	0	0	0	250	3500	0
S11-H___656	-19.65	2	3	2	1	50	1	0	1750	0	1312.5	45	0	3500	0
S11-H___657	-18.67	1	2	1	1	40	2.45192	3500	3500	8697.5	164.062	75	1750	8750	177.5
S11-H___658	-19.23	1	3	1	1	50	0.798077	3062.5	5250	710	281.25	7.5	583.333	0	355
S11-H___660	-18.27	2	2	2	1	2.5	2.36538	0	3562.5	710	562.5	15	0	5000	0
S11-H___661	-18.65	2	2	2	1	40	0.519231	1750	0	0	0	7.5	3500	0	887.5
S11-H___662	-19.31	1	3	1	1	50	0.221154	4375	4375	88.75	0	11.25	0	1750	133.125
S11-H___663	-18.16	1	1	1	1	30	6.28846	2500	8750	4260	0	0	0	1250	625
S11-H___664	-19.25	2	4	2	1	40	0	0	8750	0	0	0	0	0	0
S11-H___666	-18.8	1	1	1	1	30	0.538462	1750	62.5	7192.5	0	0	2625	6125	0
S11-H___667	-18.82	2	2	1	1	0	0	250	3500	0	937.5	75	0	0	0
S11-H___668	-19.11	2	4	1	1	60	2.45192	1312.5	4500	355	140.625	75	0	125	887.5
S11-H___669	-18.8	1	4	1	1	25	2	4375	7625	887.5	375	30	625	7000	1065
S11-H___670	-18.45	2	6	2	1	70	0	250	7062.5	0	1312.5	11.25	250	0	1750
S11-H___671	-18.38	2	4	2	1	20	0	0	7875	355	2625	30	0	0	0
S11-H___672	-18.48	1	2	1	1	40	0.625	1750	2250	355	0	0	1750	1750	6212.5
S11-H___673	-19.05	2	4	2	1	20	5.48077	0	5250	0	93.75	7.5	0	7000	88.75
S11-H___674	-18.3	1	1	1	1	30	0	3500	875	0	0	240	375	1250	532.5
S11-H___676	-18.95	2	2	2	1	40	0	0	2625	133.125	656.25	0	0	2625	8697.5
S11-H___677	-19.36	1	4	1	1	60	1.125	1750	7000	887.5	1312.5	0	0	562.5	0
S11-H___678	-18.56	1	4	1	1	60	0	0	9625	13667.5	0	750	0	0	1242.5
S11-H___679	-18.64	1	3	1	1	50	0	0	10500	0	984.375	15	0	0	4970
S11-H___680	-19.01	2	2	2	1	0	0.173077	0	5250	4970	2625	0	375	625	443.75
S11-H___682	-18.52	2	2	1	1	10	0.692308	125	7937.5	532.5	187.5	18.75	875	4375	0
S11-H___683	-18.55	2	1	2	1	30	0.865385	1750	5250	266.25	46.875	0	0	1000	0
S11-H___684	-19.3	2	4	2	1	60	0	4375	281.25	0	0	0	0	0	0
S11-H___686	-18.75	2	3	2	1	50	0.0288462	1750	0	355	0	15	1750	14000	355
S11-H___687	-18.82	2	2	1	1	10	1.03846	1750	7875	0	0	180	187.5	8750	1065
S11-H___688	-19.06	1	4	1	1	0.005	1.32692	1000	14875	0	0	600	0	1750	2500
S11-H___689	-19.33	1	3	1	1	50	0.278846	1750	4375	1420	0	0	375	250	250
S11-H___690	-18.98	2	4	2	1	60	0.346154	1750	3500	0	375	15	1750	443.25	355
S11-H___691	-19.3	2	3	2	1	50	1.15385	3500	7525	0	843.75	0	0	750	0
S11-H___692	-18.9	1	2	1	1	0	0.288462	0	3500	355	0	0	1000	10500	0
S11-H___693	-18.9	2	1	1	1	4	3.4	437.5	1750	0	0	0	2625	5250	0
S11-H___694	-19.24	2	2	1	1	40	0	1750	1500	0	46.875	0	1000	500	0
S11-H___695	-19.49	2	4	2	1	10	1.26923	2625	1250	0	562.5	0	625	437.5	0
S11-H___696	-18.16	2	2	2	1	40	0.490385	500	1750	177.5	0	30	0	11375	355
S11-H___697	-19.08	2	4	2	1	10	1.22115	750	4000	0	0	0	0	2250	88.75
S11-H___699	-18.64	2	4	2	1	60	2.25	500	0	0	0	0	250	1750	355
S11-H___700	-18.87	1	2	1	1	40	0.721154	3500	1203.12	177.5	0	0	7000	0	0
S11-H___701	-18.61	2	4	1	1	60	1.125	4375	7000	0	656.25	0	0	0	0
S11-H___702	-19.33	2	2	1	1	40	0.75	1750	250	473	0	90	0	0	0
S11-H___703	-18.8	1	4	1	1	6	2.39423	625	13125	1242.5	187.5	30	0	8.33333	355
S11-H___704	-20.27	2	3	2	2	50	0.173077	0	4375	355	93.75	0	875	0	0
S11-H___705	-19.47	2	4	1	1	13	1.3125	1750	6375	177.5	843.75	0	437.5	0	0
S11-H___706	-18.7	1	3	1	1	50	1.55769	1000	7500	0	0	7.5	0	0	88.75
S11-H___708	-19.15	1	3	1	1	50	1.75	875	6343.75	88.75	0	0	0	6125	710
S11-H___709	-18.52	2	1	2	1	0	1.32692	1375	5000	355	0	7.5	500	6000	1597.5
S11-H___710	-18.04	1	2	1	1	40	0.173077	625	0	355	0	0	2000	312.5	532.5
S11-H___711	-18.98	2	5	2	1	30	1.21154	2625	0	0	0	0	2625	0	355
S11-H___713	-19.18	1	1	1	1	30	0.75	1750	3125	355	46.875	0	625	0	266.25
S11-H___714	-18.91	1	4	1	1	10	0.144231	1750	5250	4260	0	120	1750	0	0
S11-H___715	-18.13	1	3	1	1	0.005	0	1750	7000	2130	187.5	30	3500	3500	2485
S11-H___716	-19.32	2	1	2	1	30	2.84423	0	2937.5	532.5	46.875	0	0	4375	532.5
S11-H___717	-19.07	2	1	1	1	9	0.75	3500	1750	710	0	206.25	250	1000	125
S11-H___718	-19.16	2	2	1	1	6	0.225	0	5250	0	0	0	1750	3500	0
S11-H___720	-18.92	1	4	1	1	60	0.432692	4375	3500	221.875	0	0	1750	2625	887.5
S11-H___722	-18.56	2	4	2	1	30	0.432692	4375	1937.5	88.75	0	11.25	625	2062.5	355
S11-H___723	-19.21	2	1	2	1	30	0.25	0	1375	0	375	30	1750	0	0
S11-H___724	-19.2	2	4	2	1	60	0.75	1750	10625	417.5	0	0	250	0	0
S11-H___725	-19.83	2	2	1	1	40	0.75	3500	7000	0	187.5	0	0	0	0
S11-H___726	-18.58	1	2	1	1	0	2.30769	250	5250	266.25	187.5	0	2000	3500	2130
S11-H___728	-18.72	1	3	1	1	50	1	3500	12250	0	0	0	0	3500	0
S11-H___729	-18.98	2	2	1	1	40	1.26923	875	4375	532.5	375	0	0	12250	0
S11-H___730	-19.18	2	3	1	1	20	0	3500	10562.5	355	468.75	0	500	0	355
S11-H___731	-18.73	2	3	2	1	15	2.01923	3500	3500	710	750	120	1000	125	0
S11-H___732	-18.99	2	3	2	1	50	0	0	7000	1065	0	0	0	8750	0
S11-H___733	-19.08	2	3	2	1	50	0.605769	1750	3500	88.75	750	0	500	4375	3727.5
S11-H___734	-18.51	2	3	2	1	10	0.255495	1750	3656.25	0	0	0	0	12250	0
S11-H___736	-19.08	1	2	1	1	40	2	4375	1750	887.5	468.75	30	375	4562.5	532.5
S11-H___738	-18.58	1	3	1	1	50	0.894231	1750	1750	887.5	46.875	18.75	0	750	310.625
S11-H___740	-19.25	1	2	1	1	40	0	3500	1750	710	0	0	250	0	0
S11-H___742	-17.77	1	1	1	1	30	0.605769	1750	0	1597.5	0	0	0	1000	2485
S11-H___743	-19	2	3	2	1	28	1.18269	2625	2625	0	1312.5	0	250	500	93.75
S11-H___745	-19.12	1	3	1	1	15	2.42308	1750	5250	355	0	15	0	125	355
S11-H___746	-18.65	1	3	1	1	50	0.75	3500	8750	355	2625	30	250	0	0
S11-H___747	-19.33	2	3	2	1	50	0.605769	250	3562.5	88.75	187.5	0	250	2000	7455
[truncated: 59 more rows]

## Sheet: Data2.2
FID	C13	Lat	Lon	Gnd	Age	Dye	Veg	Smk	Sea	Mlk	Cof	Ber	Win	Spr	Juc	Wat	Pop
[truncated: 280 more rows]

[truncated: 7 more sheets: Data2.3, Data3.1, Data3.2, Data3.3, Data4.1, Data4.2, Data4.3]
