# Supplementary material for: Assessing geographic controls of hair isotopic variability in human populations: A case-study in Canada
Source: PLoS One. 2020 Aug 10;15(8):e0237105. doi: 10.1371/journal.pone.0237105 (PMC7416927; doi:10.1371/journal.pone.0237105)
Supplement: S2 Data — (XLSX) [file pone.0237105.s002.xlsx]

## Sheet: Readme
PART #	Participant ID number
Date_hair	Date of hair sample collection
ID_hair	ID hair sample
Months after 1st sampling	Number of months after the initial sampling
del_13C_hair	delta 13C of hair
n (SD)	number of samples analyses and d13C standard deviation
del_15N_hair	delta 15N of hair
n (SD)	number of samples analyses and d15N standard deviation
del_34S_hair	delta 34S of hair
n (SD)	number of samples analyses and d34S standard deviation
City_hair	City of hair sample collection
Province_hair	Province of hair sample collection
Latitude_hair	Latitude of hair sample collection
Longitude_hair	Longitude of hair sample collection
Altitude_hair	Altitude of hair sample collection
Sex	Sex (M=male; F=female)
Sex_type	Sex numeric field (Male=1; Female=2)
Age_Group	Age of Group sample collection
Age	Age (1=18-29;2=30-39;3=40-49;4=50-59;5=60-69;6=70-79)
Water_Type_tap	Type of water (TS=Tap surface; TG=Tap Groundwater; B=Bottle water; WC=Water cooler)
Details of Water Source	Details of water collection provenance (which body of water)
Bottled_water_type	Brandt of water bottle consumed
Bottled_water_amount	Amount of water bottle consumed (in mL per month)
Spirits_type	Brandt of spirit consumed
Spirits_amount	Amount of spirit consumed (in mL per month)
Beer/Coolers_type	Brandt of beer consumed
Beer_amount	Amount of beer consumed (in mL per month)
Wine_type	Brandt of wine consumed
Wine_amount	Amount of wine consumed (in mL per month)
Milk_type	Brandt of milk consumed
Milk_amount	Amount of milk consumed (in mL per month)
Juice_type	Brandt of juice consumed
Juice_amount	Amount of juice consumed (in mL per monht)
Coffee/ Tea_type	Brandt of coffee or tea consumed
Coffee_amount	Amount of coffee or tea consumed (in mL per month)
Other_beverage_type	Type of other beverage consumed
Other_beverage_amount	Amount of other beverage consumed (in mL per month)
Vegetarian	Vegetarian (M=male; F=female)
Vegetarian_comments	Details about vegetarian diet
Seafood_frequency	Seafood consumption
Seafood_index	Index of seafood consumption
Consume Fish	Fish consumption
Consume Fish (per month) 1 consumption = 0,15 kg	Index of fish consumption
Travel_Comments	Travel over the sampling period
Number of travel days	Number of days traveled
Hair_dye	Is the hair dyed (Y=Yes; N=No)
Current_smoker	Previous smoking status
Previous_Smoker	Previous smoker (Y=Yes; N=No)
Quit_smoking_number_of_months	Number of months since quitting smoking
Hair_Sampling_Method	Method of hair sample collection (S=scalp; H=Hair cut)
if S - length of hair cut (cm)	Details about length of hair samples when S used

## Sheet: Data S2
PART #	Date_hair	ID_hair	Months after 1st sampling	del_13C_hair	n (SD)	del_15N_hair	n (SD)	del_34S_hair	n (SD)	City_hair	Province_hair	Latitude_hair	Longitude_hair	Altitude_hair	Sex	Sex_type	Age_Group	Age	Water_Type_tap	Details of Water Source	Bottled_water_type	Bottled_water_amount	Spirits_type	Spirits_amount	Beer/Coolers_type	Beer_amount	Wine_type	Wine_amount	Milk_type	Milk_amount	Juice_type	Juice_amount	Coffee/ Tea_type	Coffee_amount	Other_beverage_type	Other_beverage_amount	Vegetarian	Vegetarian_comments	Seafood_frequency	Seafood_index	Consume Fish	Consume Fish (per month) 1 consumption = 0,15 kg	Travel_Comments	Number of travel days	Hair_dye	Current_smoker	Previous_Smoker	Quit_smoking_number_of_months	Hair_Sampling_Method
3	2008-06-14	39	2	-18.07	1	9.56	1	1.98	1	Sudbury	ON	46.7189	81.1286	281.6																																			H
3	2008-06-14		5	-18.15		9.41
3	2008-09-16	37	8	-18.28	1	9.42	1	1.86	1	Sudbury	ON	46.7189	81.1286	281.6	F	2	30-39	2	S	Lake Ramsay?	500mL bottle of Canadian per day 3-4 glasses of 4L jug MC natural spring per day	38.5															N						August 31 to September 1, 2008 - Moonbeam - 2 nights July 13-23, 2008 - Kapuskasing / Moonbeam - 10 days July long weekend - London - 2 nights June 7-8, 2008 - New Likeard - 1 night May 26 - june 1, 2008 - Kapuskasing / Moonbeam - 7 nights June 20th weekend - Toronto - 2 nights	29		N	Yes - 10+ years		H
3	2008-12-29	81	20	-18.28	1	9.46	1	1.77	1	Sudbury	ON	46.7189	81.1286	281.6	F	2	30-39	2	S	Lake Ramsay?	500mL bottle of Canadian per day 3-4 glasses of 4L jug MC natural spring (from Amarantch Township) per day	38.5															N				1x per 2 months - shrimp or frozen fish (sole or Alaskan pollock)	0.075	Dec 20-28, 2008 - London - 8 days	8		N	Yes - 10+ years		H
3	2009-12-26	212	32	-17.48	1	9.46	1	2.21	1	Sudbury	ON	46.7189	81.1286	281.6	F	2	30-39	2	S	Lake Ramsay	4x (500mL bottles per day) - kirkland	56							2% - 1 cup per week	1.4			Decaf Coffee with tap water - Maxwell house - 500mL per day	14			N		Shrimp - 2x per year	1.8	Haddock, sole (frozen) - 1x per week	0.6	Nov 21, 2009 - Kapuskasing, ON - 1 week	7	Y	N			H
3	2010-12-27	322	44	-18.6	1	9.23	1	1.54	1	Sudbury	ON	46.7189	81.1286	281.6	F	2	30-39	2	S	Lake Ramsay	Kirkland- 2L per day	56							2%- ~ 1 cup per week	1.4			Coffee- Various- ~20 oz per day Tea- Ginger- ~ 1 cup per week	18.2	Pop- gingrale- 1 can per week	1.4	N						Nov 14- 2010- Toronto- 1 night	2	Y	N	Yes- 10+ years		H
3	2011-12-27	428	56	-18.84	1	9.07	1	1.57	1	Sudbury	ON	46.7189	81.1286	281.6	F	2	30-39	2	S	Lake Ramsay	4x (500mL bottles per day) - kirkland	56					domestic - 1 glass/6 months	0.0416667	2% - 1/2 cup per day	4.9			Coffee- Various- ~710 mL / 4x a week	11.36			N		Shrimp - < 1x per month	0.15	Halibut - 1x per month	0.15	Nov 2011 - Toronto - 2 days June 2011 - Hamilton - 2 days May 2011 - Toronto - 2 days March 2011 - Toronto - 2 days Feb/March 2011 - Kapuskasing - 3 - 4 days July 2011 - Niagara Falls / St Catherine's - 1 week	18.5	Y	N	Yes - Apr 1998
3	2009-12-26
8	2008-06-14	69	2	-18.37	1	8.58	1	1.04	1	Sudbury	ON	46.7189	81.1286	281.6	F	2																																	H
8	2008-09-16	20	5	-18.22	1	8.64	1	1.06	1	Sudbury	ON	46.7189	81.1286	281.6	M	1	30-39	2	S	Lake Ramsay?	1x per 3 weeks - Aquafina	0.666667															N						August 31 to September 1, 2008 - Moonbeam - 2 nights July 13-23, 2008 - Kapuskasing / Moonbeam - 10 days July long weekend - London - 2 nights June 7-8, 2008 - New Likeard - 1 night May 26 - june 1, 2008 - Kapuskasing / Moonbeam - 7	25		N	No		H
8	2008-12-29	94	8	-17.85	1	8.68	1	1.36	1	Sudbury	ON	46.7189	81.1286	281.6	M	1	30-39	2	S	Lake Ramsay?																	N						Dec 20-28, 2008 - London - 8 days	8		N	No		H
8	2009-12-26	227	20	-18.13	1	8.51	1	1.46	1	Sudbury	ON	46.7189	81.1286	281.6	M	1	30-39	2	S	Lake Ramsay									Chocolate milk - 125 mL	0.5					Pop - pepsi - 2 cans	19.6	N						November 21, 2009 - Kapuskasing, ON - 1 week	7	N	N			H
8	2010-12-27	307	32	-18.58	1	8.42	1	1.28	1	Sudbury	ON	46.7189	81.1286	281.6	M	1	40-49	3	S	Lake Ramsay	Kirkland- 1.5L 5x a week	10							chocolate milk- Beatrice- 1 glass per week	1					Pop- pepsi- 1 can per day	9.8	N								N	N	No		H
8	2011-12-27	414	44	-18.64	1	8.62	1	1.37	1	Sudbury	ON	46.7189	81.1286	281.6	M	1	40-49	3	S	Lake Ramsay	Kirkland - 3 bottles per day	42					Domestic - 1 glass per 6 months	0.0416667	Chocolate milk - 500mL per 3 months	0.166667					Pop - pepsi - 1 can per day	9.8	N						Feb/March 2011 - Kapuskasing - 3-4 days July 2011 - Niagara Falls/ St Catherines - 1 week	7.35	N	N	No
13	2008-06-14	77	2	-16.73	1	9.46	1	2.74	1	Lively	ON	46.5639	81.2511	246.5																																			H
13	2008-09-16	56	5	-16.6	1	9.77	1	3.04	1	Lively	ON	46.5639	81.2511	246.5	F	2	50-59	4	S	Vermillon River	1x per month - Nestle	0.5															N		1x per month - Shrimp	0.15	1x per month - Salmon or tuna	0.15	1x per 2 months - Toronto - 3 days May 2008 - Kitchener - 3 days December 2007 - Wawa - 1 day	7		Y		32 years	H
13	2008-12-28	88	8	-16.45	1	9.6	1	3.27	1	Lively	ON	46.5639	81.2511	246.5	F	2	50-59	4	S	Vermillon River																	N				2x per month - frozen fish or Red Lobster meal	0.3	Dec 08 - Toronto - 4 days	4		N	Yes - I month ago		H
13	2009-12-27	204	20	-16.86	2 (0.04)	9.585	2 (0.12)	2.44	1	Lively	ON	46.5639	81.2511	246.5	F	2	50-59	4	S	Vermillon River									2%, Sealtest - 3-4 (8oz glasses) per week	3.5			Coffee- Nabob - 6 x (500mL) per day	84	Pepsi - 750 mL (2x per week)	6	N		Scallops, shrimp - 1x per month	0.15	Fresh fish (trout, pickeral) - 1x per month Salmon, tuna - 1x per month	0.3	July 2009 - Florida, FL - 1 week Nov 2009 - Toronto - 3 days Oct 2009 - Toronto - 7 days July 2009 - Toronto - 3 days Sept 15 - 20, 2009 - Matheson - 5 days	25	N	Y	On and off	40 years	H
13	2010-12-27	303	32	-16.45	1	9.45	1	3.72	1	Lively	ON	46.5639	81.2511	246.5	F	2	50-59	4	S	Vermillon River									2%- 2 cups per day	19.6			Coffee- Nabob - 6 to 10 cups per day	56	Pop- Pepsi - 710 mL per day	19.88	N						Nov 24- 2010- Toronto- 2 nights Nov 26- 2010- Grand Canyon Islands- 7 days	10	N	Y		41 years	H
13	2011-12-30	406	44	-16.68	1	9.7	1		1	Lively	ON	46.5639	81.2511	246.5	F	2			S	Vermillon River									2% - various - 4.5 quartz per month	3.7	Orange juice, premade - 2 glasses per week	2	Coffee - Nabob - 3 pots of coffee per day (12 cup pot)	42	Pop- Pepsi - 750 mL per 2 days	42	N		Lobster, shrimp, scallops 1x per month	0.15			May 2011 - Windsor - 1 week End Aug/Sept 2011 - Toronto - 4 weeks	35	N	Y	On and off	20+ years
23	2008-06-05	43	2	-17.92	1	9.52	1	2.45	1	Lively	ON	46.5639	81.2511	246.5																																			S
23	2008-09-16	71	5	-17.81	1	9.91	1	2.57	1	Lively	ON	46.5639	81.2511	246.5	F	2	50-59	4	G	15-16ft	2x per month - nothing specific	1															N		1-2x per month - Shrimp	0.225	1x per week - Haddock 1x per month - Pacific wild salmon	0.75	June 2008 - Halifax - 5 days (In total 2 week trip TO and FROM) August 2008 - Cochrane - 5 days July 2008 - Bradford - 3 days	13		N	No		S
23	2008-10-10	84	6	-17.71	1	9.41	1	2.35	1	Lively	ON	46.5639	81.2511	246.5																																			S
23	2008-10-10	84	6	-17.71	1	9.41	1	2.31	1
23	2008-12-18	98	8	-17.77	1	9.51	1	2.46	1	Lively	ON	46.5639	81.2511	246.5	F	2	50-59	4	G	15-16ft	2x per month - nothing specific	1															N				1x per week - haddock or shrimp or talapia	0.6	Nov 16-19, 2008 - Toronto - 5 days December 19-21, 2008 - Bradford - 3 days	8		N	No		S
23	2009-12-28	216	20	-17.53	2 (0.01)	9.41	2 (0.10)	2.36	1	Lively	ON	46.5639	81.2511	246.5	F	2	50-59	4	G	15 ft					Carling - 5 bottles per week	15	Homemade - 1 bottle per week	3					Tetley tea - 3 cups per day Herbal tea - 1 cup per day	39.2			N		Shrimp - 1x per month	0.15	Talapia, haddock, pickeral - 1x per week	0.6	Nov 22-24, 2009 - Bradford, ON - 3 days September 2009 - Bradford, ON - 3 days	6	N	N			S
23	2010-12-27	319	32	-17.63	1	9.43	1	2.36	1	Lively	ON	46.5639	81.2511	246.5	F	2	60-69	5	G	Personal well 15 ft					Domestic- 3 bottles per week	9	u-brew- 2 glasses per week	2					Tea- black tea + white or green tea- 3 cups per day	29.4			N		shrimp, clams and crablegs- 1x per 2 months	0.075	various- Tilapia, haddock- 1x per week	0.6	Sept 2010- Ottawa, Brockville, Bradford- 1 week Oct 11- 2010- Huntsville- week 1st 2 weeks of August 2010- Halifax- 2 weeks August 15 to 18- 2010- Cochrane- 3 days	31	N	N	No		S
23	2011-12-30	424	44	-17.96	1	9.54	1	2.2	1	Lively	ON	46.5639	81.2511	246.5	F	2	60-69	5	G	Personal well 15 ft					Carling or Laker Red - 5 bottles per week	15	Home brew - red - 3 glasses per week	3	1% - various - 1/2 cup per week	2.1			Various - 3 cups per day	29.4			N		Shrimp, crab legs - 1x per month	0.15	Various - 1x per week	0.6	Aug 2011 - Nova Scotia - 10 days Oct 2011 - Brockville - 4 days Dec 24 - 26 2011 - Huntsville - 2 days	16	N	N	No
18	2008-06-16	16	2	-18.04	1	9.18	1	1.54	1	Markstay	ON	46.6975	80.7156	228.1																																			S
18	2008-09-16	9	5	-17.82	1	9.24	1	1.32	1	Markstay	ON	46.6975	80.7156	228.1	M	1	30-39	2	S	Wahnipitae River	3L per day at work - Water cooler at work (Calligan) ; Not distilled	3															N				1x per week - Pickeral or bass or frozen fish	0.6	Skead - average of 5x per week June 2008 - Edmonton Hillspring, AB - 1 week December 2008 - Toronto - 4 days Mid April 2008 - Grand Bend - 1 week August 2008 - Peterborough - 1 week May 2008 - Peterborough - 4 days	122		N	No		H
18	2008-12-23	91	8	-17.98	1	9.02	1		1	Markstay	ON	46.6975	80.7156	228.1	M	1	30-39	2	S	Wahnipitae River	2-3x month - nothing specific	1.25															N				2x per month - frozen (Boston blue fish)	0.3	Skead - average of 5x per week Oct 11-13 2008 - Toronto - 3 days Oct 15-22 2008 - Thunder Bay - 1 week Dec 13-15 2008 - Toronto - 3 days	33		N	No		S
18	2009-12-23	218	20	-18.09	1	9.2	1	2.4	1	Markstay	ON	46.6975	80.7156	228.1	M	1	30-39	2	S	Wahnipitae River	4-5L per day @ work (5 days per week) - Culligan	90	Various spirits - 3oz per day	2.8	Bud - 6 packs per week	18					Apple (canned Allens) / Orange (PC conc) - 1L per day	28			Various pop - 1 can per week Iced tea - powdered (no name) - 1L per week	5.4	N				Frozen fish (Boston Blue Fish) - 1 kg per 2 weeks	2	End of June 2009 - Alberta - North - 3 weeks All Aug 2009 - BC - Merritt - 1 month 1x per month - Toronto - 1 weekend Mid Dec 2009 - Clinton, ON - 2 days Early Dec 2009 - Timmins, ON - 2 days	58	N	N			S
18	2010-12-31	323	32	-17.87	1	9.05	1	1.61	1	Markstay	ON	46.6975	80.7156	228.1	M	1	30-39	2	S	Wahnipitae River	Culligan Cooler- 3L per day	3	Various spirits - 14 oz per week	1.6	mostly domestic- 10 per week	30	German- 500ml per week	2	1% chocolate- 500ml per day	14	premade + frozen- 750ml per day	21			Pop- Pepsi- 2 cans per week	2.8	N				Frozen Boston Blue Fish- 1x per 2 weeks	0.3	July 2010- Toronto- 3-4 days Aug 2010- Toronto- 3-4 days Sept 2010- Toronto- 3-4 days Oct 21- 2010- Ottawa- 2 days Nov 1-8- 2010- Huntsville- 1 week Nov 22- 2010- Ottawa- 2 days Dec 18- 2010- Toronto- 2 days	23.5	Y	N	No		S
18	2011-12-30	409	44	-18.08	1	9.3	1	2.15	1	Markstay	ON	46.6975	80.7156	228.1	M	1	30-39	2	S	Wahnipitae River	Culligan Cooler- 3L per day	3	Various - 375 mL per week	1.5	Various - 1 bottle per day	21	Domestic - 1 bottle per week	3	1% chocolate- 500ml per day	14	Premate + frozen (apple, orange) - 250 mL per day	7	Tim Horton's - 16 oz per week	2	Pop - various - 1 can per week	1.4							Jan 2011 - Ottawa - 2 days Feb 2011 - Toronto - 3 days March 2011 - North Bay - 4 days March 2011 - Thunder Bay - 1 week July 2011 - Toronto - 3 days Sept 2011 - Ottawa - 2 days November 2011 - Toronto Nov 2011 - Novar/Peterborough - 10 days	31	N	N	No
25	2008-06-16	34	2	-17.46	1	9.22	1	2.15	1	Markstay	ON	46.6975	80.7156	228.1																																			H
25	2008-09-16	67	5	-17.39	1	9.59	1	2	1	Markstay	ON	46.6975	80.7156	228.1	F	2	30-39	2	S	Wahnipitae River	1x per week - no particular brand	2															N				1x per 6 months - Trout or bass or frozen fish sticks	0.025	Sudbury - 5x per week for work June 2008 - Edmonton Hillspring, AB - 1 week December 2008 - Toronto - 4 days May 2008 - Peterborough - 4 days	35		N	Yes - 1 year		H
25	2008-12-23	33	8	-17.55	1	9.53	1		1	Markstay	ON	46.6975	80.7156	228.1	F	2	30-39	2	S	Wahnipitae River																	N						Sudbury - 5x per week for work Oct 11-13 2008 - Toronto - 3 days Oct 17-18 2008 - Toronto - 2 days Dec 13-15 2008 - Toronto - 3 days	28		N	Yes - 1 year		H
25	2009-12-23	203	20	-18.505	2 (0.13)	9.11	2 (0.27)	2.3	1	Markstay	ON	46.6975	80.7156	228.1	F	2	30-39	2	S	Wahnipitae River			Various spirits - 8oz per week	1			German - 1-2 bottles per week	4.5			Canned apple juice - 1 glass per day (8oz)	7	Tim Horton's coffee - 4-5 cups per day	44.1	Various pop - 1 can per week Iced tea - powdered No Name - 1L per day	29.4	N						Beg July 2009 - Alberta - 10 days Oct 11- Nov 12, 2009 - Alberta - approx. 1 month Early Dec 2009 - Toronto - 1 weekend	45	Y	Y			H
25	2010-12-31	316	32	-17.54	1	9.44	1	2.09	1	Markstay	ON	46.6975	80.7156	228.1	F	2	30-39	2	S	Wahnipitae River	Various- 1 bottle per week	2	Vodka and Rye- 5 oz per week	0.58			German- 2 bottles per week	6	1%- 750 ml per day	21	premade + frozen- 1/2 cup per day	10.5	Tim Horton's coffee - 12 cups per day	117.6	Pop- Pepsi- 1 can per week	1.4	N						June 2010- Alberta (Glenwood)- 1 month July 2010- Toronto- 3-4 days Aug 2010- Toronto- 3-4 days Sept 2010- Toronto- 3-4 days Oct 21- 2010- Ottawa- 2 days Nov 22- 2010- Ottawa- 2 days Dec 2010- Toronto- 2 days	44.5	N				H
25	2011-12-30	420	44	-17.3	1	9.78	1	2.05	1	Markstay	ON	46.6975	80.7156	228.1	F	2	30-39	2	S	Lake Wahnipitae			Various - 2oz per week	0.2			Domestic - 1 bottle per week	3	1% and chocolate milk - 8oz per day	7	Premade apple juice - 16 oz per week	2	Various - 2L per day	56	Pop - various - 1 can per week	1.4	N						Jan 2011 - Ottawa - 2 days Feb 2011 - Toronto - 3 days July 2011 - Toronto - 3 days Sept 2011 - Ottawa - 2 days Sept 2011 - Blind River - 4 days Nov 2011 - Toronto - 3 days	17	N	N	N
7	2008-06-14	0	2	-17.37	1	10.1	1	3.33	1	Val Caron	ON	46.84	81.2925	283.1																																			H
7	2008-09-17	101	5	-17.38	1	9.78	1	2.65	1	Val Caron	ON	46.84	81.2925	283.1	F	2	50-59	4	S	Lake Wahnipitae	1 bottle per 2 days - no specific brand	7															N		1x per month - Shrimp	0.15	1-2x per week - Salmon or haddock or Alaskan Pollock Omega 3 pills (Salmon,anchoves, sardine) - 2 pills of 1000mg of Omega-3	0.9	September 2008 - Wawa (3 nights) & Sault Ste- Marie MI (2 nights) August 2008 - New Liskeard - 3 days June 2008 - Petawawa - 3 days March 2008 + November 2007 + September 2007 - Toronto - 2 days each November-December 2007 - New Zealand (13 days) & Australia (6days)	38		N	No		H
7	2008-12-29	92	8	-17.18	1	9.8	1	2.58	1	Val Caron	ON	46.84	81.2925	283.1	F	2	50-59	4	G		1x per day - no specific brand	14															N				2x per week - shrimp or salmon or whitefish	1.2	Sept 2008 - Toronto - 2 days Nov 2008 - Toronto (3 days) and Ottawa (2 days) Dec 2008 - Toronto (3 days) and London (4 days)	14		N	No		H
7	2009-12-26	230	20	-17.39	1	9.87	1	2.67	1	Val Caron	ON	46.84	81.2925	283.1	F	2	50-59	4	G		Nestle - 4 bottles per week	8							skim (beatrice) - approx. 500mL per day	14	Diet, sugrafree prowdered juice - approx. 500 mL per day	14			Pop - diet pepsi, diet various - 2 cans per day	19.6	N		Shrimp - 2x per month	0.3	Frozen fish or salmon - 2x per week	1.2	Dec 15-20, 2009 - Wawa, ON - 6 days Beg Nov 2009 - Kapuskasing, ON - 3 days Aug 2009 - Petawawa, New Liskeard, Ottawa - 6 days total July 2009 - New Liskeard, ON - 2 days Aug 2009 - New Liskeard, ON - 2 days June 2009 - Toronto, ON - 2 days Nov 2009 - Ottawa - 3 days	24	N	N			H
7	2010-12-27	315	32	-17.64	1	9.86	1	2.89	1	Val Caron	ON	46.84	81.2925	283.1	F	2	50-59	4	G										skim- 2 glasses per day	14	Diet powdered juice- 2 cups per day	14	Coffee- Tim Horton's- ~ 1 per week	1.4	diet- various- 2 cans per day	19.6	N		Shrimp, Scallops and Clams- 1-2x per month	0.225	various- 1x per week	0.6	Aug 2010- London, Michigan- 5 days Sept 2010- Ottawa, Brockville- 3 days Nov 2010- Ottawa- 1 week Dec 14- 2010- Wawa- 5 days	20	Y	N	No		H
7	2011-12-29	407	44	-17.53	1	10.28	1		1	Val Caron	ON	46.84	81.2925	283.1	F	2	60-69	5	G	City system									skim - beatrice - 3-4 cups per week	4.9	Diet juice crystals - 2-8oz glasses per day	14	Coffee - Tim Horton's - 2-20oz per week	4.8	diet- various- 5 cans per week	7	N						Feb 2011 - Ottawa - 1 week Oct 2011 - Ottawa - 5 days July 2011 - Barrie - 2 days	14	N	N	No
7	2009-12-26
11-HC	2008-06-14	35-2	2	-17.79	1	9.46	1	3.78	1	Val Caron	ON	46.84	81.2925	283.1																																			H
11-HC	2008-09-17	65-2	5	-17.59	1	10.04	1	3.5	1	Val Caron	ON	46.84	81.2925	283.1	M	1	60-69	5	S	Lake Wahnipitae	2x per week - no specific brand	1															N		1x per month - Shrimp	0.15	1-2x per week - Salmon or haddock or Alaskan Pollock Omega 3 pills (Salmon,anchoves, sardine) - 2 pills of 1000mg of Omega-3	0.9	August 2008 - New Liskeard - 3 days June 2008 - Petawawa - 3 days November 2007 - Toronto - 2 days	8		N	Yes - 30+ years ago		H
11-HC	2008-12-29	90-2	8	-17.88	1	9.29	1	3.56	1	Val Caron	ON	46.84	81.2925	283.1	M	1	60-69	5	G		1x per two weeks - no specific brand	1															N				2x per week - shrimp or salmon or whitefish	1.2	Sept 2008 - Toronto - 2 days Nov 2008 - Toronto (3 days) and Ottawa (2 days)	7		N	No		H
11-HC	2009-12-26	211-2	20	-17.775	2 (0.02)	9.73	2 (0.08)	3.53	1	Val Caron	ON	46.84	81.2925	283.1	M	1	60-69	5	G		Nestle - 1 x (500mL bottle per week)	2							Skim (beatrice) - 500 mL per day	14	Juice crystals- diet, sugar free made in tap water - 1L per day	28			pop - Diet pepsi - 2-3 cans per day	24.5	N		Shrimp - 2x per month	0.3	Frozen fish or salmon - 2x per week	1.2	Dec 15-20, 2009 - Wawa, ON - 6 days Beg Nov 2009 - Kapuskasing, ON - 3 days Aug 2009 - Petawawa - 3 days July 2009 - New Liskeard, ON - 2 days June 2009 - Toronto, ON - 2 days	19	N	N			H
11-HC	2010-12-27	310-2	32	-17.61	1	9.42	1	3.87	1	Val Caron	ON	46.84	81.2925	283.1	M	1	60-69	5	G	City system									Skim- ~ 750ml per day	21	diet made from powder- ~ 750ml per day	21			pop - Diet pepsi - 2 cans per day	19.6	N		Shrimp, scallops and clams- 1-2x per month	0.225	various- 1x per week	0.6	Nov 2010- Ottawa- 1 week	7	N	N	No		S
11-HC	2011-12-29	415	44	-17.99	2 (0.04)	9.52	2 (0.00)	3.13	1	Val Caron	ON	46.84	81.2925	283.1	M	1	60-69	5	G	City system									Skim, beatrice - 2 glasses per week	2	Diet juice crystals - 750mL per day	21			Pop - diet - 1 can per day	9.8	N						Feb 2011 - Ottawa - 1 week Oct 2011 - Ottawa - 5 days July 2011 - Barrie - 2 days June-July 2011 - Sudbury Hospital - 3 weeks	35	N	N	No
11-HC	2009-12-26
11-Scalp	2008-06-14	35-1	2	-17.69	1	9.63	1	3.86	1
11-Scalp	2008-09-17	65-1	5	-17.7	1	9.31	1	3.57	1
11-Scalp	2008-12-29	90-1	8	-17.68	1	9.47	1	3.32	1
11-Scalp	2009-12-26	211-1	20	-18.37	1	9.03	1	1.9	1
11-Scalp	2010-12-27	310-1	32	-17.61	1	9.53	1	4.11	1
	2009-12-26
17	2008-06-15	57	2	-17.89	1	8.86	1	4.1	1	Sudbury	ON	46.7189	81.1286	227.4																																			H
17	2008-09-18	30	5	-18.01	1	8.84	1	4.28	1	Sudbury	ON	46.7189	81.1286	227.4	M	1	50-59	4	G	Drilled well (170ft)	1x per week - nestle (not exclusively)	2															N				1x per 3 weeks - Salmon or buttered fish (haddock or boston bluefish) or shrimp or tuna Omega 3 pills (Salmon,anchovies, sardine) - 4 pills of 1000mg of Omega-3 fatty acid	0.2	June 2008 - Guelph, ON - 2 days July 2008 - Orangeville & Barrie - 3 days August 2008 - Georgian Bay - 2 nights August 2008 - Hidden Valley - 2 nights/3days December 2007 - Stratford (3 days) & London (1 day)	12		N	Yes - 1 pack every 6 months		H
17	2008-12-30	93	8	-17.95	1	9.13	1	3.54	1	Sudbury	ON	46.7189	81.1286	227.4	M	1	50-59	4	G	Drilled well (170ft)	1x per week - nestle (not exclusively)	2															N		1 x per 2 months - shrimp	0.075	1x per month - frozen fish	0.15				N	intermittent smoking		H
17	2009-12-27	205	20	-17.9	1	9.24	1	3.04	1	Sudbury	ON	46.7189	81.1286	227.4	M	1	50-59	4	G	Drilled well (170ft)	1x per month - no specific brand	0.5							Skim - 1L per day	28	Orange (frozen + cartons), Apple (canned), Tomato (canned) - 1 glass per day	7	Nescafe - 8 cups per day	78.4	Coke - 1 can per 2 days	4.9	N		Shrimp - 4x per year	0.05	Frozen fish - 4x per year Salmon - 1x per month Omega 3 pills - 4x per day	0.2	Nov 2009 - Sundridge - 1 night Nov 2009 - Toronto - 1 night October 2009 - French River - 2 nights September 2009 - Alberta + BC, 10 nights Aug 2009 - Stratford, ON - 1 night Aug 2009 - Huntsville - 2 nights Aug 2009 - Bayfield - 1 night Aug 2009 - Sarnia - 2 nights Sept 2009 - Killarneg - 2 nights Aug 2009 - London - 1 night	33	N	N			H
17	2010-12-31	311	32	-17.15	1	9.14	1	3.15	1	Sudbury	ON	46.7189	81.1286	227.4	M	1	50-59	4	G	150 ft					various- 2 cans per week	2.8	red- various- 1 bottle per 3 months	0.25	Skim - 1L per day	28	concentrate + premade- 1.5L per week	6	Coffee- nescafe- 6 cups per day	58.8	Pop- Coke- 1 can per day	9.8	N		shrimp- 1x per month	0.15	various whitefish- 2x per month	0.3	Aug long weekend 2010- Huntsville- 3 days	3	N	N	No		S
49	2008-06-22	18	2	-18.27	1	9.17	1	1.56	1	Azilda	ON	46.6217		275.8																																			S
49	2008-07-10	49	3	-18.285	2 (0.04)	9.235	2 (0.13)	1.91	1	Azilda	ON	46.6217		275.8																																			S
49	2008-09-17	74	5	-18.46	1	9.19	1	1.91	1	Azilda	ON	46.6217		275.8	F	2	40-49	3	G		1x per month drink brita filtered water	0.5															N		1x per 6 months - shrimp	0.025	2x per month - haddock or sole or cod or pickeral or boston bluefish	0.3	August 2008 - New Liskeard - 3 days June 2008 - Petawawa - 3 days July 2008 - Petawawa - 2 days June 2008 - Syracuse, NY - 3 days July 2008 - Low QC (2 days) & Ottawa, ON (4 days) August 2008 - River Valley, ON - 3 days May 2008 - North Bay - 3 days	23		N	Yes- 20 years		S
49	2008-12-26	82	8	-18.2	1	8.68	1	2	1	Azilda	ON	46.6217		275.8	F	2	40-49	3	G		1x per month - no specific brand	0.5															N				1x per 2 weeks - sole or frozen fish	0.3				N	No		S
49	2009-12-26	226	20	-17.7	1	9.38	1	3.93	1	Azilda	ON	46.6217		275.8	F	2	40-49	3	G										1% Sealtest - 8 oz glass per days	7	Frozen orange juice - 8 oz glasses per day	7	Tim Horton's coffee - 1 large coffee per day	14			N				Frozen fish - 1x per 2 months	0.075	Dec 12, 2009 - Timmins - 1 night July 18, 2009 - New Liskeard, Temiskaming, Petawawa, Rockland, Gananogue - 1 week total Aug 1, 2009 - Ottawa, LOW, QC - 1 week Aug 2009 - Waterloo - 1 night	18	N	N			S
49	2010-12-27	318	32	-18.18	2 (0.02)	8.95	2 (0.07)	2.13	1	Azilda	ON	46.6217		275.8	F	2	50-59	4	G	city system									1%- 2 glasses per day	14	various- frozen- 5 glasses per week	5	Tim Horton's coffee - 1 cup per day	9.8			N						Aug 18- 2010- Ottawa- 5 days Sept 4 to 6- Ottawa- 3 days Oct 9 to 11- 2010- Ottawa- 3 days Nov 6 to 8- 2010- Ottawa- 3 days	14	N	N	Y- 20+ years		S
49	2011-12-26	416	44	-17.9	1	9.26	1	2.43	1	Azilda	ON	46.6217		275.8	F	2	50-59	4	G	city system			Rum - 2oz per month	0.05					1% - 2-8oz per day	14	Orange, frozen - 1 (8oz) glass per week	1	Tim Horton's coffee - 1 cup per day	9.8			N				Various - 2x per month	0.3	Jan 2011 - Jamaica - 1 week Aug 2011 - Gatineau/Ottawa - 1 week Sept 2011 - Gatineau/Ottawa - 2 days Oct 2011 - Gatineau/Ottawa - 3 days July 2011 - Barrie - 2 days	21	N	N	No
29	2008-06-22	75	2	-17.05	1	9.55	1	1.98	1	Azilda	ON	46.6217		275.8																																			S
29	2008-07-10	5	3	-17.08	1	9.45	1	1.9	1	Azilda	ON	46.6217		275.8																																			S
29	2008-09-17	23	5	-17.17	1	9.43	1	2.05	1	Azilda	ON	46.6217		275.8	M	1	50-59	4	G		1x per month drink brita filtered water	0.5															N		1x per 6 months - shrimp	0.025	2x per month - haddock or sole or cod or pickeral or boston bluefish	0.3	August 2008 - New Liskeard - 3 days June 2008 - Petawawa - 3 days July 2008 - Petawawa - 2 days July 2008 - Low QC (2 days) & Ottawa, ON (4 days) August 2008 - River Valley, ON - 3 days	17		N	Yes - 3 years		S
29	2008-12-26	97	8	-16.96	2 (0.03)	9.36	2 (0.03)	1.99	1	Azilda	ON	46.6217		275.8	M	1	50-59	4	G																		N				1x per 2 weeks - sole or frozen fish	0.3				N	Yes - 3 years		S
29	2008-12-26	97	8	-16.96	2 (0.03)	9.36	2 (0.03)	1.51	1
29	2009-12-26	223	20	-16.53	1	9.51	1	3.51	1	Azilda	ON	46.6217		275.8	M	1	50-59	4	G				Various rye - 40 oz per week	4.8					1% Sealtest - 8 oz glass ( 2-3x per days)	17.5	Frozen orange juice, Frozen cranberry juice - 2-3x per week (8 oz glasses)	2.5	Tim Horton's coffee - 2 large coffee per day	28	Pepsi - 2 x 2L bottles per week	16	N				Frozen fish - 1x per 2 months	0.075	Dec 12, 2009 - Timmins - 1 night July 18, 2009 - New Liskeard, Temiskaming, Petawawa, Rockland, Gananogue - 1 week total Aug 1, 2009 - Ottawa, LOW, QC - 1 week	16	N	N	Y - 4 years		S
29	2010-12-27	314	32	-16.96	1	9.27	1	2.58	1	Azilda	ON	46.6217		275.8	M	1	50-59	4	G	city system			Rye- 26 oz per week	3					1%- 1-2 glasses per day	10.5	various- mostly cranberry- 2 glasses per day	14	Tim Horton's coffee - 2 large coffee per day	28	Pop- Pepsi- 3-4x 2L bottles per week	28	N						Aug 18 to 23- 2010- Ottawa- 5 days Sept 4 to 6- Ottawa- 3 days Oct 9 to 11- 2010- Ottawa- 3 days	11	N				S
29	2011-12-26	402	44	-16.78	2 (0.03)	9.84	2 (0.02)	2.82	1	Azilda	ON	46.6217		275.8	M	1	50-59	4	G	city system			Rye or vodka - 20 oz per week	2.4					1%- 2-8oz glasses per day	14	premade cranberry- 2L per week	8	Tim Horton's coffee - 2 cups per day	9.8			N				Various - 2x per month	0.3	Jan 2011 - Jamaica - 1 week Aug 2011 - Gatineau/Ottawa - 1 week Sept 2011 - Gatineau/Ottawa - 2 days Oct 2011 - Gatineau/Ottawa - 3 days July 2011 - Barrie - 2 days	21	N	Y		On and off - 20+ yrs - back to smoking after 2 yr
41	2008-05-10	41	1	-18.15	1	9.75	1	2.49	1	Ottawa	ON	45.4789	75.6386	92.2
41	2008-06-20	54	2	-18.12	1	9.74	1	2.52	1	Ottawa	ON	45.4789	75.6386	92.2	M	1	30-39	2	S	Ottawa river																	N		6x per year - scallops 1-2x per year - crab or lobster	0.08125	1x per month - Salmon	0.15	May 24, 2008 - Quebec city - 3 nights 2x per month (during summer) - Cottage (white lake) well-water - Weekends (2 days, 1 night)	10		N	No		S
41	2008-09-13	8	5	-17.68	1	9.58	1	2.42	1	Ottawa	ON	45.4789	75.6386	92.2	M	1	30-39	2	S	Ottawa river																	N				1x per week - Salmon ot tuna or cod 4-5x per week (Started early June 2008) - cod oil supplements	0.645	August 29-31, 2008 - Toronto - 2 days August 19-22, 2008 - Killbear; Parry Sound - 3 days August 18-19, 2008 - Sudbury - 1 night August 16-17, 2008 - New Liskeard - 2 nights August 15, 2008 - Petawawa - 1 night June 28 - July 1st, 2008 - White Lake - 4 nights	17		N	No		S
41	2008-11-18	83	7	-17.615	2 (0.02)	9.79	2 (0.21)	2.53	1	Ottawa	ON	45.4789	75.6386	92.2																																			S
41	2008-12-13	85	8	-17.68	1	9.6	1	2.5	1	Ottawa	ON	45.4789	75.6386	92.2	M	1	30-39	2	S	Ottawa river																	N		1x per month - shrimp or tuna	0.15			late September, 2008 - Cottage - 2 days December 22-28, 2008 - Cottage (white lake) - 1 week	9		N	No		S
41	2009-11-14	220	19	-17.61	1	9.62	1	3.29	1	Ottawa	ON	45.4789	75.6386	92.2	M	1	30-39	2	S	Ottawa river			Vodka, rye - Stofi, Creek - 10-12 oz per week	1.32	Corona, bean's, Stella - 1 bottle per week	3	Autralian 75%, homemade 25% - 1-2 (750mL bottles per week)	4.5	1% - 2L per week	8	Orange juice (pre-made) - 2 (4oz) glasses per week	0.96	Kicking horse (home) - 2-3 cups per week (work) - 2-3 cups per day	20			N				1 x per week - salmon (summer up to sept 2009) 1x per 2-3 weeks - frozen fish (after)	0.9	June 12-14, 2009 - cottage; White Lake - 3 days June 26-27, 2009 - Coberg - 1 day July 18-26. 2009 - Gaspé, QC - 8 days Aug 13-15, 2009 - Cottage - 3 days Aug 21-22, 2009 - Almonte, cottage - 2 days Sept 5-6, 2009 -New Jersey - 2 days Oct 2-4, 2009 - Quebec city, QC - 3 days Oct 10, 2009 - Montreal - 1 day	23	N	N			S
41	2010-01-05	202	21	-17.63	1	9.42	1	3.24	1																																								S
41	2010-12-21	301	32	-17.73	1	9.49	1	3.35	1	Ottawa	ON		75.6386	92.2	M	1	30-39	2	S	Ottawa river			various- 4 shots per day	1.232			red- foreign- 1/2 bottle per week		various- 1 cup per day	7	OJ- tropicana premade- 1-2 glasses per week	1.5	coffee- various- 2-3 cups per day	17.5			N				salmon- frozen- 1x week	0.6	Aug 7 -2010- Cottage White Lake- weekend Aug 21- 2010 Cottage White Lake- weekend Aug 28- Sept 11-2010- Gaspe- 2 weeks Oct 9- 2010- Cottage White Lake- weekend Nov 12 to 14- 2010- Seneca Falls, NY- weekend Nov 20- 2010- Cottage White Lake- weekend Dec 4- 2010- Cottage White Lake- weekend Dec 18- 2010- Cottage White Lake- weekend	16	N	N	No		S
4	2008-07-22	31	3	-19.12	1	7.52	1		1	Orleans	ON	45.4789	75.6386	92.2	F	2	30-39	2	S	Ottawa river	1-2x per month - Dasani, Aquafina	0.5															N	Off dairy recently (April 2008 - July 2008)					May 1-5, 2008 - Vancouver, BC - 4 days June 27 - July 1 2008 - London, ON - 3-4 days May 17, 2008 - Norwood, ON - 2 days December 2007 - London, ON - 4 days December 2007 - Goderich, ON - 5 days October 2007 - London, ON - 4 days	19.3		N	No		H
4	2008-09-23	4	5	-18.87	1	8.04	1	1.63	1	Ottawa	ON	45.4789	75.6386	92.2	F	2	30-39	2	S	Ottawa river	1x per week - Dasani + Aquafina	4															N				Last week - 1 can of tuna	0.15	June 28- July , 2008 - London, ON - 4 days July 23- July 30, 2008 - Linnsda;e, Pennsylvania - 1 week August 1-5, 2008 - Burke's Falls, ON - 4 days	15		N	No		H
4	2009-01-21	11	9	-18.91	1	8.34	1	1.78	1	Ottawa	ON	45.4789	75.6386	92.2	F	2	30-39	2	S	Ottawa river	1-2x per month - Dasani + Aquafina	0.5															N						October (thanksgiving weekend), 2008 - London and Goderich, ON - 5 days Deceber 19-29, 2008 - Kingston, London and Goderich - 10 days	15		N	No		H
4	2010-01-03	206	21	-18.25	1	8.78	1	2.04	1	Ottawa	ON	45.4789	75.6386	92.2	F	2	30-39	2	S	Ottawa river	1-2x per month - dasani, aquafina	0.5							1% - 2 (8oz glasses per week)	2	bottles/ canned juices - 2 (8oz glasses per week)	2	Tim's, work coffee - 10-16 oz per day	11.2	Pop - caffeine free/ diet pepsi - 2-3 cans per week	3.5	N						July 2009 - Florida - 1 week Aug 2009 - Burke's Falls - 4 days Sept 2009 - London / Goderich - 4 days Oct 2009 - Goderich/ Collingwood - 6 days Early Dec 2009 - California, Southern - 6 days Christmas 2009 - London/ Goderich - 8 days	35	N	N			H
4	2011-01-16	308	33	-18.4	1	8.23		1.91		Orleans	ON	45.4789	75.6386	92.2	F	2	30-39	2	S	Ottawa river	Lemon Perrier- 4 bottles per day (~2L) stopped Oct 18-2010 Started ~May 2010	56							1%- 1 cup per day until ~ Nov 15-2010	7			Coffee- 12-16 oz per day	11.2	Pop- caffeine free/ diet pepsi- 1-2 cans per day	14.7	N						July 2010- Godrich/London- 2 weeks August long Weekend- Burk's Falls-4 days End of Nov 2010- London- 3 days Dec 14 to 29- 2010- Godrich/London- 2 weeks	35	N	N	No		H
4	2012-01-21	422	45	-18.96	1	8.52		1.83		Orleans	ON	45.4789	75.6386	92.2	F	2	30-39	2	S	Ottawa river			Baily's - 750 mL/month	0.75			international - 1 glass/week	1	various - 1 cup/day	7			Tim Horton's - 500 mL/day	14	Pop - diet pepsi or PC pomegranate - 1-2 cans/week	2.1	N						Aug 2011 - Burke's Falls/Huntsville - 3 days Aug 2011 - Coburg - 2 days Sept 13-27, 2011 - Italy/Greece 2 weeks Dec 23-31, 2011 - London/Goderich - 8 days	27	N	N	no		H
6	2008-07-15	76	3	-17.99	1	8.69	1	2.25	1	Orleans	ON	45.4789	75.6386	92.2	M	1	30-39	2	S	Ottawa river	5 days a week 800 mL - 1 drink from an office water cooler	16.25															N						June 2008 - London, ON - 4 days May 2008 - Vancouver, BC - 4 days December 2007 - London, ON - 4 days December 2007 - Goderich, ON - 5 days May 2008 - Norwood, ON - 2 days October 2007 - London, ON - 4 days	23		N	No		S
6	2008-09-23	95	5	-18.06	1	9.57	1	2.35	1	Ottawa	ON	45.4789	75.6386	92.2	M	1	30-39	2	S	Ottawa river	4-5 cups of water from water cooler per day	31.5															N						June 28- July , 2008 - London, ON - 4 days July 23- July 30, 2008 - Linnsdae, Pennsylvania - 1 week August 1-5, 2008 - Burke's Falls, ON - 4 days	15		N	No		S
6	2009-01-02	99	9	-17.74	1	9.62	1	2.36	1	Ottawa	ON	45.4789	75.6386	92.2	M	1	30-39	2	S	Ottawa river	1-2 cups of water from water cooler per day	10.5															N						October (thanksgiving weekend), 2008 - London and Goderich, ON - 5 days Deceber 19-29, 2008 - Kingston, London and Goderich - 10 days	15		N	No		S
6	2009-12-07	228	21	-17.76	1	9.01	1	2.21	1	Orleans	ON	45.4789	75.6386	92.2	M	1	30-39	2	S	Ottawa river	WC at work - (8oz glasses) daily at work (5x per week)	5			Dos equis, coors, keiths - 6 bottles per month	4.5			1% - 12-16 oz per day	11.2	apple, bottle - 8 oz glass per day	7	Tetley tea - 2-4 cups per day	21	pop - Canada dry - 1 can per day	9.8	N						July 2009 - Florida - 1 week August 2009 - Burke's Falls - 4 days September 2009 - London / Goderich - 4 days Oct 2009 - Goderich / colling Wood - 6 days Oct 2009 - Toronto - 3 days Nov 2009 - Austin, TX - 5 days Early Dec 2009 - Southern California - 6 days Christmas 2009 - London / Goderich - 8 days	43	N	N			S
6	2011-01-16	312	33	-17.59	1	9.34	1	1.97	1	Orleans	ON	45.4789	75.6386	92.2	M	1	30-39	2	S	Ottawa river									1%-2.5 cups per day	17.5	apple- 1 cup per day	7	Tea- Tetley- 3 cups per day	21	pop- gingerale- 1-2 cans per day		N						July 2010- Godrich/London- 2 weeks August long Weekend- Burk's Falls-4 days End of Nov 2010- London- 3 days Dec 14 to 29- 2010- Godrich/London- 2 weeks	35	N	N	No		S
6	2012-01-21	400	45	-17.86	1	9.47	1	2.42	1	Orleans	ON	45.4789	75.6386	92.2	M	1	30-39	2	S	Ottawa river					Coors - 1 bottle/week	3	international - 1 glass/week	1	various - 3.5 cup/day	24.5	apple (premade) - 4 cups per week	4	tea - tetley or red rose - 3-4 cups/day	24.5	Canada Dry - 1 can/day	9.8	N						Aug 2011 - Burke's Falls/Huntsville - 3 days Aug 2011 - Coburg - 2 days Sept 13-27, 2011 - Italy/Greece 2 weeks Dec 23-31, 2011 - London/Goderich - 8 days	27	N	N	no		S
9	2008-08-07	63	4	-16.92	1	8.77	1	3.13	1	Ottawa	ON	45.4789	75.6386	92.2	M	1	30-39	2	S	Ottawa river	1x per week - no specific brand	2															N		1x per month - Shrimp	0.15	1-4x per week - Tuna (can) 1x per week - Can of salmon	1.8	Christmas break - Stratton, ON - 2 weeks May 2008 - Niagara Falls - 1 week Every 6 weeks (las time was end of July 2008) - Peterborough area - 4 days	53		N	No		S
9	2008-10-26	24	6	-16.93	1	8.89	1	2.58	1	Ottawa	ON	45.4789	75.6386	92.2	M	1	30-39	2	S	Ottawa river	1 bottle in last 3 months	0.166667															N				2x per week - Tuna (Can)	1.2	August 8-22, 2008 - Stratton, ON - 2 weeks Mid-september 2008 - Toronto - Weekend	16		N	No		S
9	2009-01-01	86	9	-17.3	1	7.87	1	2.61	1	Ottawa	ON	45.4789	75.6386	92.2	M	1	30-39	2	S	Ottawa river	I bottle per month - no specific brand	0.5															N				1-2x per week - canned tuna or salmon	0.9	Dec 17-30 2008 - Stratton, ON - 13 days	13		N	No		S
9	2009-11-29	225	19	-17.02	1 (0.03)	9.19	1 (0.03)	3.09	1	Ottawa	ON	45.4789	75.6386	92.2	M	1	30-39	2	S	Ottawa river					Keith's, Strongbow - 6 pints per month	2.64			Skim - 1L per day	28	Tropicana/ V8 - 1.89L carton every 2 weeks	3.78			Pop - Pepsi - 600mL bottle (1x per week)	2.4	N				Salmon - 1x per month Canned tuna/salmon - 3x per week	2.4	Sept 6-10 2009 - Stratton, ON - 4 days	4	N	N			S
9	2011-01-25	320	33	-17.46	2 (0.01)	9.19	2 (0.01)	4.6	1	Ottawa	ON	45.4789	75.6386	92.2	M	1	30-39	2	S	Ottawa river	water cooler- various- 500ml bottle per day	14							Skim - 2L per week	8	frozen+ premade- 2-3L per week	10	Tea- herbal and Chamomile- 2 cups per day	14			N				Canned Tuna- 1x per week Canned Salmon- 1x per week	1.2	August long weekend- BonEcho- 4 days Nov 2010- Toronto- weekend Dec 2010- Toronto- weekend Dec 17-2010 to Jan 2- 2011- Stratton- 2 weeks	22	N	N	No		S
9	2012-01-18	413	45	-17.49	1	9.06	1	3.33	1	Ottawa	ON	45.4789	75.6386	92.2	M	1	30-39	2	S	Ottawa river									various - 500 mL/week	2	Premade OJ - 2L/2 weeks	4					N				Salmon and tuna, canned and frozen - 2 servings /week	1.2	Dec 23-29, 2011 - Stratton, ON - 1 week	7	N	N	No		S
5	2008-07-23	19	3	-17.75	1	8.58	1	2.08	1	Ottawa	ON	45.4789	75.6386	92.2	F	2	18-29	1	S	Ottawa river	Daily (~750ml - 1L) - Nestle, Presidents Choice	25.2															N						September-December - Montreal - 3 months (In Ottawa every weekend December-January - Mercedes, Texas - 3 weeks May - Niagara Falls - a weekend	114		N	No		H
5	2008-10-06	13	6	-17.57	1	9.19	1	1.93	1	Ottawa	ON	45.4789	75.6386	92.2	F	2	18-29	1	S	Ottawa river	1x per day (~500mL) - Nestle	14															N						September 21-23, 2008 - Montreal - 2 nights	3		N	No		H
5	2009-01-21	89	9	-17.68	1	8.98	1	1.74	1	Ottawa	ON	45.4789	75.6386	92.2	F	2	18-29	1	S	Ottawa river	1x per day (~500mL) - no specific brand	14															N						Jan 12-19, 2009 - Mexico - 8 days	8		N	No		H
5	2010-01-05	210	19	-17.65	1	8.77	1	1.79	1	Ottawa	ON	45.4789	75.6386	92.2	F	2	18-29	1	S	Ottawa river	No specific brand - 1 bottle per day	14					Chili, Australian - 1 glass (1-2x per week)	1.5					Tea - No specific brand - 1 cup (1-2x per week) Latté - Starbucks - 1x per day (for the last 3 months)	8.5			N						Sept 2009 - Florida - 5 days	5	Y	N			H
5	2010-12-22	302	32	-17.58	1	8.71	1	2.26	1	Ottawa	ON	45.4789	75.6386	92.2	F	2	30-39	2	S	Ottawa river							red foreign- 3 glasses per week	3	skim (nielson)- 1/2 cup per day	10.5			Tea- decaf- 1 cup per day	7	pop- diet caffeine free- 1-2 cans per week	2.1	N						Sept 24-2010 - Florida 1 week	7	Y	N	No
5	2011-12-20	404	44	-17.39	1	8.95	1	2.63	1	Ottawa	ON	45.4789	75.6386	92.2
2	2008-07-23	60	3	-17.78	1	8.42	1	2.52	1	Ottawa	ON	45.4789	75.6386	92.2	M	1	18-29	1	S	Ottawa river	2x per week - Nestle	4															N				1x per month - Halibut 2x per week - Tuna	1.35	October 2007 - Montreal - 3 days Novermber 2007 - Montreal - 5 days May 2008 - Niagara Falls - 2 days	10		N	No		S
2	2008-10-06	68	6	-17.35	1	9.02	1	2.01	1	Ottawa	ON	45.4789	75.6386	92.2	M	1	30-39	2	S	Ottawa river	2-3x per week - Nestle	5															N				1x per 2 months - Cod or Halibut 1 can per month - Canned tuna	0.225	September 21-23, 2008 - Montreal - 2 nights	3		N	No		S
2	2009-01-10	100	9	-17.62	1	9.15	1	2.05	1	Ottawa	ON	45.4789	75.6386	92.2	M	1	30-39	2	S	Ottawa river	1x per month - no specific brand	0.5															N									N	No		S
2	2009-11-27	229	19	-17.83	1	8.9	1	2.11	1	Ottawa	ON	45.4789	75.6386	92.2	M	1	30-39	2	S	Ottawa river					bud light, coors light - 1 botttle per week	3	Chili, Australian - 1-2 x per week	1.5			Orange juice & fruit punch (pre-made) - 2-3 glasses per week	2.5					N						September 2009 - Florida - 5 days	5	N	N			S
2	2010-01-05	207	21	-17.775	2 (0.02)	8.61	1	2.14	1	Ottawa	ON	45.4789	75.6386	92.2																																			S
2	2010-12-22	306	33	-17.79	1	8.9	1	2.12	1	Ottawa	ON	45.4789	75.6386	92.2	M	1	30-39	2	S	Ottawa river			whiskey- 40 creek- 1-2 shots per week	0.264	sleeman's- 6 packs per week (last month) nothing for 2 months before	108	red foreign- 3 glasses per week	3			PC Calcuim added OJ premade- 1.89L per week	7.56					N						Sept 24- 2010- Florida-1 week	7	N	N			H
2	2011-12-20	419	45	-18.02	1	9.06	1	1.83	1	Ottawa	ON	45.4789	75.6386	92.2
35	2008-08-09	28	4	-16.91	2 (0.01)	9.64	2 (0.04)	2.09	1	Val-desMonts	QC	45.4789	75.6386	200	M	1	50-59	4	G	5-6m (surface)																	N		1x per week - scallops or shrimp or (moule) or crab	0.6	1x per week - Sol or brochet or dorée	0.6	beginning of July - Parc Lavérendry. QC - 3-6 jours	5		Y		44 years	S
35	2008-11-23	96	7	-16.91	1	9.28	1	2.02	1	Val-desMonts	QC	45.4789	75.6386	200	M	1	50-59	4	S & G	Well -5m & Lake bonin																	N		1x per week - Pétoncle or shrimp or Patte de crabe or sol or brochet or doré	0.6						Y		41 years	H
35	2010-08-19	219	16	-17.88	1	8.95	1	2.67	1	Val-desMonts	QC	45.4789	75.6386	200	M	1	50-59	4	G	5-6m (surface)																	N		1x per week - Pétoncle or shrimp or crab or fish (sol or doré)	0.6						Y		45 years	H
32	2008-08-09	44	4	-16.53	1	9.54	1	3.18	1	Val-desMonts	QC	45.4789	75.6386	200	F	2	40-49	3	G	5-6m (surface)																	N		1x per week - scallops or shrimp or (moule) or crab 1x per week - Sol or brochet or dorée	0.6			beginning of July - Parc Lavérendry. QC - 3-6 jours	5		Y		Yes - 25 years	H
32	2008-11-23	87	7	-16.64	1	9.34	1		1	Val-desMonts	QC	45.4789	75.6386	200	F	2	40-49	3	S & G	Well -5m & Lake bonin	1 glass of water per day (work)	7															N		1x per week - Pétoncle or shrimp or Patte de crabe or sol or brochet or doré	0.6			Beginning of November - Quebec (city) - 1 week	7		Y		Yes - 20 years	H
32	2008-11-23
32	2009-02-01	115	10							Val-desMonts	QC	45.4789	75.6386	200	F	2	40-49	3	G	5-6m (surface)	2 glasses of water per day (work)	14															N		1x per week - Pétoncle or shrimp or crab or fish (sol or doré)	0.6			November 2005 - Quebec City - 1 week	7		Y		Yes - 20 years	H
										Val-desMonts	QC	45.4789	75.6386	222	F	2	40-49	3	G	5-6m (surface)	more than 2 glasses of water per day (work)	21															N		1x per week - Pétoncle or shrimp or crab or fish (sol or doré)	0.6						Y		Yes - 20 years	H
45	2008-06-18	66	2	-18.58	1	8.62	1	2.53	1	Montreal	QC	45.6336	73.6192	65		M	70+	1	?	Aquaduct?	Less than 1x week - Labrador																N		1x month - shrip, clam 1x week - clam soup	0.75	1x 2 weeks - Salmon, haddock (anything but sole)	0.3					60+ years		S
45	2008-08-03	72	4	-18.36	1	8.76	1	2.27	1	Montreal	QC	45.6336	73.6192	65																																			S
45	2008-09-06	15	5	-18.24	1	8.91	1	2.85	1	Montreal	QC	45.6336	73.6192	65		M	70+	1	S	Montreal River?	less than 1x per month - no specific brand																N		1x per 6 months - shrimp	0.025	1x per week - Haddock 1x per month - salmon + Tuna	0.75					60+ years		S
45	2009-01-22	110	9	-18.16	1	8.86	1	2.57	1	Montreal	QC	45.6336	73.6192	65		M	70+	1	S	Montreal River?																	N				1x per week - frozen fish	0.6					60+ years		S
45	2009-11-04	213	19	-18.17	1	9.08	1	3.3	1	Montreal	QC	45.6336	73.6192	65		M	70+	1	S	St-Lawrence river					Labatt's - 2 bottles per week	6				16		8.96		29		2.8	N				Salmon, Haddock, Tuna - 1x per week	0.6			N	Y			S
45	2010-01-04	221	21	-18.12	2 (0.01)	9.045	2 (0.18)	3.33	1																																				N	Y			S
38	2008-06-12	10	2	-18.31	1	9.33	1	3.48	1	Montreal	QC	45.6336	73.6192	65		M	30-39	1	S	Montreal River?	2x week - Naya																N				1x week - tuna (canned)	0.6	July 2007 - Ireland, England - 2 weeks Christmas 2007 - Lindsay, ON - 2 weeks June 20-24 - Lindsay, ON - 3 days	31		Yes - 2.5 years ago			S
38	2008-07-12	42	3	-18.33	1	9.3	1	3.24	1																																								S
38	2008-07-12	42	3	-18.33	1	9.3	1	3.13	1
38	2008-09-13	0								Montreal	QC	45.6336	73.6192	65		M	30-39	1	S	Montreal River?	2x per week - Naya																N				2x per week - tuna (can)	1.2	August 23-28, 2008 - North of Bankroft, Papineau Lake - 5 days August 30- september 1st, 2008 - Niagara Falls - 2 days	7		Yes - 3 years
38	2009-01-22	79	9	-18.31	1	9.52	1	2.93	1	Montreal	QC	45.6336	73.6192	65		M	30-39	1	S	Montreal River?	2x per week - Naya																N				3x per week - tuna (can) or frozen pollock	1.8	Dec 21-30, 2008 - Lindsay, ON (2 days) and St-Catherine's ON (2 days)	4		Yes - 3 years			S
24	2008-06-21	80	2	-18.52	1	9.76	1	3.87	1	Montreal	QC	45.6336	73.6192	65	71 & 72	F	50-59	2	S?	Montreal River?	2x week - Naya, Nestle, Selection, Aquafina. President																N				1x week - Tilapia, king fish, shrimp	0.6				No			H
24	2008-09-13	21	5	-18.35	1	9.4	1	4.03	1	Montreal	QC	45.6336	73.6192	65		F	50-59	2	S?	Montreal River?	3 bottles a month - no specific brand																N		1x per month - Crab leg	0.15	3x per week - milkfish or butterfish or king fish	1.8	August 17, 2008 - Quebec City (Charlevoix)/Ottawa - Not even a day Spetember 7, 2008 - Quebec City (Charlevoix)/ Ottawa - Not even a day	1		No			H
24	2009-01-04	36	9	-18.37	1	9.33	1	3.48	1	Montreal	QC	45.6336	73.6192	65		F	50-59	2	S?	Montreal River?	2x per day - naya																N				2x per week - Shrimp or fish (bagnoose, milkfish, salmon)	1.2				No			H
24	2010-01-04	200	21	-18.58	1	9.47	1	3.22	1	Montreal	QC	45.6336	73.6192	65		F	50-59	2	S?	St-Lawrence river	2 glasses per day - PC									3				10.1333		1	N		Shrimp - 1x per month Crab - 1x per month	0.3	Frozen fish - 1-2x per week	0.9			N	No			H
24	2010-12-20	321	32	-18.21	1	9.53	1	3.13	1	Montreal	QC	45.6336	73.6192	65		F	50-59	2	S	montreal river	2 bottles per week - naya									2		14		21		7	N		shrimp- 1x per week	0.6	various- 3-4x per week	2.1			N	No			H
24	2011-12-08	429	44	-18.73	1	9.52	1	3.11	1
10	2008-06-20	22	2	-18.72	1	9.79	1		1	Montreal	QC	45.6336	73.6192	65		M	40-49	1	S	Montreal River?	2 bottles per day - Naya, President's choice, amaro, Nestle																N		summer 1 x per week - Oisters Seasonal 1x per week or 2 x per month - Crab	0.9	1x per week - Salmon 2-3x per week - Tilapia 1x per 2 weeks - Tuna 1x per week - Milkfish 1x per week - Roundscad	3.6	December 2007 - New Jersey - 5-6 days February 2008 - Quebec City - not even a day	6		Yes - 8 years ago			Pre-cut
10	2008-09-14	55	5	-18.61	1	10.37	1	4.69	1	Montreal	QC	45.6336	73.6192	65		M	40-49	1	S	Montreal River?	4x per day - Naya or amaro																N				2-3x per week - Tilapia or milkfish or round scad or salmon 2x per week - crab or shrip or shell (snails)	2.7				No			S
10	2009-01-04	70	9	-18.66	1	10.06	1	4.72	1	Montreal	QC	45.6336	73.6192	65		M	40-49	1	S	Montreal River?	3-5 cups per day - Amaro																N				3x per week - shrimp or squid or fish or mussel	1.8	December 24-29, 2008 - New Jersey - 5 days	5		Yes - 10 years ago			S
10	2010-01-04									Montreal	QC	45.6336	73.6192	65		M	40-49	1	S	St-Lawrence river	1 glass per day - Naya, amaro									3.5		42		14			N		Shrimp - 1x per 2 weeks Crab, lobster - (seasonal) Mostly in the summer	0.3	Milkfish, Tuna (fresh & frozen) - 1x per day	4.2	July 2009 - New Jersey - 1 week	7	N	No			S
10	2010-01-04	224	21	-18.65	2 (0.03)	10.02	2 (0.24)	5.1	1	Montreal	QC	45.6336	73.6192	65		M	40-49	1	S	St-Lawrence river	1 glass per day - Naya, amaro									3.5		42		14			N		Shrimp - 1x per 2 weeks Crab, lobster - (seasonal) Mostly in the summer	0.3	Milkfish, Tuna (fresh & frozen) - 1x per day	4.2	July 2009 - New Jersey - 1 week	7	N	No			S
10	2010-12-20	305	32	-18.62	2 (0)	9.56	2 (0.05)	4.82	1	Montreal	QC	45.6336	73.6192	65		M	40-49	1	S	Montreal River	1 bottle per day- naya and life 2 cups per day- WC									3.5		14		40.6		7	N		shrimps, crab and squids- 2-3x per week	1.5	milkfish, round sead, salmon and tuna- 1x per day	4.2	July 2010- US, Jersey city- 6 days July 2010- Toronto-1-2 days	6.5	N	No			S
10	2011-12-10	411	44	-18.86	1	9.93	1	4.6	1
12	2008-07-24	38	3	-18.43	1	9.8	1	3.77	1	Montreal	QC	45.6336	73.6192	65		F	30-39	2	S	Montreal River?	1x per 2 days - Nothing specific																N		4x per week - shirmp 1x per week - crab 1x per month - squid	3.15	3x per week - fish (salmon or tilapia or milkfish)	1.8	July 13, 2007 - Philippines (lived there prior)	354		No			H
12	2008-09-13	2	5	-18.39	1	9.32	1	3.38	1	Montreal	QC	45.6336	73.6192	65		F	30-39	2	S	Montreal River?	1x per day - no specific brand																N		almost everyday - Tilapia or salmon or shrimp	3.92						No			H
12	2009-01-04	73	9	-18.36	1	8.89	1	2.63	1	Montreal	QC	45.6336	73.6192	65		F	30-39	2	S?	Montreal River?	3x per day - Naya & Other																N		4x per week - Crab, shrimp. Fish (tilapia, salmon)	2.4						No			H
12	2010-01-24	214	21	-18.31		9.55		4.77		Montreal	QC	45.6336	73.6192	65		F	30-39	2	S	Montreal River?	1-3 per week - PC									0.25		4.2		2		12	N		Shrimp - 2-3 X/week	1.5	salmon or talapia - 1X/week	0.6			Y	No			H
12	2010-12-20	313	32	-18.28	1	9.76	1	4.99	1	Montreal	QC	45.6336	73.6192	65		F	30-39	2	S	Montreal River										1.75		14		7			N		shrimp- 5x per week	3	Salmon (Can)- 3x per week	1.8	March 2010- Philippines- 4 weeks July-Aug 2010- Toronto- 2 days (1 night)	30	N	No
										Montreal	QC	45.6336	73.6192	65		F	30-39	2	S	Montreal River?	1-3 per week - PC									0.25		4.2		2		12	N		Shrimp - 2-3 X/week	1.5	salmon or talapia - 1X/week	0.6			Y	No			H
[truncated: 1 more columns]
